# Supplementary material for: Structural investigation of methyl 3-(4-fluoro­benzo­yl)-7-methyl-2-phenyl­indolizine-1-carboxyl­ate, an inhibitory drug towards Mycobacterium tuberculosis
Source: Acta Crystallogr E Crystallogr Commun. 2020 Mar 20;76(Pt 4):567–71. doi: 10.1107/S2056989020003837 (PMC7133047; doi:10.1107/S2056989020003837)
Supplement: Supplementary file 1 [file e-76-00567-sup1.cif]

##############################################################################
#                                                                            #
# This CIF contains the data in a paper accepted for publication in          #
# Acta Crystallographica Section E. It conforms to the requirements of       #
# Notes for Authors for Acta Crystallographica Section E, and has been       #
# peer reviewed under the auspices of the IUCr Commission on Journals.       #
#                                                                            #
# Full details of the Crystallographic Information File format               #
# are given in the paper "The Crystallographic Information File (CIF):       #
# a New Standard Archive File for Crystallography" by S. R. Hall, F. H.      #
# Allen and I. D. Brown [Acta Cryst. (1991), A47, 655-685].                  #
#                                                                            #
# The current version of the core CIF dictionary is obtainable from          #
# ftp://ftp.iucr.org/pub/cif_core.dic.                                       #
#                                                                            #
# Software is freely available for graphical display of the structure(s)     #
# in this CIF. For information consult the CIF software page                 #
# http://www.iucr.org/resources/cif/software.                                #
#                                                                            #
# This file may be used for bona fide research purposes within the           #
# scientific community so long as proper attribution is given to the journal # 
# article from which it was obtained.                                        #
#                                                                            #
##############################################################################
data_I
_audit_creation_method     'SHELXL-2014/7'
_journal_date_recd_electronic     2020-01-22
_journal_date_accepted     2020-03-16
_journal_name_full     'Acta Crystallographica, Section E'
_journal_year     2020
_journal_volume     76
_journal_issue      4
_journal_page_first     567
_journal_page_last     571
_journal_paper_category     GO
_journal_paper_doi     10.1107/S2056989020003837
_journal_coeditor_code     XI2021
_publ_contact_author_name     'Deepak Chopra'
_publ_contact_author_address
;
Department of Chemistry, Indian Institute of Science Education and Research
Bhopal,
Bhauri, Bhopal 462066, India
;
_publ_contact_author_email     'dchopra@iiserb.ac.in'
_publ_contact_author_fax     '9107556692392'
_publ_contact_author_phone     ?
_publ_section_title
;
Structural investigation of methyl
3-(4-fluorobenzoyl)-7-methyl-2-phenylindolizine-1-carboxylate, an inhibitory
drug towards <i>Mycobacterium tuberculosis</i>
;
_publ_section_title_footnote     .
loop_
    _publ_author_name
    _publ_author_footnote
    _publ_author_address
    'Hasija, Avantika' .
;
Department of Chemistry,
Indian Institute of Science Education and Research Bhopal,
Bhauri, Bhopal 462066, India
;
    'Bhandary, Subhrajyoti' .
;
Department of Chemistry,
Indian Institute of Science Education and Research Bhopal,
Bhauri, Bhopal 462066, India
;
    'Venugopala, Katharigatta N.' .
;
Department of Pharmaceutical Sciences, College of Clinical Pharmacy,
King Faisal University, Al-Ahsa 31982, Kingdom of Saudi Arabia
Department of Biotechnology and Food Technology,
Durban University of Technology,
Durban 4001, South Africa
;
    'Sandeep Chandrashekharappa' .
;
Institute for Stem Cell Biology and Regenerative Medicine,
NCBS, TIFR, GKVK,
Bellary Road, Bangalore 560 065, India
;
    'Chopra, Deepak' .
;
Department of Chemistry,
Indian Institute of Science Education and Research Bhopal,
Bhauri, Bhopal 462066, India
;
_publ_section_synopsis
;
The structural analysis of a phenylindolizine-based drug, namely methyl
3-(4-flurobenzoyl)-7-methyl-2-phenylindolizine-1-carboxylate (I) was carried
out; this drug shows an inhibitory action towards <i>mycobacterium
tuberculosis</i>. The intermolecular interactions at play were characterized
<i>via</i> Hirshfeld surface analysis and fingerprint plots, highlighting the
evident role of C---H...O, C---H...F and C---H...\p interactions in the
formation of the observed crystal structure.
;
_chemical_name_systematic
;
3-(4-Fluorobenzoyl)-7-methyl-2-phenylindolizine-1-carboxylate
;
_chemical_name_common     ?
_chemical_formula_moiety     'C24 H18 F N O3'
_chemical_formula_sum     'C24 H18 F N O3'
_chemical_formula_iupac     'C24 H18 F N O3'
_chemical_formula_weight     387.39
_chemical_melting_point     ?
_space_group_crystal_system     monoclinic
_space_group_name_H-M_alt     'P 21/n'
_space_group_name_Hall     '-P 2yn'
loop_
    _space_group_symop_operation_xyz
    'x, y, z'
    '-x+1/2, y+1/2, -z+1/2'
    '-x, -y, -z'
    'x-1/2, -y-1/2, z-1/2'
_cell_length_a     7.3246(11)
_cell_length_b     9.8460(13)
_cell_length_c     25.837(4)
_cell_angle_alpha     90
_cell_angle_beta     93.318(3)
_cell_angle_gamma     90
_cell_volume     1860.2(5)
_cell_formula_units_Z     4
_cell_measurement_reflns_used     27523
_cell_measurement_theta_min     2.21
_cell_measurement_theta_max     27.6
_cell_measurement_temperature     173(2)
_exptl_crystal_description     block
_exptl_crystal_colour     yellow
_exptl_crystal_size_max     0.320
_exptl_crystal_size_mid     0.180
_exptl_crystal_size_min     0.040
_exptl_crystal_density_diffrn     1.383
_exptl_crystal_F_000     808
_exptl_absorpt_coefficient_mu     0.098
_exptl_absorpt_correction_type     multi-scan
_exptl_absorpt_process_details
;
(SADABS; Bruker, 2008)
;
_exptl_absorpt_correction_T_min     0.855
_exptl_absorpt_correction_T_max     1.000
_diffrn_ambient_temperature     173(2)
_diffrn_source     'fine-focus sealed tube'
_diffrn_radiation_type     MoK\a
_diffrn_radiation_wavelength     0.71073
_diffrn_measurement_device_type     'Bruker Kappa Duo APEXII'
_diffrn_measurement_method     '0.5\% \f scans and \w scans'
_diffrn_detector_area_resol_mean     ?
_diffrn_reflns_number     27523
_diffrn_reflns_av_R_equivalents     0.0900
_diffrn_reflns_av_unetI/netI     0.0573
_diffrn_reflns_theta_min     2.214
_diffrn_reflns_theta_max     27.586
_diffrn_reflns_theta_full     25.242
_diffrn_measured_fraction_theta_max     0.998
_diffrn_measured_fraction_theta_full     0.999
_diffrn_reflns_limit_h_min     -9
_diffrn_reflns_limit_h_max     9
_diffrn_reflns_limit_k_min     -12
_diffrn_reflns_limit_k_max     12
_diffrn_reflns_limit_l_min     -33
_diffrn_reflns_limit_l_max     33
_diffrn_standards_number     0
_diffrn_standards_interval_time     0
_diffrn_standards_decay_%     0
_refine_special_details     ?
_reflns_number_total     4296
_reflns_number_gt     2641
_reflns_threshold_expression     'I > 2\s(I)'
_refine_ls_structure_factor_coef     Fsqd
_refine_ls_matrix_type     full
_refine_ls_R_factor_all     0.0990
_refine_ls_R_factor_gt     0.0499
_refine_ls_wR_factor_gt     0.1094
_refine_ls_wR_factor_ref     0.1305
_refine_ls_goodness_of_fit_ref     1.002
_refine_ls_restrained_S_all     1.002
_refine_ls_number_reflns     4296
_refine_ls_number_parameters     265
_refine_ls_number_restraints     0
_refine_ls_hydrogen_treatment     constr
_refine_ls_weighting_scheme     calc
_refine_ls_weighting_details
              'w=1/[\s^2^(Fo^2^)+(0.0555P)^2^+0.4550P] where P=(Fo^2^+2Fc^2^)/3'
_atom_sites_solution_hydrogens     geom
_atom_sites_solution_primary     direct
_atom_sites_solution_secondary     difmap
_refine_ls_shift/su_max     0.000
_refine_ls_shift/su_mean     0.000
_refine_diff_density_max     0.287
_refine_diff_density_min     -0.296
_refine_ls_extinction_method
;
SHELXL-2014/7 (Sheldrick 2015
;
_refine_ls_extinction_coef     0.0044(8)
_refine_ls_extinction_expression
                                  'Fc^*^=kFc[1+0.001xFc^2^\l^3^/sin(2\q)]^-1/4^'
loop_
    _atom_type_symbol
    _atom_type_description
    _atom_type_scat_dispersion_real
    _atom_type_scat_dispersion_imag
    _atom_type_scat_source
    'C' 'C' 0.0033 0.0016
                         'International Tables Vol C Tables 4.2.6.8 and 6.1.1.4'
    'H' 'H' 0.0000 0.0000
                         'International Tables Vol C Tables 4.2.6.8 and 6.1.1.4'
    'N' 'N' 0.0061 0.0033
                         'International Tables Vol C Tables 4.2.6.8 and 6.1.1.4'
    'O' 'O' 0.0106 0.0060
                         'International Tables Vol C Tables 4.2.6.8 and 6.1.1.4'
    'F' 'F' 0.0171 0.0103
                         'International Tables Vol C Tables 4.2.6.8 and 6.1.1.4'
_computing_data_collection
;
APEX2 (Bruker, 2012)
;
_computing_cell_refinement
;
SAINT (Bruker, 2008)
;
_computing_data_reduction
;
SAINT (Bruker, 2008)
;
_computing_structure_solution
;
SHELXS97 (Sheldrick, 2008)
;
_computing_structure_refinement
;
SHELXL2014 (Sheldrick, 2015)
;
_computing_molecular_graphics
;
X-Seed (Barbour, 2001) and Mercury (Macrae <i>et al.</i>,  2020)
;
_computing_publication_material
;
SHELXL2014 (Sheldrick, 2015) and PLATON (Spek, 2020)
;
loop_
    _atom_site_type_symbol
    _atom_site_label
    _atom_site_fract_x
    _atom_site_fract_y
    _atom_site_fract_z
    _atom_site_U_iso_or_equiv
    _atom_site_adp_type
    _atom_site_calc_flag
    _atom_site_occupancy
    _atom_site_disorder_assembly
    _atom_site_disorder_group
    F F1 0.4480(2) 0.70181(14) 0.32107(5) 0.0563(4) Uani d 1 . .
    O O1 0.2787(2) 0.69998(15) 0.00174(6) 0.0381(4) Uani d 1 . .
    O O2 0.1668(2) 0.53237(14) -0.04937(5) 0.0302(4) Uani d 1 . .
    O O3 0.5350(2) 0.21447(15) 0.16777(5) 0.0336(4) Uani d 1 . .
    N N1 0.3494(2) 0.26669(16) 0.06884(6) 0.0230(4) Uani d 1 . .
    C C1 0.3588(3) 0.1276(2) 0.07210(8) 0.0293(5) Uani d 1 . .
    H H1 0.4025 0.0857 0.1035 0.035 Uiso calc 1 . .
    C C2 0.3057(3) 0.0502(2) 0.03060(8) 0.0294(5) Uani d 1 . .
    H H2 0.3148 -0.0459 0.0330 0.035 Uiso calc 1 . .
    C C3 0.2368(3) 0.1106(2) -0.01642(8) 0.0269(5) Uani d 1 . .
    C C4 0.2282(3) 0.2488(2) -0.01917(7) 0.0252(5) Uani d 1 . .
    H H4 0.1830 0.2906 -0.0505 0.030 Uiso calc 1 . .
    C C5 0.2850(3) 0.3307(2) 0.02346(7) 0.0232(4) Uani d 1 . .
    C C6 0.2913(3) 0.4722(2) 0.03281(7) 0.0232(4) Uani d 1 . .
    C C7 0.3565(3) 0.4924(2) 0.08437(7) 0.0225(4) Uani d 1 . .
    C C8 0.3910(3) 0.3647(2) 0.10738(7) 0.0229(4) Uani d 1 . .
    C C9 0.1754(3) 0.0225(2) -0.06142(8) 0.0356(5) Uani d 1 . .
    H H9A 0.1001 0.0760 -0.0865 0.053 Uiso calc 1 . .
    H H9B 0.1035 -0.0537 -0.0491 0.053 Uiso calc 1 . .
    H H9C 0.2826 -0.0125 -0.0781 0.053 Uiso calc 1 . .
    C C10 0.2478(3) 0.5806(2) -0.00470(7) 0.0248(5) Uani d 1 . .
    C C11 0.1182(3) 0.6340(2) -0.08794(8) 0.0315(5) Uani d 1 . .
    H H11A 0.0323 0.6988 -0.0739 0.047 Uiso calc 1 . .
    H H11B 0.0606 0.5902 -0.1188 0.047 Uiso calc 1 . .
    H H11C 0.2285 0.6822 -0.0974 0.047 Uiso calc 1 . .
    C C12 0.3881(3) 0.6250(2) 0.11063(7) 0.0250(5) Uani d 1 . .
    C C13 0.5610(3) 0.6581(2) 0.13180(7) 0.0287(5) Uani d 1 . .
    H H13 0.6610 0.5989 0.1269 0.034 Uiso calc 1 . .
    C C14 0.5889(3) 0.7767(2) 0.15993(8) 0.0363(6) Uani d 1 . .
    H H14 0.7076 0.7984 0.1743 0.044 Uiso calc 1 . .
    C C15 0.4445(4) 0.8634(2) 0.16707(8) 0.0387(6) Uani d 1 . .
    H H15 0.4631 0.9443 0.1867 0.046 Uiso calc 1 . .
    C C16 0.2724(4) 0.8320(2) 0.14543(8) 0.0390(6) Uani d 1 . .
    H H16 0.1729 0.8918 0.1502 0.047 Uiso calc 1 . .
    C C17 0.2443(3) 0.7144(2) 0.11693(8) 0.0326(5) Uani d 1 . .
    H H17 0.1263 0.6945 0.1016 0.039 Uiso calc 1 . .
    C C18 0.4633(3) 0.3265(2) 0.15900(7) 0.0253(5) Uani d 1 . .
    C C19 0.4534(3) 0.4247(2) 0.20269(7) 0.0257(5) Uani d 1 . .
    C C20 0.6087(3) 0.4441(2) 0.23563(8) 0.0324(5) Uani d 1 . .
    H H20 0.7157 0.3924 0.2307 0.039 Uiso calc 1 . .
    C C21 0.6082(3) 0.5381(2) 0.27542(8) 0.0385(6) Uani d 1 . .
    H H21 0.7144 0.5534 0.2975 0.046 Uiso calc 1 . .
    C C22 0.4491(4) 0.6086(2) 0.28191(8) 0.0374(6) Uani d 1 . .
    C C23 0.2923(3) 0.5899(2) 0.25163(8) 0.0328(5) Uani d 1 . .
    H H23 0.1843 0.6393 0.2579 0.039 Uiso calc 1 . .
    C C24 0.2955(3) 0.4967(2) 0.21143(8) 0.0283(5) Uani d 1 . .
    H H24 0.1883 0.4820 0.1897 0.034 Uiso calc 1 . .
loop_
    _atom_site_aniso_label
    _atom_site_aniso_U_11
    _atom_site_aniso_U_22
    _atom_site_aniso_U_33
    _atom_site_aniso_U_12
    _atom_site_aniso_U_13
    _atom_site_aniso_U_23
    F1 0.0812(12) 0.0445(9) 0.0415(8) 0.0051(8) -0.0116(7) -0.0201(7)
    O1 0.0596(11) 0.0203(8) 0.0333(8) -0.0034(7) -0.0062(7) 0.0057(7)
    O2 0.0413(9) 0.0238(8) 0.0248(7) 0.0018(7) -0.0048(6) 0.0033(6)
    O3 0.0420(9) 0.0259(8) 0.0323(8) 0.0073(7) -0.0035(7) 0.0032(7)
    N1 0.0271(10) 0.0201(9) 0.0219(8) 0.0005(7) 0.0025(7) 0.0018(7)
    C1 0.0363(13) 0.0213(11) 0.0304(11) 0.0029(9) 0.0019(9) 0.0052(9)
    C2 0.0369(13) 0.0192(11) 0.0324(11) 0.0007(9) 0.0036(9) -0.0004(9)
    C3 0.0282(11) 0.0251(12) 0.0280(11) -0.0045(9) 0.0057(9) -0.0019(9)
    C4 0.0282(11) 0.0248(11) 0.0228(10) -0.0010(9) 0.0020(8) 0.0008(8)
    C5 0.0235(10) 0.0234(11) 0.0228(10) 0.0005(8) 0.0032(8) 0.0033(8)
    C6 0.0255(11) 0.0214(10) 0.0228(10) 0.0001(8) 0.0020(8) 0.0010(8)
    C7 0.0239(11) 0.0206(10) 0.0233(10) 0.0014(8) 0.0028(8) 0.0005(8)
    C8 0.0260(11) 0.0207(10) 0.0219(9) 0.0001(8) 0.0021(8) -0.0014(8)
    C9 0.0460(14) 0.0281(12) 0.0326(12) -0.0038(10) 0.0005(10) -0.0039(10)
    C10 0.0268(11) 0.0243(11) 0.0237(10) 0.0000(9) 0.0033(8) 0.0015(9)
    C11 0.0382(13) 0.0302(12) 0.0256(10) 0.0028(10) -0.0036(9) 0.0077(9)
    C12 0.0373(12) 0.0183(10) 0.0197(9) -0.0001(9) 0.0028(9) 0.0029(8)
    C13 0.0375(12) 0.0237(11) 0.0253(10) -0.0035(9) 0.0056(9) 0.0008(9)
    C14 0.0494(15) 0.0283(12) 0.0311(12) -0.0106(11) 0.0033(11) -0.0014(10)
    C15 0.0653(17) 0.0199(12) 0.0311(12) -0.0025(11) 0.0026(11) -0.0030(10)
    C16 0.0589(16) 0.0251(12) 0.0333(12) 0.0136(11) 0.0062(11) 0.0012(10)
    C17 0.0407(13) 0.0267(12) 0.0301(11) 0.0059(10) -0.0009(10) 0.0018(9)
    C18 0.0254(11) 0.0259(11) 0.0247(10) -0.0020(9) 0.0026(8) 0.0024(9)
    C19 0.0344(12) 0.0223(11) 0.0202(9) -0.0025(9) 0.0000(9) 0.0045(8)
    C20 0.0371(13) 0.0289(12) 0.0305(11) 0.0013(10) -0.0046(10) 0.0022(10)
    C21 0.0498(16) 0.0324(13) 0.0316(12) -0.0036(11) -0.0130(11) 0.0016(10)
    C22 0.0614(17) 0.0235(12) 0.0268(11) -0.0004(11) -0.0024(11) -0.0027(9)
    C23 0.0420(14) 0.0298(12) 0.0269(11) 0.0020(10) 0.0058(10) 0.0018(9)
    C24 0.0346(12) 0.0274(12) 0.0228(10) -0.0028(9) 0.0010(9) 0.0018(9)
_geom_special_details
;
 All esds (except the esd in the dihedral angle between two l.s. planes)
 are estimated using the full covariance matrix.  The cell esds are taken
 into account individually in the estimation of esds in distances, angles
 and torsion angles; correlations between esds in cell parameters are only
 used when they are defined by crystal symmetry.  An approximate (isotropic)
 treatment of cell esds is used for estimating esds involving l.s. planes.
;
loop_
    _geom_bond_atom_site_label_1
    _geom_bond_atom_site_label_2
    _geom_bond_site_symmetry_2
    _geom_bond_distance
    _geom_bond_publ_flag
    F1 C22 . 1.367(2) ?
    O1 C10 . 1.206(2) ?
    O2 C10 . 1.353(2) ?
    O2 C11 . 1.442(2) ?
    O3 C18 . 1.236(2) ?
    N1 C1 . 1.373(3) ?
    N1 C5 . 1.389(2) ?
    N1 C8 . 1.408(2) ?
    C1 C2 . 1.354(3) ?
    C1 H1 . 0.9500 ?
    C2 C3 . 1.419(3) ?
    C2 H2 . 0.9500 ?
    C3 C4 . 1.364(3) ?
    C3 C9 . 1.499(3) ?
    C4 C5 . 1.409(3) ?
    C4 H4 . 0.9500 ?
    C5 C6 . 1.414(3) ?
    C6 C7 . 1.403(3) ?
    C6 C10 . 1.465(3) ?
    C7 C8 . 1.407(3) ?
    C7 C12 . 1.483(3) ?
    C8 C18 . 1.456(3) ?
    C9 H9A . 0.9800 ?
    C9 H9B . 0.9800 ?
    C9 H9C . 0.9800 ?
    C11 H11A . 0.9800 ?
    C11 H11B . 0.9800 ?
    C11 H11C . 0.9800 ?
    C12 C13 . 1.389(3) ?
    C12 C17 . 1.389(3) ?
    C13 C14 . 1.384(3) ?
    C13 H13 . 0.9500 ?
    C14 C15 . 1.380(3) ?
    C14 H14 . 0.9500 ?
    C15 C16 . 1.384(3) ?
    C15 H15 . 0.9500 ?
    C16 C17 . 1.382(3) ?
    C16 H16 . 0.9500 ?
    C17 H17 . 0.9500 ?
    C18 C19 . 1.491(3) ?
    C19 C24 . 1.387(3) ?
    C19 C20 . 1.393(3) ?
    C20 C21 . 1.383(3) ?
    C20 H20 . 0.9500 ?
    C21 C22 . 1.375(3) ?
    C21 H21 . 0.9500 ?
    C22 C23 . 1.364(3) ?
    C23 C24 . 1.388(3) ?
    C23 H23 . 0.9500 ?
    C24 H24 . 0.9500 ?
loop_
    _geom_angle_atom_site_label_1
    _geom_angle_atom_site_label_2
    _geom_angle_atom_site_label_3
    _geom_angle_site_symmetry_1
    _geom_angle_site_symmetry_3
    _geom_angle
    _geom_angle_publ_flag
    C10 O2 C11 . . 115.09(16) ?
    C1 N1 C5 . . 121.17(17) ?
    C1 N1 C8 . . 129.22(17) ?
    C5 N1 C8 . . 109.56(16) ?
    C2 C1 N1 . . 120.09(19) ?
    C2 C1 H1 . . 120.0 ?
    N1 C1 H1 . . 120.0 ?
    C1 C2 C3 . . 120.92(19) ?
    C1 C2 H2 . . 119.5 ?
    C3 C2 H2 . . 119.5 ?
    C4 C3 C2 . . 118.41(18) ?
    C4 C3 C9 . . 121.74(19) ?
    C2 C3 C9 . . 119.85(18) ?
    C3 C4 C5 . . 121.33(19) ?
    C3 C4 H4 . . 119.3 ?
    C5 C4 H4 . . 119.3 ?
    N1 C5 C4 . . 118.07(18) ?
    N1 C5 C6 . . 107.26(16) ?
    C4 C5 C6 . . 134.66(18) ?
    C7 C6 C5 . . 107.94(17) ?
    C7 C6 C10 . . 125.01(18) ?
    C5 C6 C10 . . 126.97(17) ?
    C6 C7 C8 . . 108.49(17) ?
    C6 C7 C12 . . 126.51(17) ?
    C8 C7 C12 . . 124.99(17) ?
    C7 C8 N1 . . 106.72(16) ?
    C7 C8 C18 . . 131.69(18) ?
    N1 C8 C18 . . 121.52(17) ?
    C3 C9 H9A . . 109.5 ?
    C3 C9 H9B . . 109.5 ?
    H9A C9 H9B . . 109.5 ?
    C3 C9 H9C . . 109.5 ?
    H9A C9 H9C . . 109.5 ?
    H9B C9 H9C . . 109.5 ?
    O1 C10 O2 . . 121.96(18) ?
    O1 C10 C6 . . 125.95(18) ?
    O2 C10 C6 . . 112.09(17) ?
    O2 C11 H11A . . 109.5 ?
    O2 C11 H11B . . 109.5 ?
    H11A C11 H11B . . 109.5 ?
    O2 C11 H11C . . 109.5 ?
    H11A C11 H11C . . 109.5 ?
    H11B C11 H11C . . 109.5 ?
    C13 C12 C17 . . 119.06(19) ?
    C13 C12 C7 . . 120.09(18) ?
    C17 C12 C7 . . 120.76(19) ?
    C14 C13 C12 . . 120.5(2) ?
    C14 C13 H13 . . 119.7 ?
    C12 C13 H13 . . 119.7 ?
    C15 C14 C13 . . 120.1(2) ?
    C15 C14 H14 . . 120.0 ?
    C13 C14 H14 . . 120.0 ?
    C14 C15 C16 . . 119.7(2) ?
    C14 C15 H15 . . 120.2 ?
    C16 C15 H15 . . 120.2 ?
    C17 C16 C15 . . 120.4(2) ?
    C17 C16 H16 . . 119.8 ?
    C15 C16 H16 . . 119.8 ?
    C16 C17 C12 . . 120.2(2) ?
    C16 C17 H17 . . 119.9 ?
    C12 C17 H17 . . 119.9 ?
    O3 C18 C8 . . 121.78(18) ?
    O3 C18 C19 . . 118.57(17) ?
    C8 C18 C19 . . 119.64(17) ?
    C24 C19 C20 . . 119.31(19) ?
    C24 C19 C18 . . 122.16(18) ?
    C20 C19 C18 . . 118.54(19) ?
    C21 C20 C19 . . 120.6(2) ?
    C21 C20 H20 . . 119.7 ?
    C19 C20 H20 . . 119.7 ?
    C22 C21 C20 . . 117.8(2) ?
    C22 C21 H21 . . 121.1 ?
    C20 C21 H21 . . 121.1 ?
    C23 C22 F1 . . 118.3(2) ?
    C23 C22 C21 . . 123.6(2) ?
    F1 C22 C21 . . 118.1(2) ?
    C22 C23 C24 . . 117.9(2) ?
    C22 C23 H23 . . 121.0 ?
    C24 C23 H23 . . 121.0 ?
    C19 C24 C23 . . 120.7(2) ?
    C19 C24 H24 . . 119.6 ?
    C23 C24 H24 . . 119.6 ?
loop_
    _geom_torsion_atom_site_label_1
    _geom_torsion_atom_site_label_2
    _geom_torsion_atom_site_label_3
    _geom_torsion_atom_site_label_4
    _geom_torsion_site_symmetry_1
    _geom_torsion_site_symmetry_2
    _geom_torsion_site_symmetry_3
    _geom_torsion_site_symmetry_4
    _geom_torsion
    _geom_torsion_publ_flag
    C5 N1 C1 C2 . . . . 0.4(3) ?
    C8 N1 C1 C2 . . . . 177.53(19) ?
    N1 C1 C2 C3 . . . . -1.2(3) ?
    C1 C2 C3 C4 . . . . 1.2(3) ?
    C1 C2 C3 C9 . . . . -178.8(2) ?
    C2 C3 C4 C5 . . . . -0.4(3) ?
    C9 C3 C4 C5 . . . . 179.56(19) ?
    C1 N1 C5 C4 . . . . 0.4(3) ?
    C8 N1 C5 C4 . . . . -177.26(17) ?
    C1 N1 C5 C6 . . . . 179.55(18) ?
    C8 N1 C5 C6 . . . . 1.9(2) ?
    C3 C4 C5 N1 . . . . -0.4(3) ?
    C3 C4 C5 C6 . . . . -179.2(2) ?
    N1 C5 C6 C7 . . . . -1.1(2) ?
    C4 C5 C6 C7 . . . . 177.8(2) ?
    N1 C5 C6 C10 . . . . 175.82(18) ?
    C4 C5 C6 C10 . . . . -5.3(4) ?
    C5 C6 C7 C8 . . . . 0.0(2) ?
    C10 C6 C7 C8 . . . . -177.05(19) ?
    C5 C6 C7 C12 . . . . 178.88(19) ?
    C10 C6 C7 C12 . . . . 1.9(3) ?
    C6 C7 C8 N1 . . . . 1.2(2) ?
    C12 C7 C8 N1 . . . . -177.78(18) ?
    C6 C7 C8 C18 . . . . 178.3(2) ?
    C12 C7 C8 C18 . . . . -0.7(3) ?
    C1 N1 C8 C7 . . . . -179.3(2) ?
    C5 N1 C8 C7 . . . . -1.9(2) ?
    C1 N1 C8 C18 . . . . 3.2(3) ?
    C5 N1 C8 C18 . . . . -179.35(17) ?
    C11 O2 C10 O1 . . . . -1.0(3) ?
    C11 O2 C10 C6 . . . . 179.33(17) ?
    C7 C6 C10 O1 . . . . 7.9(3) ?
    C5 C6 C10 O1 . . . . -168.6(2) ?
    C7 C6 C10 O2 . . . . -172.44(18) ?
    C5 C6 C10 O2 . . . . 11.1(3) ?
    C6 C7 C12 C13 . . . . -121.3(2) ?
    C8 C7 C12 C13 . . . . 57.4(3) ?
    C6 C7 C12 C17 . . . . 62.2(3) ?
    C8 C7 C12 C17 . . . . -119.0(2) ?
    C17 C12 C13 C14 . . . . 1.7(3) ?
    C7 C12 C13 C14 . . . . -174.86(18) ?
    C12 C13 C14 C15 . . . . -0.2(3) ?
    C13 C14 C15 C16 . . . . -0.8(3) ?
    C14 C15 C16 C17 . . . . 0.2(3) ?
    C15 C16 C17 C12 . . . . 1.3(3) ?
    C13 C12 C17 C16 . . . . -2.2(3) ?
    C7 C12 C17 C16 . . . . 174.28(19) ?
    C7 C8 C18 O3 . . . . -157.8(2) ?
    N1 C8 C18 O3 . . . . 19.0(3) ?
    C7 C8 C18 C19 . . . . 21.5(3) ?
    N1 C8 C18 C19 . . . . -161.76(18) ?
    O3 C18 C19 C24 . . . . -134.5(2) ?
    C8 C18 C19 C24 . . . . 46.2(3) ?
    O3 C18 C19 C20 . . . . 45.5(3) ?
    C8 C18 C19 C20 . . . . -133.8(2) ?
    C24 C19 C20 C21 . . . . -2.6(3) ?
    C18 C19 C20 C21 . . . . 177.43(19) ?
    C19 C20 C21 C22 . . . . 1.4(3) ?
    C20 C21 C22 C23 . . . . 0.6(3) ?
    C20 C21 C22 F1 . . . . -179.8(2) ?
    F1 C22 C23 C24 . . . . 178.97(19) ?
    C21 C22 C23 C24 . . . . -1.4(3) ?
    C20 C19 C24 C23 . . . . 1.7(3) ?
    C18 C19 C24 C23 . . . . -178.30(19) ?
    C22 C23 C24 C19 . . . . 0.2(3) ?
loop_
    _geom_hbond_atom_site_label_d
    _geom_hbond_atom_site_label_h
    _geom_hbond_atom_site_label_a
    _geom_hbond_site_symmetry_A
    _geom_hbond_distance_DH
    _geom_hbond_distance_ha
    _geom_hbond_distance_da
    _geom_hbond_angle_dha
    C1 H1 O3 1_555 0.95 2.26 2.853(3) 120
    C4 H4 O2 1_555 0.95 2.38 2.927(2) 116
    C21 H21 O3 2_655 0.95 2.54 3.399(3) 149
    C2 H2 O1 1_545 0.95 2.63 3.531(4) 157
    C15 H15 O3 1_565 0.95 2.76 3.519(4) 137
    C1 H1 C15 1_545 0.95 2.74 3.6064(3) 152
    C11 H11A C5 3_565 0.98 2.74 3.4906000 133
    C11 H11B F1 4_575 0.98 2.67 3.0585(3) 104
    C23 H23 O3 2_555 0.95 2.67 3.4875(3) 143
_shelx_space_group_comment
;
The symmetry employed for this shelxl refinement is uniquely defined
by the following loop, which should always be used as a source of
symmetry information in preference to the above space-group names.
They are only intended as comments.
;
_shelx_estimated_absorpt_T_min     0.969
_shelx_estimated_absorpt_T_max     0.996
_shelx_hkl_file
;
   1   0   0   -0.15    0.10
  -1   0   0   -0.06    0.11
   1   0   0   -0.12    0.12
   1   0   0   -0.21    0.07
  -2   0   0  118.08    2.96
   2   0   0  117.50    2.94
   2   0   0  122.15    2.75
   2   0   0  118.07    2.97
  -3   0   0    0.21    0.20
   3   0   0   -0.14    0.16
   3   0   0   -0.11    0.13
  -3   0   0   -0.07    0.20
   3   0   0   -0.21    0.22
   4   0   0    3.42    0.48
   4   0   0    4.64    0.51
  -4   0   0    3.49    0.40
   4   0   0    4.12    0.41
  -4   0   0    2.22    0.39
   5   0   0   -0.14    0.20
  -5   0   0   -0.53    0.25
  -5   0   0    0.06    0.24
   5   0   0   -0.01    0.18
   5   0   0    0.30    0.31
  -6   0   0    5.30    0.57
   6   0   0    5.35    0.58
   6   0   0    5.20    0.73
   6   0   0    4.04    0.57
  -6   0   0    5.18    0.71
  -7   0   0    0.09    0.42
   7   0   0   -0.72    0.37
  -7   0   0    0.56    0.35
   7   0   0   -0.26    0.29
  -8   0   0    0.00    0.33
   8   0   0    0.35    0.50
   8   0   0    0.09    0.36
  -8   0   0   -0.06    0.47
   9   0   0   -0.45    0.53
   9   0   0   -0.03    0.38
  -9   0   0   -1.25    0.48
   0   1   0    0.05    0.05
   1  -1   0   95.26    2.29
   1  -1   0   98.20    2.14
   1  -1   0   93.99    2.30
  -1  -1   0   95.01    2.27
   1   1   0   95.70    2.27
   1   1   0   92.95    2.29
  -1   1   0   96.00    2.30
   2  -1   0   18.90    0.62
   2  -1   0   18.93    0.73
  -2  -1   0   18.94    0.69
   2  -1   0   19.25    0.70
   2   1   0   18.62    0.68
  -2   1   0   18.51    0.72
   2   1   0   19.03    0.73
   2   1   0   18.74    0.60
  -2   1   0   19.13    0.64
   3  -1   0    5.02    0.45
  -3  -1   0    5.38    0.47
   3  -1   0    4.71    0.47
   3  -1   0    5.86    0.43
  -3  -1   0    5.05    0.41
  -3   1   0    4.77    0.48
   3   1   0    5.16    0.48
   3   1   0    5.18    0.39
   3   1   0    5.25    0.46
  -3   1   0    4.52    0.39
   4  -1   0    0.78    0.29
  -4  -1   0    1.12    0.32
   4  -1   0    0.90    0.33
  -4  -1   0    0.76    0.28
   4  -1   0    1.37    0.26
  -4   1   0    1.08    0.28
  -4   1   0    0.93    0.35
   4   1   0    0.90    0.33
   4   1   0    0.97    0.22
   4   1   0    0.54    0.24
  -5  -1   0    0.25    0.27
   5  -1   0    0.17    0.26
   5  -1   0    0.09    0.18
   5  -1   0   -0.10    0.28
  -5  -1   0   -0.11    0.25
  -5   1   0   -0.22    0.21
  -5   1   0    0.01    0.31
   5   1   0    0.03    0.16
   5   1   0    0.08    0.22
   5   1   0    0.45    0.33
   6  -1   0    5.94    0.74
  -6  -1   0    5.48    0.68
  -6  -1   0    5.14    0.58
   6  -1   0    7.59    0.70
   6  -1   0    7.12    0.81
   6   1   0    7.49    0.84
   6   1   0    7.27    0.66
  -6   1   0    6.22    0.62
  -6   1   0    7.16    0.77
   6   1   0    6.48    0.71
   7  -1   0    3.04    0.66
   7  -1   0    2.47    0.56
  -7  -1   0    2.76    0.61
   7  -1   0    3.37    0.53
  -7  -1   0    2.44    0.49
   7   1   0    2.82    0.65
  -7   1   0    2.73    0.50
  -7   1   0    1.44    0.52
   7   1   0    3.33    0.62
   8  -1   0   -0.06    0.37
  -8  -1   0    0.68    0.39
  -8  -1   0    0.32    0.48
   8  -1   0    0.13    0.53
   8   1   0    0.62    0.50
   8   1   0    0.14    0.38
  -8   1   0    0.18    0.52
   9  -1   0    1.07    0.57
   9  -1   0    0.87    0.63
   9   1   0    0.64    0.48
   9   1   0    0.99    0.66
  -9   1   0    1.00    0.64
   0  -2   0    0.09    0.09
   0   2   0    0.00    0.11
   1  -2   0   73.14    1.67
   1  -2   0   72.79    1.80
  -1  -2   0   70.77    1.76
   1  -2   0   73.21    1.80
   1   2   0   72.38    1.76
   1   2   0   72.61    1.80
  -1   2   0   73.67    1.70
  -1   2   0   72.16    1.83
   2  -2   0   30.49    0.96
   2  -2   0   29.50    0.86
  -2  -2   0   29.72    0.93
   2  -2   0   29.96    0.98
   2   2   0   29.65    0.97
  -2   2   0   29.59    0.86
   2   2   0   29.12    0.92
  -2   2   0   29.65    1.00
  -2   2   0   29.78    0.76
   3  -2   0    8.81    0.46
   3  -2   0    9.58    0.58
  -3  -2   0    8.31    0.48
  -3  -2   0    8.30    0.52
   3  -2   0   10.13    0.57
   3   2   0    8.76    0.57
   3   2   0    7.56    0.40
   3   2   0    8.03    0.50
  -3   2   0    8.60    0.59
  -3   2   0    9.14    0.48
  -4  -2   0   16.05    0.75
   4  -2   0   16.32    0.84
  -4  -2   0   16.38    0.82
   4  -2   0   16.08    0.85
   4  -2   0   16.47    0.73
   4   2   0   15.62    0.78
   4   2   0   17.33    0.69
   4   2   0   16.94    0.87
  -4   2   0   16.46    0.73
  -4   2   0   17.67    0.91
  -5  -2   0    2.02    0.43
   5  -2   0    2.16    0.39
  -5  -2   0    1.48    0.34
   5  -2   0    2.14    0.46
   5  -2   0    2.06    0.43
   5   2   0    2.14    0.32
  -5   2   0    2.25    0.37
   5   2   0    2.07    0.46
  -5   2   0    1.91    0.43
   5   2   0    2.13    0.42
   6  -2   0    5.03    0.69
  -6  -2   0    3.54    0.50
   6  -2   0    4.46    0.54
  -6  -2   0    4.24    0.62
   6  -2   0    3.29    0.57
  -6   2   0    3.13    0.48
  -6   2   0    2.88    0.57
   6   2   0    3.77    0.55
   6   2   0    3.98    0.67
   7  -2   0    2.51    0.59
  -7  -2   0    3.40    0.56
  -7  -2   0    3.81    0.69
   7  -2   0    4.44    0.75
   7  -2   0    4.17    0.61
   7   2   0    3.48    0.69
   7   2   0    2.82    0.57
  -7   2   0    2.57    0.62
   8  -2   0   -0.63    0.36
  -8  -2   0    0.47    0.39
   8  -2   0    0.12    0.33
   8  -2   0    0.62    0.54
  -8   2   0    0.06    0.47
   8   2   0   -0.48    0.43
   8   2   0    0.51    0.41
   9  -2   0   -0.01    0.57
  -9  -2   0    0.26    0.43
   9  -2   0    0.67    0.54
   9   2   0    0.38    0.44
   9   2   0    0.05    0.55
  -9   2   0   -0.31    0.50
   0  -3   0    0.15    0.12
   0   3   0    0.06    0.13
  -1  -3   0    0.09    0.10
   1  -3   0   -0.17    0.13
   1  -3   0    0.16    0.13
   1  -3   0    0.05    0.11
  -1   3   0   -0.04    0.17
   1   3   0    0.27    0.11
   1   3   0   -0.04    0.14
  -2  -3   0    4.41    0.34
   2  -3   0    4.21    0.37
   2  -3   0    4.33    0.32
   2  -3   0    4.55    0.40
   2   3   0    4.64    0.39
  -2   3   0    4.90    0.42
   2   3   0    4.36    0.35
  -2   3   0    3.72    0.26
  -3  -3   0    5.88    0.47
   3  -3   0    4.47    0.46
   3  -3   0    3.82    0.34
   3  -3   0    4.46    0.45
  -3  -3   0    5.07    0.39
  -3   3   0    4.32    0.24
  -3   3   0    4.37    0.36
  -3   3   0    3.68    0.44
   3   3   0    4.34    0.40
   3   3   0    4.48    0.45
   4  -3   0    0.01    0.18
  -4  -3   0    0.25    0.23
   4  -3   0   -0.19    0.25
   4  -3   0    0.71    0.28
  -4  -3   0    0.32    0.22
  -4   3   0    0.31    0.31
  -4   3   0    0.05    0.11
  -4   3   0    0.52    0.22
   4   3   0   -0.13    0.18
   4   3   0    0.36    0.27
   5  -3   0    0.28    0.32
   5  -3   0    0.53    0.25
  -5  -3   0    0.25    0.27
  -5  -3   0    0.62    0.30
   5  -3   0    0.53    0.31
  -5   3   0    0.34    0.24
  -5   3   0    0.65    0.36
   5   3   0    0.33    0.33
   5   3   0    0.34    0.25
  -6  -3   0    1.73    0.41
   6  -3   0    1.46    0.38
   6  -3   0    2.55    0.57
  -6  -3   0    2.02    0.47
   6  -3   0    2.70    0.57
   6   3   0    2.60    0.50
  -6   3   0    1.56    0.53
   6   3   0    1.92    0.53
   7  -3   0    0.43    0.46
   7  -3   0    1.10    0.38
  -7  -3   0    1.82    0.49
   7  -3   0    1.41    0.50
   7   3   0    0.80    0.50
  -7   3   0    0.70    0.53
   7   3   0    0.59    0.38
   8  -3   0    0.72    0.40
  -8  -3   0   -0.10    0.37
   8  -3   0    0.79    0.57
   8  -3   0   -0.34    0.44
   8   3   0    0.64    0.43
   8   3   0   -0.09    0.46
  -8   3   0    0.75    0.53
   9  -3   0   -0.26    0.52
  -9  -3   0    0.07    0.48
   9   3   0    0.04    0.57
   9   3   0   -0.47    0.40
  -9   3   0    0.25    0.55
   0  -4   0    3.48    0.26
   0  -4   0    2.68    0.17
   0   4   0    2.77    0.27
   1  -4   0   14.05    0.47
   1  -4   0   14.58    0.57
   1  -4   0   13.88    0.50
  -1  -4   0   13.93    0.43
  -1  -4   0   14.06    0.44
   1   4   0   13.08    0.54
  -1   4   0   14.47    0.59
  -2  -4   0   20.52    0.67
   2  -4   0   20.25    0.79
   2  -4   0   20.68    0.76
  -2  -4   0   19.93    0.68
   2  -4   0   19.83    0.68
   2   4   0   19.82    0.66
   2   4   0   19.93    0.78
  -2   4   0   20.08    0.81
  -2   4   0   20.41    0.83
   3  -4   0    0.63    0.19
  -3  -4   0    0.52    0.22
  -3  -4   0    0.91    0.24
   3  -4   0    0.64    0.24
   3  -4   0    1.17    0.28
   3   4   0    0.23    0.18
  -3   4   0    0.71    0.31
  -3   4   0    1.04    0.17
   3   4   0    0.48    0.26
  -4  -4   0    0.17    0.22
   4  -4   0    0.82    0.31
   4  -4   0    0.52    0.22
  -4  -4   0    0.21    0.23
   4  -4   0    0.24    0.26
  -4   4   0   -0.06    0.29
   4   4   0    0.08    0.26
  -4   4   0    0.25    0.12
  -4   4   0    0.00    0.18
   4   4   0    0.34    0.21
   5  -4   0   -0.06    0.22
   5  -4   0    0.02    0.28
   5  -4   0    0.19    0.32
  -5  -4   0    0.03    0.28
  -5  -4   0   -0.10    0.23
   5   4   0    0.73    0.37
   5   4   0   -0.27    0.19
  -5   4   0   -0.12    0.34
   6  -4   0    4.86    0.60
   6  -4   0    5.86    0.77
   6  -4   0    4.13    0.66
  -6  -4   0    4.06    0.54
   6   4   0    5.30    0.66
   6   4   0    5.34    0.77
  -6   4   0    3.30    0.61
   7  -4   0    1.06    0.47
   7  -4   0    0.19    0.33
  -7  -4   0    0.66    0.41
   7  -4   0    0.52    0.50
   7   4   0    0.58    0.37
   7   4   0    0.60    0.48
  -7   4   0   -0.15    0.43
   8  -4   0    0.36    0.38
  -8  -4   0    0.17    0.41
   8  -4   0    0.90    0.56
  -8   4   0   -0.06    0.50
   8   4   0    0.68    0.44
   8   4   0    1.24    0.59
  -9  -4   0    0.27    0.52
   9  -4   0    0.08    0.52
   9   4   0   -0.14    0.51
  -9   4   0    0.34    0.59
   9   4   0   -0.31    0.39
   0  -5   0    0.06    0.14
   0  -5   0   -0.06    0.09
   0   5   0    0.04    0.15
   1  -5   0    0.05    0.15
  -1  -5   0    0.18    0.12
  -1  -5   0    0.13    0.12
   1  -5   0    0.06    0.13
  -1   5   0    0.01    0.19
   1   5   0   -0.08    0.15
   2  -5   0    0.69    0.22
  -2  -5   0    0.94    0.20
   2  -5   0    1.05    0.23
   2  -5   0    1.18    0.22
  -2   5   0    1.47    0.31
  -2   5   0    1.11    0.28
   2   5   0    1.07    0.26
   2   5   0    0.74    0.14
  -3  -5   0    5.72    0.41
   3  -5   0    6.58    0.58
  -3  -5   0    6.28    0.44
   3  -5   0    6.25    0.51
   3  -5   0    5.73    0.48
   3   5   0    6.94    0.61
  -3   5   0    6.20    0.61
   3   5   0    5.66    0.39
   4  -5   0    2.95    0.47
  -4  -5   0    2.20    0.36
   4  -5   0    1.92    0.32
   4  -5   0    3.74    0.48
   4   5   0    1.92    0.33
   4   5   0    2.16    0.44
  -4   5   0    2.52    0.50
   5  -5   0    1.17    0.39
  -5  -5   0    0.89    0.33
   5  -5   0    0.65    0.30
   5  -5   0    0.98    0.37
   5   5   0    0.29    0.37
  -5   5   0    0.83    0.45
   5   5   0    0.53    0.27
  -6  -5   0   -0.08    0.30
   6  -5   0    0.19    0.28
   6  -5   0   -0.14    0.34
   6   5   0    0.04    0.39
   6   5   0    0.47    0.32
  -6   5   0   -0.43    0.38
   7  -5   0    0.04    0.31
  -7  -5   0   -0.16    0.32
   7  -5   0    0.11    0.45
   7   5   0    0.01    0.29
   7   5   0    0.41    0.46
  -7   5   0   -0.11    0.48
   8  -5   0   -0.73    0.41
   8  -5   0    0.17    0.40
  -8  -5   0   -0.32    0.38
   8   5   0    0.51    0.52
   8   5   0    0.05    0.35
  -8   5   0    0.57    0.55
   0  -6   0    2.79    0.25
   0  -6   0    2.51    0.22
   0  -6   0    2.62    0.30
   0   6   0    2.75    0.33
   1  -6   0    1.35    0.20
  -1  -6   0    1.21    0.19
   1  -6   0    1.27    0.24
  -1  -6   0    1.91    0.21
   1   6   0    1.62    0.27
  -1   6   0    1.45    0.29
   2  -6   0   -0.15    0.16
  -2  -6   0    0.01    0.15
   2  -6   0    0.09    0.15
  -2   6   0    0.20    0.25
   2   6   0    0.02    0.19
  -3  -6   0    0.75    0.24
   3  -6   0    0.98    0.30
   3  -6   0    1.03    0.25
   3   6   0    1.34    0.34
  -3   6   0    1.15    0.36
   3   6   0    0.95    0.18
   4  -6   0    0.53    0.24
  -4  -6   0    0.52    0.27
   4  -6   0    0.03    0.25
   4   6   0    0.49    0.20
  -4   6   0    1.27    0.46
   4   6   0    0.86    0.36
  -5  -6   0    0.54    0.31
   5  -6   0    0.28    0.33
   5  -6   0    0.44    0.29
  -5   6   0    0.48    0.41
   5   6   0    0.54    0.26
   5   6   0    0.49    0.39
   6  -6   0    1.86    0.55
   6  -6   0    1.10    0.38
  -6  -6   0    1.31    0.40
   6   6   0    1.13    0.33
  -6   6   0    1.16    0.51
   6   6   0   -0.10    0.40
   7  -6   0   -0.08    0.44
  -7  -6   0   -0.10    0.34
   7  -6   0   -0.41    0.29
  -7   6   0    0.12    0.50
   7   6   0   -0.38    0.40
   8  -6   0    1.13    0.59
  -8  -6   0    0.20    0.45
   8  -6   0    0.64    0.48
   8   6   0    0.45    0.53
  -8   6   0    0.68    0.60
   0  -7   0    0.01    0.18
   0  -7   0    0.48    0.16
   0   7   0    0.16    0.21
  -1  -7   0   -0.02    0.14
   1  -7   0    0.12    0.19
  -1  -7   0    0.34    0.20
   1  -7   0    0.19    0.15
   1   7   0    0.20    0.21
  -1   7   0    0.12    0.21
  -2  -7   0    2.46    0.30
   2  -7   0    1.89    0.30
   2  -7   0    2.34    0.37
  -2   7   0    2.69    0.41
   2   7   0    2.37    0.36
   3  -7   0   -0.06    0.23
  -3  -7   0    0.18    0.20
   3  -7   0   -0.08    0.20
   3   7   0    0.37    0.26
  -3   7   0   -0.45    0.26
  -4  -7   0    0.90    0.29
   4  -7   0    0.84    0.37
   4  -7   0    0.17    0.23
  -4   7   0   -0.36    0.39
   4   7   0    0.76    0.40
   5  -7   0    0.54    0.31
   5  -7   0    0.41    0.38
  -5  -7   0    0.49    0.29
  -5   7   0    0.10    0.42
   5   7   0    0.60    0.40
   6  -7   0    5.29    0.65
   6  -7   0    8.48    0.95
  -6  -7   0    5.99    0.66
   6   7   0    6.62    0.86
  -6   7   0    5.14    0.81
   7  -7   0    0.37    0.37
  -7  -7   0    0.28    0.38
   7  -7   0    0.10    0.46
   7   7   0    0.29    0.50
  -7   7   0   -0.01    0.48
   0  -8   0    0.97    0.22
   0   8   0    0.79    0.28
   1  -8   0   12.39    0.56
  -1  -8   0   11.78    0.53
  -1   8   0   10.71    0.70
   1   8   0   11.44    0.67
  -2  -8   0    0.47    0.22
   2  -8   0    0.71    0.30
   2  -8   0    0.33    0.22
  -2   8   0    0.39    0.28
   2   8   0    0.14    0.24
   3  -8   0    1.75    0.43
   3  -8   0    1.77    0.33
  -3  -8   0    2.40    0.36
   3   8   0    1.79    0.43
  -3   8   0    1.67    0.47
  -4  -8   0    7.24    0.63
   4  -8   0   11.48    0.98
   4  -8   0    8.36    0.72
   4   8   0   10.39    0.91
  -4   8   0    8.44    0.87
  -5  -8   0   12.40    0.83
   5  -8   0   13.28    1.01
   5  -8   0   11.27    0.80
   5   8   0   13.51    1.02
  -5   8   0   12.92    1.12
   6  -8   0    0.64    0.46
   6  -8   0   -0.39    0.26
  -6  -8   0    0.24    0.37
   6   8   0    0.11    0.41
  -6   8   0   -0.09    0.46
   7  -8   0    3.07    0.76
  -7  -8   0    1.31    0.50
   7  -8   0    1.28    0.45
  -7   8   0    2.14    0.69
   7   8   0    4.57    0.81
   0  -9   0    0.13    0.19
   0   9   0    0.13    0.27
   1  -9   0    1.10    0.27
  -1  -9   0    0.75    0.23
   1   9   0    1.00    0.33
  -1   9   0    0.21    0.28
  -2  -9   0    7.36    0.51
   2  -9   0    7.50    0.59
   2   9   0    7.73    0.70
  -2   9   0    6.72    0.68
   3  -9   0    4.74    0.52
  -3  -9   0    5.11    0.51
   3   9   0    5.42    0.64
  -3   9   0    7.45    0.79
  -4  -9   0    1.55    0.39
   4  -9   0    2.15    0.41
  -4   9   0    1.56    0.55
   4   9   0    0.89    0.43
   5  -9   0    1.52    0.42
  -5  -9   0    2.31    0.47
  -5   9   0    2.76    0.67
   5   9   0    2.28    0.59
  -6  -9   0    0.69    0.42
   6  -9   0    0.01    0.31
   6  -9   0    1.42    0.56
   6   9   0    0.38    0.51
  -6   9   0    1.05    0.59
   0 -10   0    0.30    0.23
   0  10   0    0.05    0.28
   1 -10   0    1.80    0.34
  -1 -10   0    1.63    0.32
  -1  10   0    1.03    0.37
   1  10   0    1.83    0.41
   2 -10   0    0.68    0.27
  -2 -10   0   -0.18    0.22
   2  10   0    0.51    0.34
  -2  10   0   -0.17    0.31
   3 -10   0   -0.09    0.24
  -3 -10   0    0.23    0.27
   3  10   0    0.56    0.36
  -3  10   0    0.78    0.44
   4 -10   0    2.46    0.47
  -4 -10   0    2.66    0.46
  -4  10   0    3.81    0.74
   4  10   0    3.55    0.63
   5 -10   0    0.23    0.33
  -5 -10   0    0.45    0.37
  -5  10   0    1.17    0.57
   5  10   0    0.19    0.45
   0 -11   0   -0.10    0.23
   0  11   0    0.51    0.37
   1 -11   0    2.46    0.40
  -1 -11   0    2.84    0.42
  -1  11   0    2.15    0.51
   1  11   0    2.70    0.50
   2 -11   0    0.11    0.28
  -2 -11   0    0.36    0.26
  -2  11   0   -0.35    0.33
   2  11   0    0.49    0.37
  -3 -11   0    0.31    0.29
   3 -11   0   -0.06    0.25
   3  11   0   -0.40    0.33
  -3  11   0    0.18    0.43
   4 -11   0    2.88    0.49
  -4 -11   0    1.38    0.41
   4  11   0    2.53    0.59
  -4  11   0    1.60    0.61
   0 -12   0    1.78    0.38
   0  12   0    2.31    0.51
   1 -12   0    0.28    0.29
  -1 -12   0    0.43    0.28
  -1  12   0    0.64    0.40
   1  12   0    0.80    0.40
   2 -12   0    1.35    0.37
  -2 -12   0    0.86    0.33
  -2  12   0    0.51    0.42
   2  12   0    0.65    0.40
  -2  12   0    0.39    0.43
   3 -12   0    0.75    0.34
  -3 -12   0    0.17    0.31
   3  12   0    0.13    0.38
  -3  12   0    0.43    0.49
   9   0  -1    0.02    0.55
  -9   0   1    0.60    0.62
   9   0  -1    0.05    0.37
  -8   0   1   -0.13    0.34
   8   0  -1    0.40    0.51
  -8   0   1    0.05    0.48
   8   0  -1   -0.19    0.37
  -7   0   1    2.81    0.50
   7   0  -1    3.45    0.67
   7   0  -1    2.04    0.51
  -7   0   1    3.73    0.69
   6   0  -1    0.09    0.22
   6   0  -1   -0.47    0.22
   6   0  -1   -0.13    0.36
  -6   0   1    0.04    0.37
  -6   0   1   -0.20    0.25
  -5   0   1    2.09    0.48
   5   0  -1    2.69    0.43
  -5   0   1    1.80    0.36
   5   0  -1    2.82    0.52
   5   0  -1    1.96    0.31
   4   0  -1   -0.25    0.25
  -4   0   1   -0.07    0.24
   4   0  -1   -0.08    0.19
   4   0  -1   -0.26    0.12
   3   0  -1    1.80    0.32
   3   0  -1    1.83    0.30
   3   0  -1    1.99    0.26
  -3   0   1    1.61    0.33
   2   0  -1   -0.03    0.16
   2   0  -1   -0.37    0.17
   2   0  -1    0.04    0.13
  -2   0   1   -0.27    0.19
   1   0  -1    0.23    0.17
   1   0  -1   -0.03    0.13
  -1   0   1   -0.22    0.15
   1   0  -1    0.15    0.18
   1   0   1  296.24    6.85
   1   0   1  292.69    6.88
  -1   0  -1  296.58    6.48
  -1   0  -1  303.58    6.88
   1   0   1  310.74    6.48
  -2   0  -1   -0.05    0.21
   2   0   1   -0.09    0.17
  -2   0  -1   -0.12    0.16
   2   0   1   -0.04    0.12
   2   0   1    0.07    0.21
  -3   0  -1   19.04    0.73
   3   0   1   18.95    0.83
   3   0   1   18.69    0.79
  -3   0  -1   19.50    0.83
   3   0   1   18.27    0.69
   4   0   1   -0.04    0.14
  -4   0  -1    0.06    0.22
   4   0   1   -0.07    0.26
   4   0   1   -0.04    0.20
  -4   0  -1    0.04    0.25
  -5   0  -1    6.50    0.57
  -5   0  -1    7.23    0.72
   5   0   1    6.76    0.71
   5   0   1    6.33    0.63
   5   0   1    6.44    0.56
  -6   0  -1    0.15    0.28
   6   0   1    0.17    0.22
  -6   0  -1   -0.03    0.34
   6   0   1    0.28    0.40
   6   0   1    0.00    0.27
  -7   0  -1    0.67    0.35
  -7   0  -1    0.54    0.43
   7   0   1    0.25    0.35
   7   0   1    0.89    0.34
   7   0   1    0.94    0.51
   8   0   1    0.82    0.58
  -8   0  -1   -0.19    0.43
   8   0   1    0.95    0.46
  -8   0  -1    0.85    0.40
   9   0   1   -0.02    0.57
   9   0   1    0.62    0.50
  -9   0  -1    1.19    0.73
  -9  -1   1    0.38    0.43
   9  -1  -1   -0.16    0.54
   9  -1  -1   -0.30    0.44
  -9   1   1    0.54    0.61
   9   1  -1   -0.23    0.36
   9   1  -1   -0.29    0.53
   8  -1  -1    0.54    0.43
   8  -1  -1   -0.17    0.51
  -8  -1   1   -0.17    0.42
  -8  -1   1   -0.03    0.35
   8   1  -1    0.14    0.48
  -8   1   1    0.50    0.57
   8   1  -1    0.17    0.37
   7  -1  -1    3.01    0.58
  -7  -1   1    3.70    0.56
  -7  -1   1    2.98    0.65
   7  -1  -1    2.22    0.60
   7  -1  -1    3.33    0.49
  -7   1   1    2.69    0.50
   7   1  -1    3.74    0.64
  -7   1   1    3.40    0.70
   7   1  -1    3.56    0.68
   6  -1  -1    4.28    0.52
   6  -1  -1    4.40    0.64
  -6  -1   1    3.15    0.48
   6  -1  -1    4.32    0.66
  -6  -1   1    3.90    0.61
  -6   1   1    3.90    0.61
   6   1  -1    3.94    0.47
  -6   1   1    3.98    0.51
   6   1  -1    3.49    0.62
   6   1  -1    4.10    0.59
  -5  -1   1    0.32    0.28
   5  -1  -1   -0.43    0.25
  -5  -1   1   -0.11    0.27
   5  -1  -1    0.24    0.21
   5  -1  -1    0.18    0.29
   5   1  -1   -0.24    0.28
   5   1  -1    0.15    0.25
  -5   1   1   -0.12    0.31
  -5   1   1    0.10    0.25
   5   1  -1    0.10    0.16
   4  -1  -1    1.28    0.35
   4  -1  -1    0.50    0.25
  -4  -1   1    0.46    0.26
   4  -1  -1    1.03    0.25
   4   1  -1    0.57    0.24
   4   1  -1    0.57    0.20
  -4   1   1    0.62    0.31
  -4   1   1    0.87    0.26
   4   1  -1    0.93    0.33
   3  -1  -1    4.53    0.46
   3  -1  -1    4.68    0.47
   3  -1  -1    5.36    0.37
  -3   1   1    4.81    0.47
   3   1  -1    5.05    0.47
   3   1  -1    4.75    0.44
   3   1  -1    5.19    0.34
   2  -1  -1   15.62    0.64
   2  -1  -1   16.05    0.63
   2  -1  -1   15.99    0.54
  -2  -1   1   15.92    0.62
   2   1  -1   15.22    0.51
   2   1  -1   15.17    0.59
  -2   1   1   14.25    0.64
   2   1  -1   14.93    0.63
   1  -1  -1    0.05    0.08
   1  -1  -1   -0.24    0.13
  -1  -1   1   -0.02    0.09
   1  -1  -1   -0.12    0.11
  -1   1   1   -0.11    0.14
   1   1  -1   -0.01    0.09
   1   1  -1   -0.01    0.11
   0  -1  -1   53.23    1.27
   0  -1  -1   52.32    1.27
   0  -1  -1   53.49    1.18
   0   1   1   53.66    1.28
   0   1   1   53.95    1.27
   0   1  -1   51.25    1.25
  -1  -1  -1   32.52    0.81
   1  -1   1   31.27    0.86
   1  -1   1   31.63    0.79
   1  -1   1   31.83    0.87
  -1  -1  -1   30.68    0.87
   1   1   1   31.31    0.87
   1   1   1   31.42    0.89
  -1   1  -1   32.05    0.88
   2  -1   1    0.05    0.16
   2  -1   1   -0.06    0.18
  -2  -1  -1    0.11    0.17
   2  -1   1   -0.04    0.11
  -2  -1  -1    0.12    0.16
  -2   1  -1   -0.04    0.16
   2   1   1    0.11    0.13
   2   1   1    0.01    0.15
   2   1   1    0.00    0.19
  -2   1  -1   -0.17    0.20
  -3  -1  -1    7.32    0.50
   3  -1   1    7.44    0.53
   3  -1   1    6.35    0.41
   3  -1   1    6.93    0.50
  -3  -1  -1    6.73    0.46
   3   1   1    7.34    0.53
  -3   1  -1    6.77    0.44
   3   1   1    6.09    0.39
  -3   1  -1    6.07    0.51
   3   1   1    6.43    0.47
   4  -1   1    1.99    0.38
   4  -1   1    1.54    0.28
   4  -1   1    2.11    0.40
  -4  -1  -1    1.30    0.31
  -4  -1  -1    1.24    0.33
  -4   1  -1    1.49    0.29
  -4   1  -1    1.97    0.41
   4   1   1    2.17    0.40
   4   1   1    2.58    0.40
   4   1   1    2.19    0.31
  -5  -1  -1    3.32    0.44
  -5  -1  -1    3.17    0.53
   5  -1   1    3.04    0.49
   5  -1   1    3.81    0.55
   5  -1   1    3.22    0.42
  -5   1  -1    3.13    0.42
   5   1   1    3.51    0.50
   5   1   1    3.04    0.39
   5   1   1    3.02    0.53
  -5   1  -1    3.43    0.56
  -6  -1  -1    2.64    0.56
   6  -1   1    2.01    0.39
   6  -1   1    2.19    0.55
   6  -1   1    1.84    0.45
  -6  -1  -1    1.81    0.41
  -6   1  -1    2.23    0.52
  -6   1  -1    2.41    0.44
   6   1   1    2.11    0.40
   6   1   1    1.69    0.51
   6   1   1    1.73    0.45
   7  -1   1   -0.86    0.35
   7  -1   1    0.39    0.37
  -7  -1  -1    0.74    0.37
  -7  -1  -1    0.65    0.46
   7  -1   1    0.13    0.26
  -7   1  -1    0.00    0.43
   7   1   1    0.93    0.52
   7   1   1   -0.12    0.31
  -7   1  -1    0.05    0.31
   8  -1   1    1.01    0.49
   8  -1   1    1.26    0.60
  -8  -1  -1    1.46    0.45
  -8  -1  -1   -0.45    0.50
   8   1   1    1.48    0.53
  -8   1  -1   -0.34    0.50
   8   1   1    0.03    0.48
   9  -1   1    0.08    0.43
   9  -1   1   -0.26    0.55
   9   1   1    0.39    0.58
   9   1   1   -0.42    0.38
  -9   1  -1   -0.77    0.50
   9  -2  -1    1.44    0.71
   9  -2  -1    1.19    0.56
  -9  -2   1    1.10    0.48
  -9   2   1    1.10    0.71
   9   2  -1    1.68    0.70
   9   2  -1    1.20    0.56
   8  -2  -1    0.44    0.38
  -8  -2   1    0.37    0.39
   8  -2  -1    0.27    0.55
   8  -2  -1   -0.22    0.34
   8   2  -1   -0.22    0.46
   8   2  -1    0.14    0.37
  -8   2   1   -0.03    0.47
   7  -2  -1    3.13    0.69
   7  -2  -1    2.38    0.59
  -7  -2   1    2.49    0.50
  -7  -2   1    1.87    0.54
   7  -2  -1    2.01    0.42
   7   2  -1    2.83    0.63
   7   2  -1    1.69    0.45
  -7   2   1    3.15    0.68
   6  -2  -1    2.51    0.54
   6  -2  -1    2.50    0.55
  -6  -2   1    3.37    0.56
  -6  -2   1    2.77    0.47
   6  -2  -1    2.58    0.47
  -6   2   1    2.94    0.58
   6   2  -1    2.49    0.50
   6   2  -1    2.88    0.57
  -6   2   1    2.85    0.45
   5  -2  -1    1.60    0.41
  -5  -2   1    1.34    0.39
   5  -2  -1    0.96    0.39
  -5  -2   1    0.76    0.31
   5  -2  -1    0.88    0.27
   5   2  -1    0.62    0.34
  -5   2   1    0.94    0.41
  -5   2   1    0.76    0.29
   5   2  -1    0.62    0.28
   5   2  -1    0.66    0.22
   4  -2  -1    1.08    0.33
   4  -2  -1    1.17    0.26
   4  -2  -1    0.72    0.29
  -4  -2   1    1.04    0.30
   4   2  -1    0.79    0.20
  -4   2   1    1.56    0.38
   4   2  -1    0.83    0.26
   4   2  -1    0.79    0.31
  -4   2   1    0.49    0.24
   3  -2  -1    3.47    0.33
   3  -2  -1    4.05    0.42
  -3  -2   1    4.03    0.39
   3  -2  -1    3.66    0.43
   3   2  -1    4.12    0.29
   3   2  -1    4.23    0.43
  -3   2   1    4.33    0.37
  -3   2   1    4.44    0.46
   3   2  -1    4.45    0.41
   2  -2  -1   15.20    0.65
   2  -2  -1   15.87    0.57
  -2  -2   1   16.10    0.60
   2  -2  -1   16.12    0.67
   2   2  -1   15.89    0.65
  -2   2   1   16.90    0.70
   2   2  -1   17.07    0.61
   1  -2  -1    6.85    0.30
   1  -2  -1    5.86    0.34
  -1  -2   1    6.54    0.23
   1  -2  -1    5.82    0.35
   1   2  -1    6.48    0.30
   1   2  -1    5.86    0.26
  -1   2   1    6.56    0.38
   0  -2  -1    0.28    0.12
   0  -2  -1    0.36    0.13
   0  -2  -1    0.31    0.10
   0   2  -1    0.32    0.07
   0   2  -1    0.18    0.07
   0   2   1    0.33    0.14
   1  -2   1   20.99    0.63
  -1  -2  -1   21.67    0.59
   1  -2   1   21.05    0.64
  -1  -2  -1   21.53    0.66
   1  -2   1   21.23    0.57
  -1   2  -1   21.26    0.66
  -1   2  -1   20.38    0.62
  -1   2  -1   20.46    0.66
   1   2   1   19.92    0.64
   1   2   1   21.44    0.68
  -2  -2  -1   20.88    0.75
   2  -2   1   21.16    0.76
   2  -2   1   21.85    0.67
   2  -2   1   21.18    0.77
  -2  -2  -1   20.26    0.69
  -2   2  -1   21.61    0.61
   2   2   1   21.74    0.75
   2   2   1   20.42    0.79
  -2   2  -1   21.67    0.80
   3  -2   1    0.11    0.21
  -3  -2  -1    0.09    0.19
   3  -2   1    0.32    0.17
   3  -2   1    0.31    0.24
  -3  -2  -1    0.13    0.20
  -3   2  -1    0.33    0.18
   3   2   1    0.35    0.19
   3   2   1    0.02    0.13
  -3   2  -1    0.48    0.27
   3   2   1   -0.03    0.22
  -4  -2  -1    3.33    0.45
  -4  -2  -1    2.10    0.34
   4  -2   1    2.03    0.30
   4  -2   1    2.25    0.38
   4  -2   1    2.58    0.43
   4   2   1    2.21    0.30
   4   2   1    2.64    0.43
   4   2   1    2.93    0.41
  -4   2  -1    2.50    0.42
  -4   2  -1    2.66    0.33
  -5  -2  -1    1.46    0.40
   5  -2   1    0.75    0.33
   5  -2   1    0.93    0.38
  -5  -2  -1    0.35    0.27
   5  -2   1    1.06    0.29
   5   2   1    1.33    0.28
   5   2   1    0.72    0.37
  -5   2  -1    0.97    0.39
  -5   2  -1    0.66    0.28
   5   2   1    0.51    0.29
  -6  -2  -1    2.44    0.46
   6  -2   1    3.90    0.66
   6  -2   1    3.19    0.56
  -6  -2  -1    1.85    0.46
   6  -2   1    2.53    0.42
   6   2   1    3.45    0.61
   6   2   1    3.77    0.57
  -6   2  -1    2.71    0.57
  -6   2  -1    3.75    0.50
  -7  -2  -1   -0.25    0.39
   7  -2   1    0.29    0.45
   7  -2   1    0.10    0.39
   7  -2   1    0.34    0.31
  -7  -2  -1    0.36    0.37
   7   2   1   -0.15    0.41
   7   2   1    0.38    0.34
  -7   2  -1    0.48    0.49
   8  -2   1    0.23    0.46
  -8  -2  -1    0.43    0.38
   8  -2   1    0.26    0.52
  -8  -2  -1    0.57    0.51
   8  -2   1    0.68    0.37
   8   2   1    0.15    0.40
   8   2   1    0.14    0.53
  -8   2  -1    0.25    0.52
  -9  -2  -1   -0.13    0.43
   9  -2   1   -0.02    0.47
   9  -2   1   -0.11    0.61
   9   2   1    0.29    0.46
  -9   2  -1    0.16    0.61
   9   2   1    0.64    0.64
  -9  -3   1   -0.14    0.43
   9  -3  -1   -0.27    0.48
   9   3  -1   -0.38    0.35
   9   3  -1    0.28    0.58
  -9   3   1    0.49    0.56
   8  -3  -1    0.47    0.36
  -8  -3   1    0.36    0.40
   8  -3  -1   -0.64    0.46
   8  -3  -1   -0.07    0.40
   8   3  -1   -0.51    0.42
   8   3  -1    0.42    0.38
  -8   3   1    0.99    0.58
   7  -3  -1    0.85    0.50
   7  -3  -1    0.04    0.41
   7  -3  -1    0.76    0.37
  -7  -3   1    0.96    0.41
   7   3  -1    0.24    0.43
  -7   3   1    0.50    0.51
   7   3  -1   -0.03    0.32
   6  -3  -1   -0.15    0.32
   6  -3  -1    0.47    0.27
  -6  -3   1   -0.19    0.32
   6  -3  -1   -0.34    0.37
  -6  -3   1   -0.39    0.28
  -6   3   1    0.31    0.43
   6   3  -1    0.37    0.29
   6   3  -1   -0.16    0.35
   5  -3  -1   -0.21    0.19
   5  -3  -1    0.06    0.28
  -5  -3   1   -0.17    0.25
   5  -3  -1    0.02    0.32
  -5  -3   1   -0.45    0.21
  -5   3   1   -0.07    0.34
   5   3  -1    0.00    0.21
  -5   3   1    0.04    0.22
   5   3  -1    0.72    0.34
   4  -3  -1    9.65    0.56
   4  -3  -1    9.63    0.69
   4  -3  -1    8.94    0.66
  -4  -3   1   10.70    0.60
  -4  -3   1   10.32    0.63
   4   3  -1    9.91    0.60
   4   3  -1   10.23    0.70
  -4   3   1   10.06    0.56
  -4   3   1    9.79    0.74
  -3  -3   1    2.28    0.30
   3  -3  -1    2.93    0.38
   3  -3  -1    2.07    0.28
   3  -3  -1    2.72    0.37
  -3   3   1    2.28    0.28
   3   3  -1    2.35    0.30
  -3   3   1    2.06    0.38
   3   3  -1    2.42    0.34
   2  -3  -1   19.63    0.75
  -2  -3   1   20.37    0.67
   2  -3  -1   19.83    0.76
   2  -3  -1   20.32    0.67
  -2   3   1   20.12    0.80
   2   3  -1   18.97    0.73
   2   3  -1   19.92    0.66
   1  -3  -1    0.94    0.19
   1  -3  -1    0.83    0.15
   1  -3  -1    0.72    0.19
  -1   3   1    0.65    0.22
   1   3  -1    0.80    0.16
   0  -3  -1    7.44    0.28
   0  -3  -1    7.56    0.35
   0  -3  -1    6.73    0.31
   0   3  -1    6.73    0.28
   0   3   1    6.84    0.36
   1  -3   1    1.14    0.18
  -1  -3  -1    1.11    0.19
   1  -3   1    1.16    0.14
   1  -3   1    1.31    0.17
  -1  -3  -1    1.48    0.18
  -1   3  -1    1.28    0.22
   1   3   1    1.22    0.18
  -1   3  -1    1.07    0.21
   1   3   1    1.35    0.22
   2  -3   1    5.48    0.42
   2  -3   1    4.87    0.38
   2  -3   1    5.07    0.32
  -2  -3  -1    4.93    0.34
  -2  -3  -1    5.78    0.41
  -2   3  -1    4.99    0.42
   2   3   1    5.43    0.37
  -2   3  -1    5.15    0.31
   2   3   1    5.75    0.46
   3  -3   1    5.55    0.38
   3  -3   1    5.09    0.47
   3  -3   1    4.92    0.46
  -3  -3  -1    6.41    0.50
  -3  -3  -1    6.11    0.45
  -3   3  -1    4.67    0.50
  -3   3  -1    5.23    0.35
   3   3   1    5.81    0.47
  -3   3  -1    5.00    0.29
   3   3   1    5.47    0.52
  -4  -3  -1   12.70    0.72
   4  -3   1   13.01    0.77
  -4  -3  -1   13.17    0.68
   4  -3   1   13.01    0.76
   4  -3   1   12.30    0.65
   4   3   1   12.44    0.79
   4   3   1   13.12    0.72
  -4   3  -1   13.09    0.48
  -4   3  -1   13.02    0.62
  -4   3  -1   13.16    0.83
   4   3   1   12.78    0.57
  -5  -3  -1    3.64    0.46
   5  -3   1    4.57    0.60
   5  -3   1    4.46    0.59
  -5  -3  -1    5.21    0.60
   5  -3   1    4.63    0.52
   5   3   1    4.20    0.54
  -5   3  -1    5.47    0.52
  -5   3  -1    3.71    0.59
   5   3   1    5.16    0.66
   6  -3   1    2.37    0.56
   6  -3   1    2.56    0.44
  -6  -3  -1    1.61    0.41
   6  -3   1    1.61    0.47
  -6  -3  -1    2.45    0.50
   6   3   1    2.51    0.57
  -6   3  -1    2.45    0.61
   6   3   1    2.21    0.47
   7  -3   1    0.76    0.36
   7  -3   1    0.10    0.47
   7  -3   1    1.55    0.52
  -7  -3  -1    0.41    0.37
  -7   3  -1    0.71    0.53
   7   3   1    0.66    0.39
   7   3   1    0.49    0.45
   8  -3   1    0.11    0.34
   8  -3   1    1.07    0.56
   8  -3   1    0.35    0.52
  -8  -3  -1    0.20    0.39
   8   3   1   -0.01    0.35
   8   3   1   -1.29    0.37
  -8   3  -1    0.67    0.54
  -9  -3  -1   -0.26    0.42
   9  -3   1    0.65    0.55
   9   3   1    0.60    0.60
  -9   3  -1    1.22    0.70
   9   3   1   -0.32    0.41
  -9  -4   1    0.30    0.47
   9  -4  -1   -0.09    0.50
   9   4  -1    0.24    0.46
  -9   4   1   -0.52    0.56
   9   4  -1   -0.01    0.54
  -8  -4   1    1.01    0.48
   8  -4  -1    0.40    0.38
   8  -4  -1    0.68    0.52
   8   4  -1   -0.28    0.34
  -8   4   1    0.25    0.52
   8   4  -1   -0.21    0.47
  -7  -4   1    0.49    0.37
   7  -4  -1    0.43    0.47
   7  -4  -1    0.83    0.49
   7  -4  -1    0.13    0.31
   7   4  -1   -0.13    0.30
  -7   4   1    0.07    0.50
   7   4  -1    0.75    0.48
   6  -4  -1    0.12    0.33
  -6  -4   1   -0.06    0.28
   6  -4  -1    0.31    0.30
   6  -4  -1    0.58    0.42
   6   4  -1    0.52    0.40
   6   4  -1   -0.04    0.25
  -6   4   1    0.81    0.49
  -5  -4   1    1.72    0.37
   5  -4  -1    3.00    0.54
  -5  -4   1    1.47    0.38
   5  -4  -1    1.73    0.35
   5  -4  -1    1.22    0.40
   5   4  -1    2.31    0.47
   5   4  -1    1.46    0.35
  -5   4   1    1.83    0.48
   4  -4  -1    3.96    0.50
  -4  -4   1    3.89    0.43
   4  -4  -1    3.42    0.48
  -4  -4   1    3.43    0.42
   4  -4  -1    3.57    0.40
   4   4  -1    3.57    0.49
  -4   4   1    2.80    0.48
  -4   4   1    4.23    0.40
   4   4  -1    3.98    0.44
   3  -4  -1   15.36    0.74
   3  -4  -1   14.15    0.64
  -3  -4   1   14.58    0.62
   3  -4  -1   15.05    0.74
  -3   4   1   14.36    0.79
   3   4  -1   14.31    0.61
   3   4  -1   14.26    0.73
   2  -4  -1    6.66    0.43
   2  -4  -1    7.32    0.40
   2  -4  -1    6.80    0.46
  -2   4   1    7.33    0.51
   2   4  -1    5.92    0.30
   2   4  -1    6.56    0.43
  -2   4   1    7.54    0.52
   1  -4  -1   -0.02    0.15
   1  -4  -1   -0.05    0.15
   1  -4  -1    0.27    0.13
   1   4  -1    0.36    0.15
  -1   4   1    0.13    0.19
   0  -4  -1    5.78    0.30
   0  -4  -1    5.55    0.26
   0  -4   1    5.64    0.28
   0  -4  -1    5.35    0.34
   0   4  -1    5.39    0.30
   0   4   1    4.75    0.36
  -1  -4  -1   15.00    0.49
   1  -4   1   14.64    0.45
   1  -4   1   15.27    0.56
  -1  -4  -1   13.68    0.51
  -1   4  -1   15.34    0.59
   1   4   1   14.57    0.50
   1   4   1   13.95    0.59
   2  -4   1   15.54    0.65
  -2  -4  -1   15.87    0.61
   2  -4   1   14.37    0.60
  -2  -4  -1   16.74    0.59
   2  -4   1   15.45    0.56
   2   4   1   15.72    0.69
  -2   4  -1   14.76    0.69
   2   4   1   14.67    0.58
  -2   4  -1   14.25    0.58
   3  -4   1   13.41    0.69
  -3  -4  -1   12.28    0.59
  -3  -4  -1   13.69    0.65
   3  -4   1   13.75    0.68
   3  -4   1   13.14    0.60
   3   4   1   14.08    0.74
   3   4   1   14.10    0.64
  -3   4  -1   13.65    0.75
  -3   4  -1   13.68    0.52
   4  -4   1    5.84    0.52
   4  -4   1    5.64    0.57
   4  -4   1    6.86    0.66
  -4  -4  -1    5.90    0.51
  -4  -4  -1    5.81    0.52
  -4   4  -1    4.84    0.58
   4   4   1    6.79    0.59
  -4   4  -1    5.30    0.32
   4   4   1    6.12    0.64
  -5  -4  -1    0.36    0.28
   5  -4   1    0.47    0.34
   5  -4   1    0.34    0.26
  -5  -4  -1   -0.03    0.26
   5  -4   1    0.10    0.31
   5   4   1    0.14    0.25
  -5   4  -1    0.31    0.38
   5   4   1   -0.06    0.32
   6  -4   1    0.07    0.40
   6  -4   1    0.16    0.26
  -6  -4  -1   -0.18    0.28
   6  -4   1    0.04    0.32
  -6   4  -1   -0.07    0.37
   6   4   1    0.15    0.31
   6   4   1    0.02    0.39
   7  -4   1    0.18    0.32
   7  -4   1   -0.13    0.39
  -7  -4  -1    0.21    0.35
   7   4   1   -0.18    0.30
  -7   4  -1   -0.40    0.46
   7   4   1    0.10    0.44
  -8  -4  -1   -0.17    0.40
   8  -4   1    0.20    0.46
   8  -4   1    0.49    0.38
   8   4   1    0.06    0.49
  -8   4  -1    0.69    0.60
   8   4   1   -0.41    0.33
  -9  -4  -1   -0.37    0.46
   9  -4   1   -0.05    0.38
   9  -4   1   -0.33    0.53
   9   4   1    0.05    0.56
   9   4   1   -0.15    0.38
  -9   4  -1    0.55    0.60
   8  -5  -1   -0.20    0.44
  -8  -5   1   -0.34    0.34
   8  -5  -1    1.37    0.51
   8   5  -1   -0.13    0.33
   8   5  -1   -0.24    0.48
  -8   5   1    0.84    0.59
   7  -5  -1   -0.05    0.42
   7  -5  -1   -0.22    0.30
  -7  -5   1   -0.12    0.35
   7   5  -1    0.11    0.47
  -7   5   1   -0.04    0.43
   7   5  -1    0.18    0.31
   6  -5  -1    0.33    0.38
   6  -5  -1    0.04    0.27
  -6  -5   1    0.19    0.29
   6   5  -1    0.12    0.26
   6   5  -1   -0.12    0.37
  -6   5   1   -0.21    0.39
  -5  -5   1    0.21    0.27
   5  -5  -1    0.58    0.29
   5  -5  -1    1.01    0.41
   5  -5  -1    1.54    0.45
  -5   5   1    0.04    0.40
   5   5  -1    0.91    0.29
   5   5  -1    0.86    0.41
   4  -5  -1    0.32    0.23
   4  -5  -1    0.18    0.28
   4  -5  -1    0.17    0.25
  -4  -5   1    0.19    0.24
   4   5  -1    0.66    0.33
  -4   5   1   -0.20    0.32
   4   5  -1    0.10    0.18
  -3  -5   1    0.18    0.18
  -3  -5   1    0.01    0.18
   3  -5  -1   -0.05    0.20
   3  -5  -1   -0.13    0.15
   3  -5  -1   -0.07    0.20
   3   5  -1    0.06    0.13
   3   5  -1    0.21    0.23
  -3   5   1   -0.03    0.28
  -2  -5   1   41.84    1.11
   2  -5  -1   42.50    1.20
   2  -5  -1   41.85    1.33
   2  -5  -1   39.89    1.25
   2   5  -1   41.61    1.27
  -2   5   1   40.19    1.37
   1  -5  -1   13.52    0.58
   1  -5  -1   12.43    0.49
   1  -5  -1   13.98    0.50
   1   5  -1   12.95    0.53
  -1   5   1   12.04    0.62
   0  -5  -1   20.98    0.62
   0  -5  -1   20.86    0.73
   0  -5   1   21.43    0.67
   0  -5  -1   20.95    0.63
   0   5  -1   19.33    0.68
   0   5   1   19.33    0.75
   1  -5   1    1.40    0.22
  -1  -5  -1    1.09    0.18
   1  -5   1    0.83    0.15
  -1  -5  -1    1.04    0.19
  -1   5  -1    0.69    0.21
   1   5   1    0.64    0.21
  -2  -5  -1   12.73    0.53
   2  -5   1   13.08    0.62
  -2  -5  -1   12.94    0.52
   2  -5   1   12.13    0.52
   2  -5   1   12.27    0.52
  -2   5  -1   12.01    0.65
   2   5   1   12.61    0.50
   2   5   1   12.57    0.64
  -2   5  -1   11.31    0.62
  -3  -5  -1    1.21    0.26
   3  -5   1    1.67    0.34
   3  -5   1    1.01    0.26
  -3  -5  -1    1.32    0.27
   3  -5   1    1.36    0.26
  -3   5  -1    1.22    0.22
   3   5   1    1.35    0.24
  -3   5  -1    1.16    0.35
   3   5   1    1.05    0.32
   4  -5   1    2.03    0.33
   4  -5   1    2.05    0.42
   4  -5   1    1.82    0.37
  -4  -5  -1    1.80    0.34
  -4   5  -1    1.10    0.22
   4   5   1    1.20    0.29
  -4   5  -1    1.79    0.43
   4   5   1    0.95    0.35
   5  -5   1    1.22    0.40
   5  -5   1    1.59    0.36
  -5  -5  -1    0.94    0.33
  -5   5  -1    0.84    0.43
   5   5   1    0.74    0.38
   5   5   1    0.93    0.30
  -6  -5  -1    1.96    0.45
   6  -5   1    1.66    0.52
   6  -5   1    1.46    0.41
   6   5   1    1.67    0.41
   6   5   1    0.97    0.49
  -6   5  -1    0.73    0.50
   7  -5   1    0.35    0.35
   7  -5   1    0.19    0.41
  -7  -5  -1    0.90    0.42
   7   5   1    0.41    0.49
   7   5   1    0.20    0.34
  -7   5  -1    0.31    0.50
  -8  -5  -1   -0.87    0.36
   8  -5   1    0.41    0.41
   8  -5   1    0.47    0.50
   8   5   1    1.20    0.58
  -8   5  -1    1.16    0.62
   8   5   1    0.10    0.34
  -8  -6   1    0.77    0.47
   8  -6  -1    1.04    0.47
   8  -6  -1    0.36    0.50
  -8   6   1    1.10    0.61
   8   6  -1    1.05    0.60
  -7  -6   1    1.00    0.41
   7  -6  -1    0.11    0.34
   7  -6  -1    1.29    0.58
   7   6  -1    0.91    0.53
  -7   6   1    0.74    0.55
  -6  -6   1    0.69    0.36
   6  -6  -1   -0.35    0.36
   6  -6  -1    0.33    0.30
  -6   6   1   -0.36    0.42
   6   6  -1    0.18    0.39
  -5  -6   1    0.89    0.31
   5  -6  -1    0.70    0.39
   5  -6  -1    1.49    0.35
   5   6  -1    1.62    0.48
  -5   6   1    0.50    0.46
   5   6  -1    1.23    0.30
  -4  -6   1    5.21    0.49
   4  -6  -1    5.77    0.65
   4  -6  -1    6.53    0.60
  -4   6   1    6.17    0.70
   4   6  -1    4.58    0.39
   4   6  -1    6.40    0.68
   3  -6  -1   -0.09    0.16
  -3  -6   1    0.33    0.20
   3  -6  -1    0.40    0.24
   3   6  -1    0.24    0.22
  -3   6   1   -0.06    0.29
   2  -6  -1    0.30    0.19
   2  -6  -1    0.31    0.22
  -2  -6   1    0.01    0.15
   2   6  -1    0.24    0.21
  -2   6   1    0.41    0.27
  -1  -6   1    0.57    0.13
  -1  -6   1    0.51    0.12
   1  -6  -1    0.56    0.20
   1  -6  -1    0.64    0.17
   1   6  -1    0.32    0.18
  -1   6   1    0.49    0.25
   0  -6  -1   -0.01    0.13
   0  -6  -1    0.14    0.17
   0  -6  -1    0.45    0.15
   0  -6   1    0.17    0.10
   0  -6   1   -0.12    0.14
   0   6   1   -0.14    0.18
   0   6  -1    0.14    0.16
  -1  -6  -1    3.73    0.31
   1  -6   1    3.34    0.34
   1  -6   1    3.44    0.27
  -1  -6  -1    4.18    0.33
  -1   6  -1    2.98    0.35
   1   6   1    4.02    0.41
   2  -6   1    9.32    0.47
   2  -6   1    9.42    0.55
  -2  -6  -1    9.58    0.48
  -2   6  -1    8.92    0.59
   2   6   1    9.57    0.60
  -2   6  -1    9.21    0.60
  -3  -6  -1    0.27    0.20
   3  -6   1    0.22    0.19
   3  -6   1   -0.23    0.18
  -3   6  -1    0.07    0.30
   3   6   1    0.21    0.15
   3   6   1   -0.02    0.21
  -4  -6  -1    0.48    0.25
   4  -6   1   -0.03    0.20
   4  -6   1    0.05    0.28
   4   6   1    0.02    0.17
  -4   6  -1    0.16    0.34
   4   6   1    0.31    0.32
   5  -6   1    1.90    0.49
   5  -6   1    1.25    0.35
  -5  -6  -1    1.81    0.39
  -5   6  -1    1.56    0.49
   5   6   1    1.04    0.45
   5   6   1    1.03    0.30
   6  -6   1    0.51    0.34
   6  -6   1    0.36    0.41
  -6  -6  -1    0.62    0.36
  -6   6  -1   -0.12    0.46
   6   6   1    0.81    0.33
   6   6   1    0.95    0.48
   7  -6   1    3.81    0.57
   7  -6   1    2.97    0.68
  -7  -6  -1    2.67    0.54
   7   6   1    3.29    0.76
  -7   6  -1    4.13    0.78
   8  -6   1    2.07    0.69
   8  -6   1    1.14    0.49
  -8  -6  -1    1.30    0.53
  -8   6  -1    2.21    0.71
   8   6   1    2.04    0.70
   7  -7  -1    0.02    0.31
  -7  -7   1    0.16    0.36
   7  -7  -1   -0.42    0.41
   7   7  -1    0.11    0.45
  -7   7   1    0.29    0.55
   6  -7  -1    4.40    0.73
   6  -7  -1    3.13    0.53
  -6  -7   1    2.61    0.49
  -6   7   1    2.51    0.63
   6   7  -1    4.30    0.74
  -5  -7   1    0.22    0.29
   5  -7  -1    0.60    0.41
   5  -7  -1    0.40    0.29
   5   7  -1    0.53    0.42
  -5   7   1    0.74    0.49
  -4  -7   1    0.24    0.26
   4  -7  -1    0.00    0.22
   4  -7  -1    0.10    0.30
  -4   7   1    0.08    0.40
   4   7  -1    0.20    0.30
   3  -7  -1    1.56    0.31
   3  -7  -1    1.50    0.38
  -3  -7   1    1.52    0.29
  -3   7   1    2.19    0.44
   3   7  -1    1.16    0.33
   2  -7  -1    9.94    0.65
   2  -7  -1   10.34    0.55
  -2  -7   1   10.96    0.49
  -2   7   1    9.24    0.68
   2   7  -1    9.85    0.60
   1  -7  -1    0.64    0.20
  -1  -7   1    0.49    0.19
   1  -7  -1    0.57    0.23
  -1  -7   1    0.56    0.16
  -1   7   1    0.83    0.28
   1   7  -1    0.47    0.21
   0  -7   1    0.75    0.22
   0  -7   1    0.66    0.16
   0  -7  -1    0.99    0.21
   0  -7  -1    0.09    0.20
   0   7  -1    0.94    0.25
   0   7   1    0.78    0.26
   1  -7   1    3.06    0.36
  -1  -7  -1    3.52    0.40
  -1  -7  -1    3.43    0.32
   1  -7   1    3.60    0.31
   1   7   1    3.60    0.42
  -1   7  -1    2.98    0.39
   2  -7   1    4.25    0.46
   2  -7   1    3.94    0.37
  -2  -7  -1    3.49    0.37
  -2   7  -1    3.65    0.45
   2   7   1    4.05    0.48
   3  -7   1    0.28    0.26
   3  -7   1    0.55    0.22
  -3  -7  -1   -0.27    0.20
   3   7   1    0.36    0.29
  -3   7  -1    0.48    0.33
   4  -7   1   11.63    0.83
  -4  -7  -1   11.87    0.72
   4  -7   1   12.59    0.71
   4   7   1   12.09    0.87
  -4   7  -1   12.42    0.93
   5  -7   1    0.27    0.26
  -5  -7  -1   -0.58    0.25
   5  -7   1    0.04    0.39
  -5   7  -1    0.06    0.42
   5   7   1   -0.46    0.34
  -6  -7  -1    2.08    0.49
   6  -7   1    3.09    0.65
   6  -7   1    1.72    0.44
  -6   7  -1    1.90    0.57
   6   7   1    2.58    0.61
   7  -7   1    0.60    0.41
  -7  -7  -1    0.69    0.43
   7  -7   1    0.65    0.57
   7   7   1    0.78    0.51
  -7   7  -1    0.76    0.54
  -7  -8   1    2.72    0.58
   7  -8  -1    2.81    0.58
   7  -8  -1    3.89    0.78
  -7   8   1    3.59    0.80
   7   8  -1    3.25    0.77
   6  -8  -1    0.66    0.50
  -6  -8   1    0.45    0.37
   6  -8  -1    0.77    0.36
  -6   8   1    0.12    0.50
   6   8  -1    1.13    0.47
   5  -8  -1    1.41    0.52
   5  -8  -1    0.87    0.34
  -5  -8   1    0.96    0.33
   5   8  -1    0.23    0.38
  -5   8   1    1.34    0.53
   4  -8  -1    0.01    0.26
  -4  -8   1    0.23    0.24
   4  -8  -1    0.51    0.37
  -4   8   1    0.02    0.40
   4   8  -1    0.33    0.31
  -3  -8   1    2.46    0.35
   3  -8  -1    3.13    0.52
   3  -8  -1    2.07    0.36
   3   8  -1    2.39    0.44
  -3   8   1    2.11    0.50
  -2  -8   1    2.41    0.30
   2  -8  -1    2.90    0.47
   2  -8  -1    1.95    0.32
  -2   8   1    1.91    0.42
   2   8  -1    2.04    0.35
   1  -8  -1    0.07    0.22
  -1  -8   1    0.16    0.17
   1  -8  -1    0.01    0.18
   1   8  -1   -0.07    0.22
  -1   8   1   -0.13    0.24
   0  -8  -1    9.20    0.50
   0  -8   1    9.27    0.45
   0  -8  -1    9.65    0.60
   0   8   1   10.47    0.67
   0   8  -1    9.50    0.59
  -1  -8  -1    4.30    0.38
   1  -8   1    3.85    0.35
  -1   8  -1    4.70    0.48
   1   8   1    4.54    0.50
   2  -8   1    5.22    0.46
  -2  -8  -1    5.95    0.48
   2   8   1    6.04    0.59
  -2   8  -1    6.09    0.60
   3  -8   1    0.35    0.24
  -3  -8  -1    0.48    0.24
   3  -8   1    0.52    0.32
  -3   8  -1    0.55    0.38
   3   8   1    0.48    0.32
   4  -8   1    5.69    0.69
   4  -8   1    6.31    0.59
  -4  -8  -1    5.81    0.57
  -4   8  -1    5.31    0.73
   4   8   1    7.20    0.79
   5  -8   1    8.96    0.78
   5  -8   1   11.50    1.02
  -5  -8  -1    8.39    0.76
  -5   8  -1    9.20    0.97
   5   8   1    9.08    0.94
  -6  -8  -1   -0.38    0.31
   6  -8   1    0.14    0.42
   6  -8   1    0.36    0.33
   6   8   1    0.85    0.48
  -6   8  -1   -0.31    0.43
   7  -8   1    0.62    0.57
  -7  -8  -1    1.02    0.48
   7  -8   1    0.95    0.42
   7   8   1    0.94    0.59
  -7   8  -1    0.91    0.64
   6  -9  -1    0.45    0.38
   6  -9  -1    0.25    0.48
  -6  -9   1   -0.01    0.35
  -6   9   1   -0.32    0.48
   6   9  -1    0.07    0.43
  -5  -9   1    0.55    0.36
   5  -9  -1    1.18    0.53
   5  -9  -1    1.14    0.38
  -5   9   1    0.64    0.53
   5   9  -1    0.70    0.44
  -4  -9   1    1.89    0.40
   4  -9  -1    2.53    0.44
  -4   9   1    0.77    0.52
   4   9  -1    2.56    0.53
   3  -9  -1    9.90    0.66
  -3  -9   1    8.83    0.60
   3   9  -1    9.18    0.79
  -3   9   1    9.45    0.89
  -2  -9   1   15.52    0.69
   2  -9  -1   17.07    0.80
   2   9  -1   15.82    0.86
  -2   9   1   16.69    0.96
  -1  -9   1    3.12    0.33
   1  -9  -1    3.18    0.39
  -1   9   1    2.94    0.48
   1   9  -1    2.35    0.40
   0  -9   1    0.19    0.18
   0  -9  -1    0.04    0.20
   0   9  -1   -0.02    0.26
   0   9   1   -0.04    0.26
  -1  -9  -1   11.98    0.62
   1  -9   1   12.42    0.60
   1   9   1   12.53    0.77
  -1   9  -1   12.65    0.77
   2  -9   1    1.56    0.32
  -2  -9  -1    2.00    0.34
  -2   9  -1    1.45    0.39
   2   9   1    2.24    0.44
   3  -9   1    1.54    0.33
  -3  -9  -1    2.11    0.36
   3   9   1    1.45    0.41
  -3   9  -1    0.99    0.44
  -4  -9  -1    0.56    0.31
   4  -9   1    0.15    0.26
   4   9   1    0.28    0.37
  -4   9  -1   -0.04    0.43
   5  -9   1   -0.41    0.26
  -5  -9  -1    0.24    0.33
   5   9   1   -0.36    0.38
  -5   9  -1   -0.37    0.45
  -6  -9  -1    1.18    0.44
   6  -9   1    0.03    0.31
  -6   9  -1    0.04    0.49
   6   9   1    0.33    0.47
  -5 -10   1    0.83    0.36
   5 -10  -1    0.33    0.34
  -5  10   1   -0.36    0.51
   5  10  -1   -0.14    0.39
   4 -10  -1    4.35    0.57
  -4 -10   1    4.41    0.54
   4  10  -1    4.30    0.65
  -4  10   1    4.42    0.76
  -3 -10   1    0.42    0.27
   3 -10  -1    0.49    0.28
  -3  10   1    0.04    0.40
   3  10  -1    0.79    0.38
  -2 -10   1   -0.06    0.19
   2 -10  -1   -0.04    0.23
  -2  10   1   -0.30    0.31
   2  10  -1    0.27    0.27
  -1 -10   1    3.05    0.36
   1 -10  -1    3.40    0.44
  -1  10   1    3.84    0.57
   1  10  -1    3.81    0.51
   0 -10   1    0.84    0.26
   0 -10  -1    0.65    0.27
   0  10   1    0.48    0.33
   0  10  -1    0.50    0.30
  -1 -10  -1    0.36    0.26
   1 -10   1    0.63    0.26
  -1  10  -1    0.89    0.36
   1  10   1    1.06    0.39
  -2 -10  -1    3.04    0.42
   2 -10   1    3.89    0.45
   2  10   1    3.61    0.56
  -2  10  -1    2.76    0.51
  -2  10  -1    2.41    0.49
   3 -10   1   -0.22    0.22
  -3 -10  -1   -0.32    0.24
   3  10   1   -0.15    0.33
  -3  10  -1   -0.01    0.37
  -4 -10  -1   -0.01    0.28
   4 -10   1    0.30    0.29
  -4  10  -1    0.18    0.45
   4  10   1    0.34    0.39
  -5 -10  -1   -0.14    0.30
   5 -10   1    0.36    0.32
   5  10   1   -0.07    0.41
  -5  10  -1    0.78    0.54
   4 -11  -1    1.12    0.39
  -4 -11   1    0.83    0.35
  -4  11   1    0.74    0.55
   4  11  -1    1.23    0.48
   3 -11  -1    1.20    0.36
  -3 -11   1    0.11    0.26
   3  11  -1    0.45    0.37
  -3  11   1    0.85    0.49
  -2 -11   1    0.33    0.26
   2 -11  -1    0.39    0.29
   2  11  -1    0.28    0.33
  -2  11   1    0.21    0.39
  -1 -11   1    2.53    0.38
   1 -11  -1    1.95    0.38
   1  11  -1    2.31    0.47
  -1  11   1    2.19    0.50
   0 -11  -1   -0.23    0.23
   0 -11   1    0.20    0.24
   0  11   1    0.27    0.35
   0  11  -1    0.26    0.32
   1 -11   1    0.24    0.24
  -1 -11  -1    0.16    0.25
  -1  11  -1    0.12    0.33
   1  11   1    0.20    0.34
  -2 -11  -1   -0.06    0.25
   2 -11   1    0.09    0.25
   2  11   1   -0.06    0.32
  -2  11  -1    0.95    0.41
  -2  11  -1    0.44    0.40
  -3 -11  -1   -0.10    0.29
   3 -11   1    0.25    0.26
  -3  11  -1    0.34    0.45
   3  11   1   -0.38    0.36
  -4 -11  -1    0.28    0.34
   4 -11   1    0.86    0.37
  -4  11  -1    0.19    0.49
   4  11   1    0.58    0.46
  -3 -12   1   -0.25    0.26
   3 -12  -1   -0.29    0.28
  -3  12   1    0.14    0.46
  -2 -12   1    0.41    0.29
   2 -12  -1    0.43    0.32
  -2  12   1   -0.33    0.40
  -2  12   1    0.40    0.44
  -1 -12   1    0.42    0.28
   1 -12  -1    0.59    0.32
  -1  12   1    1.17    0.48
   0 -12   1    1.27    0.34
   0 -12  -1    0.42    0.30
   0  12   1    1.32    0.46
   1 -12   1    0.48    0.30
  -1 -12  -1    0.47    0.28
  -1  12  -1    0.50    0.38
   1  12   1    0.41    0.41
  -2 -12  -1    1.14    0.38
   2 -12   1    0.88    0.34
  -2  12  -1    1.43    0.51
  -2  12  -1    0.98    0.44
   2  12   1    1.02    0.47
  -3 -12  -1   -0.10    0.30
   3 -12   1    0.52    0.32
   3  12   1    0.04    0.41
  -3  12  -1    0.66    0.50
   9   0  -2   -0.71    0.48
   9   0  -2   -0.24    0.33
  -9   0   2    0.10    0.55
   8   0  -2    0.62    0.45
  -8   0   2    1.14    0.43
   8   0  -2    0.29    0.51
  -8   0   2    3.04    0.72
  -7   0   2   -0.41    0.28
  -7   0   2   -0.18    0.40
   7   0  -2    0.11    0.41
   7   0  -2    0.11    0.32
  -6   0   2    4.15    0.62
   6   0  -2    4.17    0.66
   6   0  -2    7.29    0.80
  -6   0   2    4.86    0.57
   6   0  -2    4.82    0.50
   5   0  -2   -0.11    0.29
   5   0  -2   -0.07    0.16
  -5   0   2    0.13    0.30
   5   0  -2    0.26    0.25
  -5   0   2    0.38    0.26
   4   0  -2   45.56    1.31
   4   0  -2   41.52    1.50
   4   0  -2   40.43    1.44
  -4   0   2   42.60    1.48
   3   0  -2    0.16    0.19
  -3   0   2   -0.12    0.22
   3   0  -2    0.20    0.23
   3   0  -2   -0.12    0.12
  -2   0   2  972.69   22.16
   2   0  -2  961.91   22.17
   2   0  -2 1000.00   21.27
   2   0  -2  966.35   22.07
   1   0  -2   -1.03    0.10
   1   0  -2   -1.29    0.14
  -1   0   2   -1.07    0.12
   1   0  -2   -1.11    0.08
  -1   0   2   -0.88    0.14
   1   0  -2   -1.14    0.11
   0   0  -2   49.40    1.18
   0   0  -2   51.07    1.19
   0   0   2   50.14    1.11
   0   0   2   50.57    1.19
   0   0   2   47.91    1.19
  -1   0  -2    0.02    0.11
  -1   0  -2   -0.01    0.10
   1   0   2   -0.05    0.11
   1   0   2    0.03    0.13
   1   0   2    0.03    0.08
  -2   0  -2   62.78    1.66
  -2   0  -2   58.97    1.51
   2   0   2   59.40    1.50
   2   0   2   57.85    1.62
   2   0   2   60.09    1.66
   3   0   2   -0.33    0.20
   3   0   2   -0.18    0.17
  -3   0  -2   -0.11    0.18
  -3   0  -2    0.18    0.22
   3   0   2    0.06    0.14
  -4   0  -2   19.15    0.94
   4   0   2   19.00    0.77
  -4   0  -2   20.10    0.83
   4   0   2   18.67    0.93
   4   0   2   19.61    0.90
   5   0   2   -0.30    0.20
  -5   0  -2   -0.03    0.22
   5   0   2   -0.17    0.29
   5   0   2   -0.09    0.16
  -5   0  -2   -0.12    0.31
   6   0   2    0.66    0.36
  -6   0  -2    0.52    0.37
  -6   0  -2    0.02    0.26
   6   0   2    0.45    0.39
   6   0   2    0.60    0.28
  -7   0  -2   -0.22    0.29
   7   0   2   -0.21    0.40
  -7   0  -2    0.01    0.46
   7   0   2    0.22    0.32
   7   0   2    0.06    0.27
   8   0   2    2.63    0.72
   8   0   2    2.57    0.61
  -8   0  -2    1.02    0.53
   9   0   2   -0.40    0.37
   9   0   2   -0.30    0.56
  -9   0  -2   -0.27    0.49
   9  -1  -2   -0.12    0.41
  -9  -1   2    0.06    0.40
   9  -1  -2   -0.23    0.54
   9   1  -2   -0.31    0.36
   9   1  -2   -0.25    0.52
  -9   1   2   -0.34    0.50
   8  -1  -2    0.43    0.43
  -8  -1   2   -0.05    0.46
   8  -1  -2    0.88    0.54
  -8  -1   2    0.08    0.35
   8   1  -2    0.13    0.51
  -8   1   2    1.02    0.55
   8   1  -2    0.55    0.37
  -7  -1   2   -0.10    0.41
   7  -1  -2   -0.28    0.24
  -7  -1   2    0.21    0.34
   7  -1  -2    0.00    0.31
   7  -1  -2    0.14    0.43
  -7   1   2    0.63    0.49
   7   1  -2    0.58    0.45
   7   1  -2   -0.11    0.32
  -7   1   2    0.07    0.31
  -6  -1   2    3.27    0.48
   6  -1  -2    3.35    0.55
   6  -1  -2    3.64    0.63
   6  -1  -2    4.07    0.51
  -6  -1   2    3.06    0.58
  -6   1   2    4.71    0.70
   6   1  -2    3.26    0.59
  -6   1   2    2.67    0.46
   6   1  -2    4.73    0.53
   6   1  -2    4.07    0.59
  -5  -1   2    0.79    0.34
   5  -1  -2    0.29    0.21
   5  -1  -2    1.28    0.42
   5  -1  -2    0.59    0.30
   5   1  -2    1.26    0.28
   5   1  -2    0.87    0.31
  -5   1   2    1.47    0.45
   5   1  -2    0.57    0.35
  -5   1   2    0.63    0.29
   4  -1  -2    0.75    0.22
  -4  -1   2    0.90    0.30
   4  -1  -2    0.33    0.30
   4  -1  -2    0.98    0.29
   4   1  -2    0.59    0.19
   4   1  -2    0.32    0.22
   4   1  -2    0.54    0.31
  -4   1   2    0.20    0.27
   3  -1  -2    4.56    0.38
   3  -1  -2    4.01    0.45
   3  -1  -2    4.54    0.46
  -3  -1   2    3.54    0.37
   3   1  -2    3.52    0.37
  -3   1   2    4.87    0.48
   3   1  -2    3.98    0.43
   3   1  -2    3.99    0.32
   2  -1  -2  110.98    2.83
   2  -1  -2  115.18    2.62
  -2  -1   2  107.53    2.76
   2  -1  -2  112.66    2.81
   2   1  -2  108.24    2.79
   2   1  -2  111.96    2.76
   2   1  -2  115.59    2.59
  -2   1   2  112.84    2.84
  -1  -1   2   86.03    2.10
   1  -1  -2   91.52    2.17
   1  -1  -2   87.59    2.18
   1  -1  -2   91.54    2.02
  -1  -1   2   89.12    1.96
  -1   1   2   85.81    2.17
   1   1  -2   86.58    2.12
  -1   1   2   89.41    2.18
   1   1  -2   88.79    2.09
   0  -1  -2   19.16    0.56
   0  -1  -2   20.20    0.52
   0  -1  -2   19.49    0.57
   0   1  -2   18.88    0.56
   0   1   2   19.80    0.58
   0   1   2   19.38    0.57
  -1  -1  -2   21.32    0.62
  -1  -1  -2   21.52    0.68
   1  -1   2   22.18    0.58
   1  -1   2   22.95    0.66
   1  -1   2   22.26    0.65
  -1   1  -2   22.20    0.66
   1   1   2   21.31    0.61
   1   1   2   20.91    0.67
   1   1   2   21.70    0.70
   2  -1   2    2.46    0.29
   2  -1   2    2.70    0.31
  -2  -1  -2    2.48    0.27
  -2  -1  -2    2.12    0.26
   2  -1   2    2.40    0.24
  -2   1  -2    1.93    0.27
  -2   1  -2    2.56    0.25
   2   1   2    2.31    0.31
   2   1   2    2.05    0.27
   2   1   2    3.02    0.28
   3  -1   2    1.91    0.27
  -3  -1  -2    1.60    0.28
   3  -1   2    1.14    0.26
   3  -1   2    1.48    0.30
  -3  -1  -2    1.12    0.26
   3   1   2    1.22    0.32
  -3   1  -2    1.25    0.24
   3   1   2    1.60    0.25
  -3   1  -2    1.48    0.31
   3   1   2    1.13    0.26
   4  -1   2    4.43    0.51
   4  -1   2    5.91    0.59
   4  -1   2    5.15    0.45
  -4  -1  -2    4.21    0.47
  -4  -1  -2    4.84    0.45
   4   1   2    4.91    0.56
  -4   1  -2    5.96    0.61
   4   1   2    4.33    0.48
   4   1   2    5.38    0.47
  -4   1  -2    5.47    0.47
   5  -1   2   -0.09    0.24
  -5  -1  -2    0.70    0.29
   5  -1   2   -0.32    0.28
  -5  -1  -2    0.52    0.35
   5  -1   2    0.30    0.22
   5   1   2    0.09    0.31
  -5   1  -2    0.28    0.26
  -5   1  -2    0.69    0.38
   5   1   2    0.25    0.26
   5   1   2    0.26    0.20
   6  -1   2    5.75    0.70
   6  -1   2    5.40    0.74
  -6  -1  -2    4.28    0.53
  -6  -1  -2    4.81    0.64
   6  -1   2    4.72    0.54
   6   1   2    4.05    0.66
   6   1   2    5.89    0.60
   6   1   2    4.51    0.60
  -6   1  -2    4.87    0.66
  -6   1  -2    4.40    0.53
  -7  -1  -2    0.13    0.29
   7  -1   2    0.61    0.46
   7  -1   2    0.02    0.36
  -7  -1  -2    0.02    0.39
   7  -1   2    0.02    0.26
  -7   1  -2   -0.09    0.30
   7   1   2    0.62    0.45
  -7   1  -2    0.11    0.43
   7   1   2   -0.27    0.27
  -8  -1  -2    0.09    0.38
   8  -1   2    0.38    0.43
   8  -1   2    0.63    0.56
  -8  -1  -2    0.79    0.59
   8   1   2   -0.24    0.50
   8   1   2    0.10    0.38
  -8   1  -2    0.07    0.54
   9  -1   2    0.18    0.60
   9  -1   2    0.64    0.51
  -9  -1  -2    0.39    0.60
  -9   1  -2   -0.32    0.51
   9   1   2   -0.36    0.52
   9   1   2    1.18    0.55
  -9  -2   2    1.19    0.50
   9  -2  -2    0.62    0.60
   9  -2  -2    1.22    0.62
   9   2  -2    1.74    0.70
  -9   2   2    1.08    0.63
   9   2  -2    0.39    0.46
   8  -2  -2   -0.09    0.38
   8  -2  -2    0.50    0.56
  -8  -2   2    0.56    0.42
   8   2  -2    0.20    0.51
   8   2  -2    0.78    0.45
  -8   2   2   -0.22    0.48
  -7  -2   2    0.52    0.44
   7  -2  -2    0.66    0.40
   7  -2  -2    0.90    0.35
  -7  -2   2    0.72    0.40
   7  -2  -2    0.64    0.47
   7   2  -2    0.48    0.46
   7   2  -2    0.45    0.38
  -7   2   2    1.16    0.54
  -6  -2   2   -0.18    0.29
   6  -2  -2   -0.12    0.20
   6  -2  -2   -0.34    0.36
   6  -2  -2    0.49    0.35
  -6  -2   2   -0.02    0.28
   6   2  -2   -0.04    0.23
  -6   2   2    0.18    0.28
  -6   2   2   -0.72    0.35
   6   2  -2    0.21    0.35
   5  -2  -2    0.08    0.18
  -5  -2   2    0.22    0.28
   5  -2  -2    0.35    0.28
   5  -2  -2    0.18    0.33
   5   2  -2    0.08    0.31
  -5   2   2    0.29    0.24
   5   2  -2   -0.19    0.15
   5   2  -2    0.37    0.23
  -5   2   2    0.13    0.33
   4  -2  -2    0.80    0.22
   4  -2  -2    0.83    0.28
   4  -2  -2    0.69    0.31
  -4  -2   2    0.67    0.25
   4   2  -2    1.46    0.35
   4   2  -2    1.04    0.28
  -4   2   2    0.54    0.32
   4   2  -2    1.26    0.22
   3  -2  -2   14.79    0.72
  -3  -2   2   13.64    0.63
   3  -2  -2   13.70    0.60
   3  -2  -2   13.80    0.69
   3   2  -2   13.86    0.70
   3   2  -2   14.74    0.63
  -3   2   2   13.51    0.74
   2  -2  -2   11.12    0.54
  -2  -2   2   11.86    0.48
   2  -2  -2   11.34    0.58
   2  -2  -2   11.92    0.49
   2   2  -2   11.56    0.47
  -2   2   2   12.11    0.61
   2   2  -2   12.13    0.55
   1  -2  -2   10.97    0.47
   1  -2  -2   11.05    0.41
   1  -2  -2    9.85    0.45
  -1   2   2   10.15    0.49
   1   2  -2   10.77    0.38
   0  -2  -2    0.89    0.14
   0  -2  -2    1.03    0.17
   0  -2  -2    0.60    0.18
   0   2   2    0.27    0.17
   0   2  -2    1.27    0.22
   0   2   2    0.53    0.16
   1  -2   2   34.80    0.93
   1  -2   2   34.35    0.84
  -1  -2  -2   34.29    0.99
   1  -2   2   33.69    0.92
  -1  -2  -2   35.70    0.91
  -1   2  -2   34.41    0.96
   1   2   2   35.03    0.99
   1   2   2   35.17    1.02
  -1   2  -2   33.76    0.93
  -2  -2  -2   78.24    2.07
   2  -2   2   80.99    2.07
   2  -2   2   80.23    2.06
  -2  -2  -2   77.94    1.93
   2  -2   2   78.82    1.89
   2   2   2   76.10    2.10
  -2   2  -2   78.75    2.08
   2   2   2   78.84    2.06
   2   2   2   77.16    1.89
   3  -2   2    2.50    0.36
   3  -2   2    2.29    0.34
   3  -2   2    2.59    0.30
  -3  -2  -2    3.13    0.39
  -3  -2  -2    2.34    0.31
   3   2   2    2.93    0.42
   3   2   2    2.29    0.26
  -3   2  -2    2.98    0.31
  -3   2  -2    2.93    0.40
   3   2   2    2.91    0.38
  -4  -2  -2    0.91    0.28
   4  -2   2    0.89    0.33
   4  -2   2    0.60    0.20
   4  -2   2    1.10    0.31
  -4  -2  -2    0.93    0.30
   4   2   2    1.35    0.32
   4   2   2    1.01    0.23
  -4   2  -2    0.75    0.33
  -4   2  -2    1.02    0.24
   4   2   2    0.77    0.33
   5  -2   2    2.71    0.52
   5  -2   2    2.47    0.48
  -5  -2  -2    2.39    0.46
  -5  -2  -2    2.24    0.40
   5  -2   2    2.68    0.40
   5   2   2    2.51    0.50
   5   2   2    2.33    0.46
  -5   2  -2    2.06    0.48
  -5   2  -2    2.93    0.40
   5   2   2    2.30    0.35
  -6  -2  -2    6.82    0.79
   6  -2   2    5.72    0.74
   6  -2   2    6.97    0.69
  -6  -2  -2    4.88    0.58
   6  -2   2    4.94    0.66
   6   2   2    6.39    0.74
  -6   2  -2    5.44    0.56
   6   2   2    5.60    0.78
  -6   2  -2    5.19    0.72
   7  -2   2    2.88    0.62
   7  -2   2    1.67    0.51
   7  -2   2    2.33    0.48
  -7  -2  -2    1.43    0.53
  -7  -2  -2    1.36    0.44
   7   2   2    1.14    0.55
  -7   2  -2    0.96    0.50
   7   2   2    2.03    0.52
   8  -2   2    0.48    0.37
  -8  -2  -2    0.47    0.42
  -8  -2  -2    0.04    0.48
   8  -2   2    0.25    0.45
   8  -2   2   -0.38    0.46
   8   2   2   -0.73    0.40
   8   2   2    0.09    0.36
  -8   2  -2    0.34    0.56
   9  -2   2    0.92    0.59
  -9  -2  -2   -0.28    0.43
   9  -2   2   -0.22    0.57
   9   2   2    0.62    0.52
   9   2   2    1.59    0.72
  -9   2  -2    0.41    0.63
   9  -3  -2    0.72    0.61
  -9  -3   2   -0.08    0.41
   9  -3  -2    0.29    0.52
   9   3  -2    0.72    0.59
  -9   3   2   -0.02    0.58
   9   3  -2    0.70    0.49
  -8  -3   2    0.17    0.39
   8  -3  -2    0.67    0.46
   8  -3  -2    0.43    0.37
   8  -3  -2    0.56    0.61
   8   3  -2    0.40    0.41
  -8   3   2    0.89    0.59
   8   3  -2    1.03    0.56
  -7  -3   2    1.09    0.43
   7  -3  -2    0.52    0.34
   7  -3  -2    0.81    0.43
   7  -3  -2   -0.10    0.41
   7   3  -2    0.28    0.47
  -7   3   2   -0.44    0.43
   7   3  -2    0.46    0.34
   6  -3  -2   -0.77    0.34
  -6  -3   2    0.01    0.30
   6  -3  -2   -0.23    0.32
   6  -3  -2    0.52    0.28
  -6  -3   2    0.47    0.36
   6   3  -2    0.15    0.27
  -6   3   2   -0.03    0.38
   6   3  -2    0.17    0.37
   5  -3  -2    1.03    0.39
  -5  -3   2    1.65    0.38
   5  -3  -2    1.96    0.37
  -5  -3   2    1.08    0.30
   5  -3  -2    1.42    0.39
  -5   3   2    1.47    0.43
   5   3  -2    1.28    0.32
  -5   3   2    1.72    0.37
   5   3  -2    1.80    0.44
   4  -3  -2   10.52    0.71
  -4  -3   2   11.56    0.63
   4  -3  -2    9.82    0.71
   4  -3  -2   10.36    0.59
  -4   3   2   11.35    0.77
   4   3  -2   10.37    0.61
   4   3  -2   10.71    0.71
  -4   3   2   10.64    0.59
   3  -3  -2    7.89    0.46
  -3  -3   2    8.22    0.47
   3  -3  -2    8.13    0.56
   3  -3  -2    7.95    0.55
  -3   3   2    6.96    0.59
   3   3  -2    7.60    0.53
   3   3  -2    8.13    0.46
   2  -3  -2    0.05    0.13
  -2  -3   2    0.42    0.15
   2  -3  -2    0.22    0.21
   2  -3  -2    0.11    0.18
   2   3  -2    0.16    0.13
  -2   3   2    0.52    0.23
  -2   3   2   -0.12    0.20
   2   3  -2    0.16    0.17
   1  -3  -2   17.09    0.56
   1  -3  -2   17.67    0.64
   1  -3  -2   16.27    0.64
   1   3  -2   17.29    0.53
  -1   3   2   16.53    0.68
   0  -3  -2    6.77    0.37
   0  -3  -2    6.92    0.36
   0  -3  -2    6.51    0.30
   0   3  -2    6.08    0.43
   0   3   2    6.62    0.40
  -1  -3  -2    3.52    0.29
   1  -3   2    3.11    0.18
   1  -3   2    3.18    0.18
  -1  -3  -2    3.61    0.27
   1  -3   2    3.12    0.24
  -1   3  -2    3.51    0.28
   1   3   2    3.28    0.29
   1   3   2    3.78    0.34
  -1   3  -2    3.13    0.31
   2  -3   2   39.09    1.06
   2  -3   2   38.81    1.15
  -2  -3  -2   39.09    1.18
  -2  -3  -2   39.59    1.09
   2  -3   2   39.13    1.17
   2   3   2   38.11    1.23
   2   3   2   39.89    1.18
  -2   3  -2   36.84    1.20
  -2   3  -2   38.12    1.07
   3  -3   2   11.05    0.62
  -3  -3  -2   11.99    0.63
   3  -3   2   11.50    0.63
  -3  -3  -2   10.80    0.56
   3  -3   2   10.95    0.53
   3   3   2   11.80    0.68
  -3   3  -2   11.46    0.67
   3   3   2   10.88    0.60
  -3   3  -2   11.27    0.46
  -4  -3  -2    5.13    0.48
  -4  -3  -2    6.21    0.58
   4  -3   2    4.19    0.41
   4  -3   2    5.10    0.52
   4  -3   2    5.31    0.55
   4   3   2    4.54    0.50
  -4   3  -2    4.36    0.53
  -4   3  -2    5.15    0.44
   4   3   2    4.72    0.56
   4   3   2    5.08    0.42
  -5  -3  -2    0.90    0.32
   5  -3   2    2.01    0.37
   5  -3   2    1.67    0.42
   5  -3   2    1.51    0.43
  -5  -3  -2    1.77    0.39
  -5   3  -2    2.09    0.38
   5   3   2    2.10    0.45
  -5   3  -2    1.94    0.50
   5   3   2    1.24    0.42
   6  -3   2    2.52    0.46
  -6  -3  -2    3.13    0.51
   6  -3   2    3.53    0.62
   6  -3   2    3.40    0.61
  -6  -3  -2    2.54    0.52
   6   3   2    3.40    0.57
   6   3   2    2.93    0.61
  -6   3  -2    2.72    0.61
  -7  -3  -2    2.23    0.50
   7  -3   2    2.33    0.63
  -7  -3  -2    2.36    0.58
   7  -3   2    1.77    0.43
   7  -3   2    3.20    0.65
   7   3   2    1.85    0.62
   7   3   2    2.05    0.55
  -7   3  -2    2.49    0.63
   8  -3   2    2.77    0.60
   8  -3   2    2.45    0.65
   8  -3   2    2.64    0.71
  -8  -3  -2    1.78    0.53
  -8   3  -2    2.61    0.68
   8   3   2    4.04    0.74
   8   3   2    2.90    0.74
   9  -3   2    0.75    0.57
  -9  -3  -2    0.65    0.48
   9   3   2    0.44    0.49
   9   3   2    2.73    0.77
  -9   3  -2    0.34    0.66
   9  -4  -2   -0.85    0.41
  -9  -4   2    0.05    0.41
   9   4  -2   -0.22    0.39
  -9   4   2    0.07    0.60
   9   4  -2   -0.57    0.54
   8  -4  -2    3.24    0.77
  -8  -4   2    2.46    0.57
   8  -4  -2    4.49    0.72
   8   4  -2    3.15    0.75
  -8   4   2    2.81    0.75
   8   4  -2    3.04    0.61
  -7  -4   2   -0.28    0.31
   7  -4  -2   -0.10    0.30
   7  -4  -2   -0.14    0.40
   7  -4  -2   -0.28    0.44
   7   4  -2    0.44    0.46
  -7   4   2   -0.24    0.46
   7   4  -2    0.32    0.34
  -6  -4   2    1.23    0.38
   6  -4  -2    0.41    0.30
   6  -4  -2    0.87    0.46
   6  -4  -2    0.86    0.42
   6   4  -2    0.97    0.34
  -6   4   2    0.15    0.47
   6   4  -2    0.30    0.38
   5  -4  -2    0.15    0.33
   5  -4  -2   -0.05    0.28
   5  -4  -2    0.10    0.23
  -5  -4   2    0.17    0.26
   5   4  -2   -0.14    0.30
  -5   4   2    0.07    0.35
   5   4  -2    0.00    0.21
  -4  -4   2   17.32    0.78
   4  -4  -2   17.40    0.91
   4  -4  -2   18.51    0.79
   4  -4  -2   16.59    0.91
   4   4  -2   17.96    0.77
  -4   4   2   18.84    0.77
  -4   4   2   17.68    0.99
   4   4  -2   17.27    0.90
   3  -4  -2    3.82    0.45
   3  -4  -2    3.59    0.36
   3  -4  -2    3.85    0.44
  -3  -4   2    4.43    0.38
   3   4  -2    4.56    0.36
   3   4  -2    4.24    0.44
  -3   4   2    4.67    0.52
   2  -4  -2    0.34    0.20
  -2  -4   2    0.23    0.13
   2  -4  -2   -0.04    0.18
   2  -4  -2    0.37    0.17
   2   4  -2    0.18    0.09
   2   4  -2    0.15    0.17
  -2   4   2    0.06    0.23
   1  -4  -2   13.05    0.58
   1  -4  -2   13.33    0.50
   1  -4  -2   13.57    0.55
  -1   4   2   13.64    0.63
   1   4  -2   12.93    0.46
   0  -4  -2   10.02    0.40
   0  -4  -2    9.69    0.47
   0  -4  -2    9.58    0.42
   0   4  -2   10.08    0.35
   0   4   2    9.78    0.50
   0   4  -2    9.66    0.35
   1  -4   2    0.00    0.13
  -1  -4  -2    0.24    0.15
   1  -4   2    0.14    0.09
   1  -4   2    0.14    0.09
  -1  -4  -2    0.04    0.14
   1   4   2    0.44    0.15
  -1   4  -2   -0.23    0.18
  -1   4  -2    0.16    0.17
   1   4   2   -0.02    0.17
  -2  -4  -2   14.48    0.58
   2  -4   2   14.84    0.59
   2  -4   2   15.79    0.64
   2  -4   2   14.56    0.54
  -2  -4  -2   14.06    0.61
   2   4   2   14.84    0.69
  -2   4  -2   15.22    0.60
   2   4   2   14.13    0.60
  -2   4  -2   13.78    0.67
   3  -4   2    6.44    0.49
   3  -4   2    6.00    0.41
  -3  -4  -2    6.90    0.47
   3  -4   2    6.63    0.51
  -3  -4  -2    6.25    0.51
   3   4   2    6.04    0.46
  -3   4  -2    6.58    0.39
   3   4   2    7.01    0.60
  -3   4  -2    7.09    0.59
  -4  -4  -2    9.24    0.60
   4  -4   2    9.60    0.68
   4  -4   2    9.38    0.56
   4  -4   2   10.46    0.69
  -4  -4  -2    9.80    0.65
  -4   4  -2    9.46    0.78
  -4   4  -2   10.91    0.48
   4   4   2    9.78    0.63
   4   4   2   11.17    0.75
   5  -4   2    0.76    0.28
   5  -4   2    0.81    0.37
  -5  -4  -2    0.68    0.31
   5  -4   2    1.05    0.38
  -5  -4  -2    0.40    0.32
  -5   4  -2    1.04    0.40
   5   4   2    1.72    0.49
   5   4   2    0.50    0.30
  -6  -4  -2    3.96    0.53
   6  -4   2    4.13    0.65
   6  -4   2    3.48    0.63
   6  -4   2    3.63    0.49
   6   4   2    4.63    0.71
   6   4   2    4.65    0.63
  -6   4  -2    4.30    0.68
   7  -4   2    0.01    0.31
   7  -4   2    0.23    0.39
  -7  -4  -2   -0.31    0.35
   7   4   2    0.10    0.32
  -7   4  -2   -0.25    0.41
   7   4   2    0.37    0.44
  -8  -4  -2   -0.06    0.39
   8  -4   2    0.38    0.35
   8  -4   2    0.59    0.52
   8   4   2    0.40    0.51
  -8   4  -2   -0.42    0.54
   8   4   2   -0.29    0.34
  -8  -5   2   -0.16    0.36
   8  -5  -2   -0.04    0.49
   8  -5  -2    0.01    0.37
   8   5  -2   -0.39    0.48
  -8   5   2    0.47    0.56
   7  -5  -2    0.81    0.49
  -7  -5   2    0.89    0.41
   7  -5  -2    0.95    0.38
   7   5  -2    0.94    0.37
  -7   5   2    1.01    0.53
   7   5  -2    1.23    0.52
   6  -5  -2    0.22    0.40
  -6  -5   2    0.58    0.36
   6  -5  -2    0.03    0.28
   6   5  -2    0.62    0.41
   6   5  -2    0.24    0.26
  -6   5   2    0.74    0.50
   5  -5  -2    1.63    0.47
   5  -5  -2    2.13    0.50
  -5  -5   2    1.24    0.35
   5  -5  -2    1.52    0.37
   5   5  -2    2.54    0.38
   5   5  -2    2.71    0.53
  -5   5   2    1.76    0.50
   4  -5  -2    0.90    0.27
   4  -5  -2    0.92    0.36
  -4  -5   2    0.70    0.26
   4  -5  -2    1.52    0.39
   4   5  -2    0.93    0.23
  -4   5   2    1.07    0.39
   4   5  -2    0.70    0.33
   3  -5  -2    2.80    0.40
   3  -5  -2    3.04    0.43
   3  -5  -2    3.09    0.36
  -3   5   2    3.07    0.47
   3   5  -2    3.08    0.26
   3   5  -2    2.89    0.42
   2  -5  -2    0.89    0.25
   2  -5  -2    0.64    0.19
  -2  -5   2    0.73    0.16
   2  -5  -2    0.68    0.22
   2   5  -2    0.71    0.21
  -2   5   2    0.66    0.27
   1  -5  -2    1.62    0.25
   1  -5  -2    1.72    0.23
   1  -5  -2    2.33    0.30
  -1   5   2    1.70    0.31
   1   5  -2    1.91    0.22
   0  -5  -2    9.19    0.40
   0  -5  -2    8.80    0.40
   0  -5   2    9.09    0.37
   0  -5  -2    9.32    0.48
   0   5   2    8.81    0.51
   0   5  -2    9.04    0.39
   1  -5   2   33.67    0.86
  -1  -5  -2   35.46    0.97
   1  -5   2   34.71    1.02
  -1  -5  -2   32.92    0.99
  -1   5  -2   34.68    1.04
   1   5   2   33.14    1.11
   2  -5   2    0.05    0.14
   2  -5   2    0.13    0.17
   2  -5   2   -0.09    0.15
  -2  -5  -2    0.27    0.18
  -2  -5  -2    0.03    0.17
   2   5   2    0.14    0.22
  -2   5  -2    0.05    0.18
  -2   5  -2   -0.03    0.20
   2   5   2    0.14    0.14
  -3  -5  -2    2.26    0.32
  -3  -5  -2    2.06    0.32
   3  -5   2    1.92    0.34
   3  -5   2    2.68    0.35
   3  -5   2    2.39    0.31
  -3   5  -2    2.37    0.42
   3   5   2    2.01    0.30
  -3   5  -2    2.28    0.30
   3   5   2    1.96    0.38
   4  -5   2    3.36    0.40
   4  -5   2    2.99    0.45
  -4  -5  -2    2.93    0.39
   4  -5   2    3.99    0.52
  -4   5  -2    4.30    0.57
  -4   5  -2    3.54    0.33
   4   5   2    3.15    0.42
   4   5   2    3.13    0.51
  -5  -5  -2    0.68    0.31
   5  -5   2    1.03    0.39
   5  -5   2    0.78    0.31
   5   5   2    1.00    0.31
   5   5   2    0.93    0.41
  -5   5  -2    0.38    0.41
  -6  -5  -2    0.32    0.33
   6  -5   2    0.11    0.29
   6  -5   2   -0.09    0.35
   6   5   2   -0.09    0.36
  -6   5  -2   -0.07    0.38
   6   5   2    0.23    0.29
   7  -5   2   -0.45    0.26
   7  -5   2    0.11    0.46
  -7  -5  -2   -0.03    0.35
   7   5   2    0.00    0.41
  -7   5  -2    0.24    0.51
   7   5   2    0.29    0.35
   8  -5   2    1.33    0.56
  -8  -5  -2    1.17    0.53
   8  -5   2    1.72    0.49
  -8   5  -2    1.35    0.67
   8   5   2    1.63    0.53
   8   5   2    1.82    0.64
   8  -6  -2    0.38    0.43
  -8  -6   2   -0.13    0.37
   8  -6  -2    0.57    0.55
  -8   6   2   -0.40    0.49
   8   6  -2   -0.22    0.47
  -7  -6   2    1.35    0.45
   7  -6  -2    0.88    0.41
   7  -6  -2    1.29    0.59
  -7   6   2    0.89    0.59
   7   6  -2    0.19    0.46
   6  -6  -2   -0.03    0.26
  -6  -6   2    0.35    0.33
   6  -6  -2    0.13    0.39
   6   6  -2   -0.04    0.39
  -6   6   2    0.01    0.44
   5  -6  -2    2.21    0.41
   5  -6  -2    3.21    0.58
  -5  -6   2    2.54    0.43
  -5   6   2    2.72    0.61
   5   6  -2    1.87    0.52
  -4  -6   2    0.34    0.25
   4  -6  -2    0.12    0.22
   4  -6  -2   -0.38    0.23
  -4   6   2   -0.03    0.36
   4   6  -2    0.43    0.30
   3  -6  -2   -0.06    0.22
   3  -6  -2    0.21    0.20
  -3  -6   2    0.05    0.19
   3   6  -2   -0.11    0.21
  -3   6   2    0.05    0.29
   2  -6  -2    0.30    0.19
  -2  -6   2    0.14    0.15
   2  -6  -2   -0.05    0.16
   2  -6  -2    0.15    0.23
  -2   6   2   -0.22    0.24
   2   6  -2   -0.15    0.17
   1  -6  -2   -0.05    0.15
   1  -6  -2    0.12    0.18
   1  -6  -2    0.24    0.15
  -1   6   2    0.33    0.25
   1   6  -2    0.08    0.15
   0  -6  -2    1.27    0.22
   0  -6  -2    1.33    0.26
   0  -6   2    1.39    0.20
   0   6   2    1.37    0.29
   0   6  -2    1.10    0.21
  -1  -6  -2    9.21    0.45
   1  -6   2    8.50    0.36
  -1  -6  -2    8.52    0.52
   1  -6   2    8.34    0.46
   1   6   2    7.86    0.54
  -1   6  -2    8.72    0.49
   2  -6   2    9.04    0.44
   2  -6   2    7.62    0.51
  -2  -6  -2    9.44    0.50
   2   6   2    8.54    0.59
  -2   6  -2    8.37    0.55
  -2   6  -2    7.89    0.56
   2   6   2    9.04    0.42
  -3  -6  -2    6.59    0.53
   3  -6   2    8.43    0.67
   3  -6   2    5.88    0.47
   3   6   2    6.13    0.42
   3   6   2    8.16    0.71
  -3   6  -2    6.28    0.61
   4  -6   2    5.23    0.59
   4  -6   2    3.54    0.42
  -4  -6  -2    4.69    0.51
   4   6   2    3.85    0.56
   4   6   2    4.27    0.45
  -4   6  -2    3.71    0.57
   5  -6   2    1.37    0.35
  -5  -6  -2    1.03    0.34
   5  -6   2    0.65    0.36
  -5   6  -2    1.64    0.49
   5   6   2    0.66    0.30
   5   6   2    1.94    0.49
   6  -6   2    0.44    0.30
  -6  -6  -2   -0.02    0.32
   6  -6   2    1.23    0.51
  -6   6  -2    1.28    0.54
   6   6   2    0.40    0.43
   6   6   2    0.92    0.36
   7  -6   2    0.97    0.38
   7  -6   2    2.64    0.67
  -7  -6  -2    0.93    0.46
   7   6   2    1.27    0.44
  -7   6  -2    0.19    0.49
   7   6   2    1.70    0.62
  -8  -6  -2    0.55    0.46
   8  -6   2    0.58    0.43
   8  -6   2    0.48    0.51
   8   6   2    1.18    0.58
  -8   6  -2    0.17    0.60
   7  -7  -2   -0.49    0.40
  -7  -7   2    0.18    0.37
   7  -7  -2    0.17    0.36
  -7   7   2   -0.34    0.51
   7   7  -2    0.02    0.41
   6  -7  -2    0.73    0.37
  -6  -7   2   -0.01    0.32
   6  -7  -2    0.72    0.48
  -6   7   2    0.66    0.51
   6   7  -2    0.35    0.46
   5  -7  -2    2.71    0.47
   5  -7  -2    1.79    0.50
  -5  -7   2    2.23    0.41
  -5   7   2    2.63    0.60
   5   7  -2    2.60    0.54
   4  -7  -2    1.20    0.40
   4  -7  -2    1.36    0.36
  -4  -7   2    1.25    0.32
  -4   7   2    1.12    0.48
   4   7  -2    1.83    0.42
   3  -7  -2    0.25    0.29
  -3  -7   2    0.05    0.19
   3  -7  -2    0.35    0.23
  -3   7   2    0.14    0.35
   3   7  -2    0.39    0.26
  -3   7   2    0.61    0.35
   2  -7  -2    0.01    0.24
   2  -7  -2   -0.15    0.17
  -2  -7   2    0.13    0.15
  -2   7   2    0.67    0.31
   2   7  -2   -0.05    0.18
   1  -7  -2    3.02    0.33
   1  -7  -2    3.68    0.43
   1   7  -2    3.22    0.35
  -1   7   2    4.00    0.48
   0  -7   2    1.49    0.24
   0  -7   2    1.56    0.16
   0  -7  -2    1.05    0.27
   0  -7  -2    1.33    0.25
   0   7  -2    1.64    0.27
   0   7   2    1.38    0.32
   1  -7   2    0.09    0.17
  -1  -7  -2    0.13    0.17
  -1  -7  -2    0.12    0.22
   1  -7   2    0.19    0.14
  -1   7  -2    0.40    0.21
   1   7   2    0.60    0.26
  -2  -7  -2    0.41    0.22
   2  -7   2   -0.03    0.16
   2  -7   2   -0.24    0.20
   2   7   2   -0.13    0.21
  -2   7  -2   -0.11    0.23
  -2   7  -2    0.18    0.23
   3  -7   2    0.28    0.21
   3  -7   2    0.88    0.30
  -3  -7  -2    0.26    0.24
   3   7   2    0.26    0.27
  -3   7  -2    0.00    0.32
  -4  -7  -2    3.35    0.45
   4  -7   2    4.60    0.60
   4  -7   2    3.10    0.42
   4   7   2    3.62    0.58
  -4   7  -2    2.81    0.56
   5  -7   2    1.99    0.51
   5  -7   2    1.43    0.38
  -5  -7  -2    1.81    0.42
  -5   7  -2    1.33    0.52
   5   7   2    0.78    0.44
   6  -7   2    0.71    0.36
  -6  -7  -2    0.95    0.41
   6  -7   2    1.43    0.53
   6   7   2    1.09    0.51
  -6   7  -2    0.37    0.51
   7  -7   2    0.94    0.43
  -7  -7  -2    0.73    0.44
   7  -7   2   -0.10    0.47
  -7   7  -2    1.12    0.60
   7   7   2    0.43    0.54
   7  -8  -2    1.18    0.47
  -7  -8   2    1.04    0.45
   7  -8  -2    1.03    0.60
   7   8  -2    1.16    0.55
  -7   8   2    0.23    0.56
  -6  -8   2    0.63    0.37
   6  -8  -2    0.90    0.54
   6  -8  -2    1.94    0.48
   6   8  -2    2.78    0.62
  -6   8   2    1.94    0.62
   5  -8  -2    3.57    0.56
  -5  -8   2    3.68    0.51
   5  -8  -2    5.98    0.79
   5   8  -2    4.95    0.71
  -5   8   2    4.07    0.75
   4  -8  -2    1.58    0.36
  -4  -8   2    1.47    0.34
   4  -8  -2    1.63    0.46
  -4   8   2    2.13    0.56
   4   8  -2    1.35    0.40
   3  -8  -2    1.46    0.32
  -3  -8   2    1.76    0.30
   3  -8  -2    1.30    0.41
  -3   8   2    2.23    0.53
   3   8  -2    1.18    0.34
  -3   8   2    1.55    0.43
  -2  -8   2    2.89    0.31
   2  -8  -2    3.99    0.53
   2  -8  -2    3.20    0.40
   2   8  -2    2.96    0.40
  -2   8   2    2.93    0.49
   1  -8  -2    1.41    0.27
   1  -8  -2    1.02    0.31
  -1  -8   2    1.02    0.18
   1   8  -2    0.67    0.24
  -1   8   2    1.02    0.34
   0  -8  -2    2.12    0.31
   0  -8   2    2.38    0.24
   0  -8  -2    2.22    0.37
   0   8  -2    1.60    0.31
   0   8   2    2.30    0.40
   1  -8   2    0.04    0.16
  -1  -8  -2    0.05    0.19
  -1  -8  -2    0.07    0.24
   1   8   2   -0.03    0.25
  -1   8  -2    0.00    0.23
  -2  -8  -2   20.29    0.83
  -2  -8  -2   20.13    0.95
   2  -8   2   20.22    0.79
  -2   8  -2   18.55    0.91
   2   8   2   20.37    0.99
  -2   8  -2   20.49    0.95
  -3  -8  -2    8.48    0.65
   3  -8   2    8.13    0.56
  -3   8  -2    9.06    0.80
   3   8   2    8.63    0.80
   4  -8   2    3.50    0.56
   4  -8   2    2.87    0.43
  -4  -8  -2    1.92    0.40
   4   8   2    2.98    0.60
  -4   8  -2    2.81    0.57
  -5  -8  -2    1.30    0.41
   5  -8   2    0.71    0.32
   5  -8   2    1.64    0.53
  -5   8  -2    1.36    0.52
   5   8   2    1.66    0.55
  -6  -8  -2    1.09    0.43
   6  -8   2    2.78    0.63
   6  -8   2    2.38    0.49
   6   8   2    1.85    0.60
  -6   8  -2    0.55    0.53
  -7  -8  -2    0.83    0.44
   7  -8   2   -0.45    0.43
   7  -8   2    0.12    0.37
  -7   8  -2   -0.75    0.46
   7   8   2    0.39    0.49
   6  -9  -2    0.55    0.55
  -6  -9   2    0.40    0.37
   6  -9  -2    0.29    0.33
   6   9  -2    0.23    0.47
  -6   9   2    0.14    0.49
  -5  -9   2    0.13    0.31
   5  -9  -2    0.18    0.31
   5  -9  -2    0.81    0.47
   5   9  -2    0.52    0.41
  -5   9   2    0.34    0.50
  -4  -9   2    3.04    0.45
   4  -9  -2    2.48    0.45
   4  -9  -2    3.92    0.63
   4   9  -2    2.48    0.51
  -4   9   2    3.45    0.70
  -3  -9   2    0.01    0.23
   3  -9  -2    0.20    0.24
  -3   9   2   -0.13    0.33
   3   9  -2   -0.13    0.26
  -3   9   2    0.26    0.39
   2  -9  -2    1.24    0.32
  -2  -9   2    1.23    0.26
  -2   9   2    1.73    0.45
   2   9  -2    1.90    0.38
  -1  -9   2    2.14    0.27
   1  -9  -2    1.42    0.31
   1   9  -2    1.81    0.36
  -1   9   2    1.48    0.42
   0  -9  -2    0.07    0.21
   0  -9   2   -0.19    0.16
   0   9   2    0.39    0.31
   0   9  -2    0.06    0.23
  -1  -9  -2   13.83    0.68
   1  -9   2   13.46    0.60
   1   9   2   14.86    0.85
  -1   9  -2   13.68    0.77
   2  -9   2    8.06    0.54
  -2  -9  -2    7.44    0.59
  -2   9  -2    9.49    0.76
  -2   9  -2   10.41    0.72
   2   9   2    9.03    0.80
   3  -9   2    0.57    0.27
  -3  -9  -2    0.83    0.29
  -3   9  -2    0.65    0.40
   3   9   2    1.08    0.41
   4  -9   2    1.13    0.35
  -4  -9  -2    1.41    0.37
   4   9   2    0.70    0.44
  -4   9  -2    0.35    0.44
   5  -9   2    0.47    0.32
  -5  -9  -2   -0.16    0.32
   5   9   2   -0.12    0.40
  -5   9  -2    0.22    0.49
  -6  -9  -2   -0.11    0.35
   6  -9   2    0.29    0.33
   6   9   2    0.45    0.48
  -6   9  -2    0.64    0.55
   5 -10  -2   -0.03    0.31
  -5 -10   2    0.06    0.32
  -5  10   2   -0.17    0.50
   5  10  -2    0.62    0.45
   4 -10  -2   -0.15    0.27
  -4 -10   2    0.07    0.29
   4  10  -2   -0.33    0.31
  -4  10   2   -0.49    0.45
   3 -10  -2    0.36    0.27
  -3 -10   2    0.08    0.24
  -3  10   2    0.06    0.43
   3  10  -2   -0.16    0.27
   2 -10  -2    1.37    0.34
  -2 -10   2    1.34    0.28
  -2  10   2    1.55    0.46
   2  10  -2    1.26    0.38
  -1 -10   2    2.46    0.32
   1 -10  -2    1.88    0.38
  -1  10   2    2.46    0.51
   1  10  -2    1.70    0.38
   0 -10  -2    0.78    0.31
   0 -10   2    0.58    0.24
   0  10  -2    1.30    0.35
   0  10   2    1.73    0.43
   1 -10   2    0.34    0.22
  -1 -10  -2    0.29    0.25
   1  10   2   -0.06    0.32
  -1  10  -2    0.12    0.28
   2 -10   2    1.59    0.33
  -2 -10  -2    1.58    0.34
  -2  10  -2    1.06    0.36
  -2  10  -2    0.70    0.37
   2  10   2    1.58    0.45
  -3 -10  -2    0.04    0.26
   3 -10   2    0.07    0.22
  -3  10  -2   -0.37    0.34
   3  10   2    0.11    0.36
  -4 -10  -2    0.28    0.32
   4 -10   2    0.56    0.31
   4  10   2    0.62    0.42
  -4  10  -2    0.25    0.47
  -5 -10  -2    1.53    0.46
   5 -10   2    1.67    0.44
  -5  10  -2    1.15    0.57
   5  10   2    2.04    0.62
  -4 -11   2    0.38    0.32
   4 -11  -2    1.34    0.42
  -4  11   2    0.65    0.57
   4  11  -2    0.29    0.39
  -3 -11   2    0.68    0.30
   3 -11  -2    0.93    0.34
   3  11  -2    1.45    0.43
  -3  11   2    1.58    0.55
  -2 -11   2   -0.18    0.22
   2 -11  -2    0.16    0.29
   2  11  -2    0.19    0.34
  -2  11   2    0.83    0.43
   1 -11  -2    0.13    0.26
  -1 -11   2   -0.01    0.23
  -1  11   2   -0.45    0.34
   1  11  -2    0.47    0.31
   0 -11  -2    0.47    0.29
   0 -11   2    0.73    0.27
   0  11   2    0.41    0.36
   0  11  -2    0.30    0.31
  -1 -11  -2   -0.06    0.25
   1 -11   2    0.41    0.24
  -1  11  -2    0.49    0.35
   1  11   2    0.39    0.36
   2 -11   2    0.06    0.25
  -2 -11  -2   -0.02    0.26
  -2  11  -2    0.23    0.33
   2  11   2    0.50    0.39
  -2  11  -2   -0.39    0.32
  -3 -11  -2    1.18    0.39
   3 -11   2    1.14    0.34
   3  11   2    0.69    0.45
  -3  11  -2    1.03    0.49
  -4 -11  -2    0.66    0.39
   4 -11   2    1.46    0.40
   4  11   2    0.16    0.47
  -4  11  -2    0.24    0.51
   3 -12  -2    0.32    0.33
  -3 -12   2    0.39    0.32
  -3  12   2    0.80    0.53
  -2 -12   2    1.66    0.37
   2 -12  -2    1.56    0.42
  -2  12   2    1.60    0.56
   1 -12  -2    0.59    0.32
  -1 -12   2    0.70    0.28
  -1  12   2   -0.11    0.40
   0 -12   2    0.11    0.27
   0 -12  -2   -0.06    0.28
   0  12   2    0.03    0.38
   1 -12   2    0.05    0.28
  -1 -12  -2    0.19    0.32
   1  12   2    0.06    0.38
  -2 -12  -2    0.17    0.30
   2 -12   2   -0.55    0.25
  -2  12  -2    0.51    0.41
   2  12   2   -0.04    0.43
  -3 -12  -2    0.24    0.34
   3 -12   2   -0.27    0.26
  -3  12  -2   -0.56    0.41
   3  12   2   -0.01    0.43
   9   0  -3    0.40    0.47
  -9   0   3    1.12    0.65
   9   0  -3   -0.81    0.50
  -8   0   3   -0.04    0.33
   8   0  -3   -0.17    0.33
   8   0  -3    1.19    0.60
  -8   0   3   -0.09    0.48
  -7   0   3    3.68    0.64
   7   0  -3    5.00    0.69
   7   0  -3    5.18    0.78
  -7   0   3    4.39    0.60
  -6   0   3    0.32    0.29
  -6   0   3    1.02    0.41
   6   0  -3   -0.16    0.19
   6   0  -3   -0.15    0.25
   6   0  -3    0.17    0.38
  -5   0   3   17.24    0.97
   5   0  -3   16.62    0.77
   5   0  -3   18.60    0.93
   5   0  -3   14.86    0.95
  -4   0   3   -0.11    0.24
   4   0  -3   -0.05    0.13
   4   0  -3   -0.47    0.22
   4   0  -3    0.33    0.23
   3   0  -3   26.54    0.99
   3   0  -3   28.86    0.91
   3   0  -3   29.73    1.07
  -3   0   3   29.23    1.05
   2   0  -3   -0.36    0.21
   2   0  -3   -0.29    0.13
  -2   0   3   -0.59    0.20
   2   0  -3   -0.25    0.17
   1   0  -3  153.28    3.46
   1   0  -3  158.42    3.51
  -1   0   3  155.43    3.47
   1   0  -3  160.84    3.71
  -1   0   3  160.24    3.71
   1   0  -3  156.59    3.68
   0   0   3   -0.08    0.09
   0   0   3   -0.08    0.09
   0   0  -3   -0.11    0.08
   0   0   3   -0.07    0.07
   0   0  -3   -0.01    0.10
   1   0   3   34.23    0.96
   1   0   3   35.29    0.88
  -1   0  -3   34.82    0.97
  -1   0  -3   33.69    0.88
   1   0   3   34.74    0.98
   2   0   3    0.11    0.16
  -2   0  -3    0.03    0.17
   2   0   3   -0.43    0.18
   2   0   3    0.07    0.13
  -2   0  -3   -0.10    0.16
   3   0   3    1.43    0.28
   3   0   3    1.14    0.30
  -3   0  -3    1.51    0.32
  -3   0  -3    1.24    0.25
   3   0   3    0.97    0.21
   4   0   3   -0.06    0.15
   4   0   3    0.13    0.24
  -4   0  -3   -0.16    0.19
  -4   0  -3    0.21    0.28
   4   0   3    0.50    0.30
   5   0   3    3.96    0.58
  -5   0  -3    2.73    0.48
  -5   0  -3    4.12    0.47
   5   0   3    5.85    0.67
   5   0   3    5.02    0.53
  -6   0  -3   -0.10    0.26
   6   0   3   -0.26    0.28
   6   0   3    0.29    0.38
  -6   0  -3   -0.34    0.32
   6   0   3   -0.28    0.19
  -7   0  -3    5.21    0.64
   7   0   3    5.64    0.64
   7   0   3    5.04    0.72
   7   0   3    4.67    0.79
  -7   0  -3    4.62    0.77
  -8   0  -3    0.33    0.52
   8   0   3   -0.69    0.45
   8   0   3   -0.01    0.36
   9   0   3    1.42    0.59
  -9   0  -3    1.55    0.68
   9   0   3    2.30    0.77
   9  -1  -3    0.58    0.62
  -9  -1   3    0.05    0.39
   9  -1  -3    0.51    0.53
   9   1  -3    0.00    0.54
   9   1  -3   -0.14    0.42
  -9   1   3   -0.04    0.56
   8  -1  -3    0.02    0.52
  -8  -1   3    0.29    0.50
  -8  -1   3   -0.22    0.34
   8  -1  -3   -0.10    0.36
   8   1  -3    0.12    0.49
  -8   1   3    0.17    0.46
   8   1  -3   -0.15    0.32
   7  -1  -3    0.08    0.25
  -7  -1   3    0.77    0.47
  -7  -1   3    0.50    0.37
   7  -1  -3    0.18    0.34
   7  -1  -3   -0.31    0.41
  -7   1   3    0.19    0.32
   7   1  -3    0.96    0.39
  -7   1   3    0.40    0.44
   7   1  -3   -0.33    0.38
  -6  -1   3    8.63    0.74
   6  -1  -3    6.78    0.76
   6  -1  -3    8.78    0.74
  -6  -1   3    7.47    0.79
   6  -1  -3    9.36    0.90
  -6   1   3    8.49    0.89
   6   1  -3    9.01    0.84
  -6   1   3    8.26    0.72
   6   1  -3   10.19    0.97
  -5  -1   3    0.63    0.29
   5  -1  -3    0.40    0.22
   5  -1  -3    0.44    0.34
   5  -1  -3    0.95    0.37
   5   1  -3    0.35    0.26
  -5   1   3    0.44    0.31
   5   1  -3    0.58    0.35
   5   1  -3    0.70    0.23
   4  -1  -3    0.68    0.31
   4  -1  -3    0.63    0.20
  -4  -1   3    0.42    0.26
   4  -1  -3    0.38    0.24
   4   1  -3    1.02    0.29
  -4   1   3    0.95    0.36
   4   1  -3    0.74    0.20
   4   1  -3    0.78    0.33
   3  -1  -3   63.55    1.73
   3  -1  -3   66.84    1.94
  -3  -1   3   66.43    1.88
   3  -1  -3   65.29    1.90
   3   1  -3   65.75    1.85
  -3   1   3   66.19    1.92
   3   1  -3   68.15    1.68
   3   1  -3   65.95    1.91
   2  -1  -3   30.38    0.87
   2  -1  -3   29.40    0.97
   2  -1  -3   29.68    0.99
  -2  -1   3   30.12    0.93
   2   1  -3   29.96    0.91
  -2   1   3   30.34    1.00
   2   1  -3   29.64    0.96
   1  -1  -3   31.10    0.91
   1  -1  -3   31.29    0.81
   1  -1  -3   30.23    0.89
  -1  -1   3   29.59    0.80
  -1  -1   3   30.30    0.74
  -1   1   3   30.81    0.91
   1   1  -3   30.05    0.79
   1   1  -3   29.55    0.83
   1   1  -3   31.12    0.87
  -1   1   3   30.70    0.82
   0  -1   3    3.62    0.13
   0  -1  -3    3.54    0.27
   0  -1  -3    3.85    0.22
   0  -1  -3    3.42    0.25
   0   1   3    3.44    0.22
   0   1   3    3.71    0.27
   0   1  -3    3.51    0.25
   0   1   3    3.34    0.28
   0   1  -3    3.95    0.15
   1  -1   3    2.37    0.22
  -1  -1  -3    2.49    0.26
  -1  -1  -3    2.37    0.21
   1  -1   3    2.51    0.22
   1  -1   3    2.46    0.18
   1   1   3    2.48    0.27
  -1   1  -3    2.72    0.24
   1   1   3    2.58    0.23
   1   1   3    2.53    0.25
   2  -1   3   11.21    0.45
  -2  -1  -3   10.70    0.48
   2  -1   3   10.55    0.53
   2  -1   3   11.55    0.52
  -2  -1  -3   10.49    0.53
   2   1   3    9.08    0.54
   2   1   3    9.39    0.44
  -2   1  -3    9.17    0.52
  -2   1  -3   10.50    0.45
   3  -1   3    5.44    0.39
   3  -1   3    5.09    0.47
  -3  -1  -3    5.11    0.42
  -3  -1  -3    6.38    0.53
   3  -1   3    6.01    0.51
   3   1   3    5.32    0.38
   3   1   3    5.09    0.48
   3   1   3    5.40    0.51
  -3   1  -3    5.36    0.51
  -3   1  -3    5.63    0.41
  -4  -1  -3    3.16    0.39
   4  -1   3    2.94    0.44
  -4  -1  -3    2.62    0.44
   4  -1   3    2.86    0.36
   4  -1   3    2.68    0.45
   4   1   3    4.12    0.42
   4   1   3    3.18    0.46
   4   1   3    2.22    0.38
  -4   1  -3    3.08    0.48
  -4   1  -3    3.38    0.38
   5  -1   3    3.21    0.53
   5  -1   3    3.16    0.50
  -5  -1  -3    2.62    0.40
  -5  -1  -3    2.51    0.44
   5  -1   3    3.27    0.44
   5   1   3    3.30    0.48
  -5   1  -3    3.87    0.56
   5   1   3    3.18    0.54
  -5   1  -3    3.10    0.41
   5   1   3    4.22    0.48
   6  -1   3   13.71    0.95
   6  -1   3   15.48    1.02
  -6  -1  -3   14.15    0.85
   6  -1   3   13.12    0.78
   6   1   3   14.31    1.01
   6   1   3   12.96    0.90
  -6   1  -3   11.59    0.78
   6   1   3   11.98    0.76
   7  -1   3    0.66    0.45
   7  -1   3    1.10    0.53
  -7  -1  -3    0.92    0.47
   7  -1   3    0.85    0.33
  -7  -1  -3    0.50    0.36
   7   1   3    0.09    0.33
   7   1   3    1.02    0.50
  -7   1  -3    0.60    0.48
  -8  -1  -3   -0.31    0.35
  -8  -1  -3   -0.13    0.47
   8  -1   3   -0.21    0.46
   8  -1   3    0.29    0.42
  -8   1  -3   -0.41    0.47
   8   1   3    0.25    0.42
   8   1   3   -0.63    0.42
  -9  -1  -3    1.21    0.65
   9  -1   3   -0.69    0.52
   9  -1   3   -0.14    0.42
   9   1   3    0.15    0.57
   9   1   3    0.13    0.44
  -9   1  -3    0.23    0.54
   9  -2  -3    0.91    0.70
   9  -2  -3    0.25    0.46
  -9  -2   3   -0.19    0.44
   9   2  -3    0.66    0.59
   9   2  -3   -0.11    0.39
  -9   2   3   -0.19    0.52
   8  -2  -3    0.58    0.54
  -8  -2   3    1.39    0.48
   8  -2  -3    1.22    0.55
   8   2  -3    0.94    0.47
  -8   2   3    0.29    0.52
   8   2  -3    0.81    0.54
   7  -2  -3    0.31    0.28
  -7  -2   3    0.37    0.39
  -7  -2   3    0.40    0.37
   7  -2  -3    0.40    0.49
   7  -2  -3   -0.24    0.35
   7   2  -3    0.45    0.32
  -7   2   3   -0.23    0.47
   7   2  -3    0.24    0.41
  -7   2   3   -0.12    0.31
  -6  -2   3    3.63    0.52
   6  -2  -3    3.80    0.61
   6  -2  -3    5.76    0.75
   6  -2  -3    5.27    0.59
  -6  -2   3    4.03    0.59
  -6   2   3    4.12    0.53
   6   2  -3    4.07    0.56
   6   2  -3    5.16    0.73
  -6   2   3    4.31    0.69
   5  -2  -3    0.27    0.32
   5  -2  -3    0.20    0.29
   5  -2  -3    0.37    0.24
  -5  -2   3   -0.10    0.26
   5   2  -3    0.32    0.20
  -5   2   3    0.53    0.39
   5   2  -3    0.24    0.24
   5   2  -3    0.22    0.33
   4  -2  -3   13.07    0.78
   4  -2  -3   11.64    0.73
   4  -2  -3   12.14    0.63
  -4  -2   3   13.22    0.70
  -4   2   3   13.77    0.81
   4   2  -3   11.47    0.65
   4   2  -3   12.11    0.54
   4   2  -3   12.13    0.75
   3  -2  -3    0.96    0.30
   3  -2  -3    1.08    0.21
   3  -2  -3    1.07    0.27
  -3  -2   3    0.98    0.23
  -3   2   3    1.88    0.37
   3   2  -3    1.02    0.28
   3   2  -3    1.47    0.26
   2  -2  -3   38.20    1.08
   2  -2  -3   38.80    1.21
  -2  -2   3   37.96    1.07
   2  -2  -3   38.74    1.19
  -2   2   3   38.25    1.22
   2   2  -3   39.39    1.07
   2   2  -3   36.95    1.13
   1  -2  -3   34.85    1.02
   1  -2  -3   34.31    1.02
   1  -2  -3   33.62    0.92
  -1   2   3   33.55    1.04
   1   2  -3   33.77    1.03
   1   2  -3   34.49    0.88
   0  -2  -3   26.28    0.79
   0  -2  -3   27.15    0.72
   0  -2  -3   27.49    0.81
   0   2  -3   25.64    0.80
   0   2   3   23.79    0.78
   0   2   3   26.14    0.82
   1  -2   3    3.37    0.24
  -1  -2  -3    3.71    0.27
   1  -2   3    3.40    0.18
   1  -2   3    2.92    0.23
  -1  -2  -3    4.53    0.35
  -1   2  -3    3.79    0.30
   1   2   3    3.59    0.34
  -1   2  -3    3.51    0.28
   1   2   3    3.82    0.33
  -2  -2  -3    1.64    0.24
  -2  -2  -3    2.10    0.31
   2  -2   3    2.10    0.23
   2  -2   3    2.24    0.28
   2  -2   3    1.93    0.28
   2   2   3    2.57    0.35
  -2   2  -3    2.12    0.30
   2   2   3    2.59    0.26
   2   2   3    2.67    0.32
  -3  -2  -3   25.20    0.89
   3  -2   3   26.79    0.99
   3  -2   3   25.65    0.87
  -3  -2  -3   26.67    1.00
   3  -2   3   26.12    0.99
  -3   2  -3   23.51    0.98
   3   2   3   25.37    0.85
   3   2   3   24.83    1.02
  -3   2  -3   27.17    0.85
   3   2   3   24.53    0.97
  -4  -2  -3   27.00    1.08
   4  -2   3   24.00    1.06
   4  -2   3   24.82    1.08
   4  -2   3   23.56    0.92
  -4  -2  -3   24.55    0.96
   4   2   3   24.13    1.03
  -4   2  -3   26.30    0.93
  -4   2  -3   26.97    1.13
   4   2   3   25.18    0.91
   4   2   3   23.55    1.10
   5  -2   3    0.02    0.19
   5  -2   3   -0.05    0.30
  -5  -2  -3    0.02    0.23
   5  -2   3   -0.45    0.20
  -5  -2  -3   -0.07    0.28
   5   2   3    0.47    0.27
   5   2   3   -0.02    0.32
   5   2   3    0.04    0.16
  -5   2  -3    0.20    0.24
  -5   2  -3   -0.13    0.32
   6  -2   3    4.50    0.67
   6  -2   3    3.33    0.60
  -6  -2  -3    3.21    0.56
  -6  -2  -3    4.05    0.55
   6  -2   3    3.42    0.49
  -6   2  -3    4.26    0.71
   6   2   3    3.69    0.66
   6   2   3    3.09    0.52
   7  -2   3    3.01    0.63
   7  -2   3    1.98    0.54
  -7  -2  -3    3.18    0.66
  -7  -2  -3    2.85    0.52
   7  -2   3    2.83    0.53
  -7   2  -3    1.96    0.63
   7   2   3    3.20    0.67
   7   2   3    3.20    0.63
  -8  -2  -3    0.60    0.41
   8  -2   3    0.39    0.45
  -8  -2  -3    2.24    0.68
   8  -2   3    2.35    0.55
   8  -2   3    2.01    0.66
   8   2   3    1.06    0.57
   8   2   3    2.21    0.59
  -8   2  -3    0.90    0.58
   9  -2   3   -0.15    0.49
   9  -2   3   -0.76    0.53
   9   2   3    0.36    0.44
  -9   2  -3    0.34    0.61
   9   2   3    0.01    0.55
   9  -3  -3    0.62    0.53
  -9  -3   3    0.27    0.47
   9  -3  -3    1.71    0.73
   9   3  -3    0.61    0.57
  -9   3   3    0.55    0.58
   9   3  -3    0.69    0.48
   8  -3  -3    0.03    0.43
   8  -3  -3   -0.42    0.29
   8  -3  -3   -0.77    0.42
  -8  -3   3    0.29    0.40
   8   3  -3   -0.42    0.43
   8   3  -3   -0.09    0.31
  -8   3   3    0.94    0.57
  -7  -3   3    0.58    0.38
   7  -3  -3    0.44    0.48
   7  -3  -3    1.95    0.48
   7  -3  -3    1.78    0.49
  -7   3   3    1.70    0.61
   7   3  -3    2.39    0.57
   7   3  -3    1.38    0.43
  -6  -3   3   -0.30    0.29
  -6  -3   3    0.27    0.34
   6  -3  -3   -0.16    0.38
   6  -3  -3    0.39    0.27
   6  -3  -3    0.31    0.36
  -6   3   3    0.53    0.43
   6   3  -3   -0.11    0.26
   6   3  -3    0.42    0.38
   5  -3  -3   -0.15    0.20
  -5  -3   3   -0.10    0.23
   5  -3  -3    0.21    0.26
   5  -3  -3    0.00    0.32
   5   3  -3   -0.01    0.21
   5   3  -3    0.06    0.31
  -5   3   3    0.78    0.39
  -5   3   3   -0.03    0.23
   4  -3  -3    8.24    0.63
  -4  -3   3    7.96    0.55
   4  -3  -3    7.78    0.53
   4  -3  -3    7.46    0.66
   4   3  -3    8.52    0.71
   4   3  -3    7.81    0.52
  -4   3   3    8.54    0.74
   3  -3  -3    2.72    0.39
   3  -3  -3    2.03    0.34
  -3  -3   3    2.41    0.29
   3  -3  -3    1.32    0.24
  -3   3   3    1.83    0.37
   3   3  -3    2.16    0.29
   3   3  -3    2.00    0.33
   2  -3  -3    0.35    0.22
   2  -3  -3   -0.05    0.12
   2  -3  -3   -0.04    0.17
  -2   3   3   -0.30    0.19
   2   3  -3    0.10    0.17
  -2   3   3    0.14    0.22
   2   3  -3    0.08    0.11
   1  -3  -3    0.43    0.19
   1  -3  -3    0.12    0.18
   1  -3  -3    0.35    0.14
   1   3  -3    0.19    0.11
   1   3  -3    0.23    0.11
  -1   3   3    0.12    0.22
   0  -3  -3   41.75    1.20
   0  -3  -3   41.31    1.19
   0  -3  -3   43.54    1.09
   0   3   3   42.61    1.23
   0   3  -3   42.09    1.23
   1  -3   3    4.91    0.27
  -1  -3  -3    5.04    0.37
  -1  -3  -3    5.01    0.32
   1  -3   3    4.66    0.19
  -1   3  -3    5.13    0.38
   1   3   3    5.69    0.42
  -1   3  -3    5.16    0.31
   1   3   3    5.43    0.39
   2  -3   3    5.57    0.32
   2  -3   3    5.59    0.38
   2  -3   3    5.73    0.38
  -2  -3  -3    5.34    0.42
  -2  -3  -3    5.54    0.40
   2   3   3    5.73    0.50
   2   3   3    4.72    0.40
  -2   3  -3    4.83    0.35
  -2   3  -3    6.07    0.45
   3  -3   3    0.09    0.21
  -3  -3  -3    0.32    0.20
  -3  -3  -3    0.54    0.24
   3  -3   3    0.47    0.18
   3  -3   3    0.56    0.24
  -3   3  -3    0.56    0.17
   3   3   3    0.66    0.25
  -3   3  -3    0.30    0.26
   3   3   3    0.82    0.19
   3   3   3    0.08    0.23
   4  -3   3    3.42    0.40
  -4  -3  -3    2.79    0.37
   4  -3   3    2.97    0.46
  -4  -3  -3    2.21    0.39
   4  -3   3    3.17    0.46
  -4   3  -3    3.65    0.37
   4   3   3    3.69    0.49
  -4   3  -3    2.71    0.45
   4   3   3    3.38    0.36
   4   3   3    2.90    0.48
  -5  -3  -3    3.66    0.55
   5  -3   3    3.23    0.52
   5  -3   3    3.91    0.56
   5  -3   3    2.97    0.42
  -5  -3  -3    3.19    0.43
   5   3   3    3.91    0.52
   5   3   3    3.44    0.57
  -5   3  -3    3.62    0.60
  -6  -3  -3    0.70    0.41
   6  -3   3    0.01    0.24
  -6  -3  -3    0.47    0.34
   6  -3   3    0.27    0.39
   6  -3   3   -0.31    0.30
   6   3   3   -0.16    0.28
  -6   3  -3    0.10    0.42
   6   3   3    0.63    0.42
  -7  -3  -3    0.77    0.41
   7  -3   3    0.13    0.42
   7  -3   3    0.52    0.49
   7  -3   3    0.19    0.31
  -7  -3  -3   -0.56    0.38
  -7   3  -3   -0.54    0.44
   7   3   3   -0.17    0.32
   7   3   3    0.24    0.46
   8  -3   3    2.30    0.53
  -8  -3  -3    1.69    0.55
   8  -3   3    2.07    0.63
   8   3   3    1.60    0.62
   8   3   3    1.60    0.52
  -8   3  -3    1.40    0.64
  -9  -3  -3   -0.07    0.46
   9  -3   3    2.14    0.74
   9   3   3    0.59    0.51
   9   3   3    0.89    0.68
  -9   3  -3    1.02    0.67
  -9  -4   3    0.59    0.50
   9  -4  -3    0.44    0.54
  -9   4   3   -0.41    0.52
   9   4  -3   -0.34    0.53
   9   4  -3   -0.11    0.38
   8  -4  -3   -0.01    0.36
   8  -4  -3    0.15    0.57
   8  -4  -3   -0.29    0.45
  -8  -4   3    0.11    0.40
  -8   4   3   -0.35    0.55
   8   4  -3    0.11    0.36
   8   4  -3    0.02    0.45
   7  -4  -3   -0.12    0.36
  -7  -4   3   -0.40    0.31
   7  -4  -3   -0.68    0.37
   7  -4  -3   -0.20    0.26
   7   4  -3   -0.76    0.36
   7   4  -3    0.18    0.32
  -7   4   3    0.85    0.55
   6  -4  -3    3.60    0.67
  -6  -4   3    1.99    0.44
   6  -4  -3    2.32    0.53
   6  -4  -3    3.66    0.54
   6   4  -3    2.47    0.45
  -6   4   3    2.62    0.58
   6   4  -3    2.72    0.58
   5  -4  -3    1.25    0.41
   5  -4  -3    1.65    0.35
   5  -4  -3    1.94    0.48
   5   4  -3    1.53    0.43
  -5   4   3    0.93    0.43
   5   4  -3    0.96    0.30
   4  -4  -3    3.24    0.48
  -4  -4   3    2.20    0.34
   4  -4  -3    1.84    0.32
   4  -4  -3    2.19    0.41
   4   4  -3    2.51    0.42
   4   4  -3    2.23    0.33
  -4   4   3    2.67    0.35
  -4   4   3    1.87    0.46
   3  -4  -3    0.02    0.16
   3  -4  -3    0.13    0.21
  -3  -4   3    0.13    0.15
   3  -4  -3    0.19    0.23
  -3   4   3    0.01    0.24
   3   4  -3    0.05    0.21
   3   4  -3    0.10    0.14
   2  -4  -3    1.52    0.28
  -2  -4   3    2.05    0.19
   2  -4  -3    1.89    0.26
   2  -4  -3    1.77    0.32
   2   4  -3    1.77    0.25
  -2   4   3    1.87    0.33
   1  -4  -3    1.00    0.23
   1  -4  -3    1.40    0.25
   1  -4  -3    0.91    0.19
  -1   4   3    0.87    0.26
   1   4  -3    1.07    0.14
   1   4  -3    0.87    0.14
   0  -4  -3    0.97    0.22
   0  -4  -3    1.25    0.20
   0  -4  -3    0.93    0.21
   0   4  -3    1.03    0.27
   0   4   3    0.41    0.21
  -1  -4  -3    3.19    0.29
  -1  -4  -3    2.94    0.30
   1  -4   3    2.80    0.24
  -1   4  -3    2.82    0.26
   1   4   3    2.18    0.27
   1   4   3    3.04    0.34
  -1   4  -3    3.34    0.37
   2  -4   3   33.92    1.07
   2  -4   3   32.57    0.99
  -2  -4  -3   34.32    1.09
  -2  -4  -3   33.83    1.02
   2  -4   3   33.03    0.94
   2   4   3   33.19    1.08
  -2   4  -3   32.92    1.04
  -2   4  -3   33.77    1.10
   2   4   3   34.56    1.17
   3  -4   3    1.12    0.22
   3  -4   3    0.73    0.25
  -3  -4  -3    1.04    0.26
  -3  -4  -3    0.81    0.26
   3  -4   3    0.55    0.23
  -3   4  -3    0.94    0.21
  -3   4  -3    0.77    0.29
   3   4   3    1.08    0.31
   3   4   3    1.05    0.26
  -4  -4  -3    0.51    0.24
   4  -4   3    0.38    0.20
   4  -4   3    0.42    0.29
   4  -4   3    0.67    0.30
  -4  -4  -3    0.20    0.25
  -4   4  -3    0.39    0.19
   4   4   3    0.23    0.23
   4   4   3    0.38    0.31
  -4   4  -3    0.40    0.32
   5  -4   3    0.02    0.22
   5  -4   3    0.49    0.34
  -5  -4  -3   -0.10    0.29
   5  -4   3    0.13    0.30
  -5  -4  -3    0.23    0.27
  -5   4  -3   -0.15    0.33
   5   4   3   -0.68    0.26
   5   4   3   -0.10    0.22
  -6  -4  -3    0.65    0.36
   6  -4   3    0.97    0.34
   6  -4   3    0.89    0.43
   6  -4   3    1.93    0.53
  -6   4  -3    1.15    0.51
   6   4   3    1.16    0.42
   6   4   3    1.11    0.48
   7  -4   3    0.47    0.34
  -7  -4  -3   -0.34    0.33
   7  -4   3    0.43    0.47
  -7   4  -3    0.23    0.51
   7   4   3   -0.49    0.40
   7   4   3   -0.05    0.35
   8  -4   3    0.65    0.41
  -8  -4  -3   -0.39    0.38
   8  -4   3    0.07    0.49
  -8   4  -3    0.32    0.56
   8   4   3   -0.06    0.40
   8   4   3    0.08    0.52
   8  -5  -3    0.56    0.58
  -8  -5   3    0.32    0.40
   8  -5  -3    0.06    0.36
   8   5  -3    0.98    0.59
  -8   5   3    0.02    0.57
   7  -5  -3    0.11    0.34
  -7  -5   3   -0.23    0.31
   7  -5  -3    0.09    0.40
   7   5  -3   -0.14    0.24
   7   5  -3   -0.07    0.45
  -7   5   3    1.31    0.58
  -6  -5   3    0.00    0.31
   6  -5  -3    0.37    0.31
   6  -5  -3    0.54    0.39
   6  -5  -3   -0.36    0.38
  -6   5   3    0.46    0.43
   6   5  -3    0.23    0.42
   6   5  -3    0.71    0.31
  -5  -5   3    0.77    0.31
   5  -5  -3    1.51    0.43
   5  -5  -3    0.80    0.30
   5  -5  -3    0.91    0.44
   5   5  -3    0.56    0.37
   5   5  -3    0.94    0.25
  -5   5   3    0.33    0.42
   4  -5  -3    3.08    0.50
   4  -5  -3    2.66    0.39
   4  -5  -3    2.45    0.46
  -4   5   3    2.13    0.48
   4   5  -3    1.95    0.39
   4   5  -3    2.21    0.29
   3  -5  -3    0.70    0.29
   3  -5  -3    0.92    0.29
   3  -5  -3    0.82    0.24
  -3   5   3    0.65    0.33
   3   5  -3    0.45    0.24
   2  -5  -3    5.04    0.50
   2  -5  -3    5.37    0.47
   2  -5  -3    4.32    0.38
  -2  -5   3    4.10    0.25
  -2   5   3    4.40    0.48
   2   5  -3    4.61    0.38
   1  -5  -3    0.09    0.15
   1  -5  -3    0.42    0.19
   1  -5  -3    0.65    0.21
   1   5  -3    0.60    0.14
   1   5  -3    0.40    0.14
  -1   5   3    0.80    0.26
   0  -5   3   51.77    1.28
   0  -5  -3   52.53    1.36
   0  -5  -3   51.08    1.50
   0  -5  -3   51.08    1.42
   0   5  -3   52.00    1.31
   0   5  -3   50.49    1.31
   0   5   3   52.91    1.55
  -1  -5  -3    0.73    0.23
  -1  -5  -3    0.88    0.21
  -1  -5  -3    1.15    0.22
   1  -5   3    0.93    0.18
  -1   5  -3    0.34    0.17
  -1   5  -3    0.57    0.25
   1   5   3    0.98    0.27
  -2  -5  -3    4.04    0.39
  -2  -5  -3    4.66    0.40
   2  -5   3    3.48    0.29
   2  -5   3    4.47    0.40
  -2   5  -3    3.55    0.39
  -2   5  -3    4.15    0.42
   2   5   3    4.26    0.48
   2   5   3    3.93    0.36
  -3  -5  -3    5.30    0.48
   3  -5   3    5.12    0.43
   3  -5   3    4.44    0.42
   3  -5   3    4.84    0.49
  -3  -5  -3    5.09    0.48
   3   5   3    5.03    0.46
   3   5   3    4.72    0.55
  -3   5  -3    6.24    0.60
  -3   5  -3    5.01    0.42
  -4  -5  -3    0.49    0.25
   4  -5   3    0.10    0.21
   4  -5   3    0.30    0.26
  -4  -5  -3    0.44    0.29
  -4   5  -3    0.12    0.30
   4   5   3   -0.02    0.27
   4   5   3    0.44    0.23
  -4   5  -3    0.38    0.20
  -5  -5  -3    0.26    0.29
   5  -5   3   -0.10    0.23
   5  -5   3   -0.22    0.26
   5   5   3   -0.09    0.34
   5   5   3    0.32    0.25
  -5   5  -3    0.34    0.39
  -6  -5  -3   -0.18    0.29
   6  -5   3    0.57    0.28
   6  -5   3   -0.43    0.29
   6   5   3    0.02    0.40
  -6   5  -3    0.48    0.42
   6   5   3   -0.04    0.28
   7  -5   3    1.26    0.52
   7  -5   3    0.15    0.31
  -7  -5  -3    0.46    0.40
   7   5   3    0.20    0.34
   7   5   3    0.19    0.45
  -7   5  -3    0.54    0.53
   8  -5   3    0.25    0.41
  -8  -5  -3    0.02    0.43
   8  -5   3    0.37    0.55
  -8   5  -3    1.00    0.64
   8   5   3    0.52    0.54
   8   5   3    0.08    0.41
   8  -6  -3    0.43    0.54
  -8  -6   3    0.10    0.40
   8  -6  -3    0.09    0.38
  -8   6   3   -0.27    0.54
   8   6  -3   -0.56    0.44
   7  -6  -3   -0.20    0.31
   7  -6  -3   -0.08    0.42
  -7  -6   3    0.08    0.34
  -7   6   3   -0.09    0.47
   7   6  -3    0.60    0.51
   6  -6  -3    0.24    0.30
  -6  -6   3    0.20    0.33
   6  -6  -3    0.51    0.41
   6   6  -3   -0.54    0.35
  -6   6   3   -0.30    0.43
  -5  -6   3    0.90    0.34
   5  -6  -3    1.39    0.45
   5  -6  -3    0.04    0.25
   5   6  -3    1.04    0.43
  -5   6   3    0.51    0.46
  -4  -6   3    2.86    0.38
   4  -6  -3    2.82    0.41
   4  -6  -3    3.65    0.56
  -4   6   3    2.50    0.53
   4   6  -3    3.57    0.52
   3  -6  -3    0.06    0.18
   3  -6  -3    0.13    0.24
   3  -6  -3    0.15    0.25
   3   6  -3   -0.29    0.17
  -3   6   3    0.07    0.28
  -3   6   3    0.13    0.30
   2  -6  -3    0.31    0.20
   2  -6  -3    0.32    0.25
   2  -6  -3    0.69    0.23
  -2  -6   3    0.16    0.14
  -2   6   3    0.18    0.27
   2   6  -3    0.43    0.19
   1  -6  -3    1.15    0.23
   1  -6  -3    2.12    0.34
   1  -6  -3    1.31    0.25
   1   6  -3    1.30    0.20
  -1   6   3    1.01    0.31
   0  -6  -3    3.07    0.30
   0  -6   3    3.31    0.26
   0  -6  -3    2.34    0.29
   0   6   3    3.20    0.41
   0   6  -3    3.47    0.28
  -1  -6  -3   -0.07    0.19
   1  -6   3    0.05    0.10
  -1  -6  -3    0.06    0.15
  -1  -6  -3    0.01    0.18
   1  -6   3    0.20    0.15
   1   6   3    0.29    0.22
  -1   6  -3    0.18    0.17
   2  -6   3    1.95    0.30
   2  -6   3    2.30    0.26
  -2  -6  -3    2.67    0.33
   2   6   3    2.41    0.28
   2   6   3    1.78    0.37
  -2   6  -3    2.34    0.35
  -3  -6  -3    0.19    0.22
   3  -6   3    0.84    0.28
   3  -6   3    1.07    0.25
  -3   6  -3    0.81    0.26
   3   6   3    0.94    0.24
  -3   6  -3    0.73    0.33
   3   6   3    0.16    0.27
   4  -6   3    1.09    0.29
  -4  -6  -3    1.14    0.32
   4  -6   3    1.17    0.37
   4   6   3    1.58    0.32
  -4   6  -3    0.88    0.41
   4   6   3    1.11    0.40
  -5  -6  -3    1.08    0.36
   5  -6   3    1.10    0.41
   5  -6   3    1.62    0.37
   5   6   3    1.83    0.50
   5   6   3    1.61    0.37
  -5   6  -3    0.54    0.44
   6  -6   3    8.38    0.94
  -6  -6  -3    7.00    0.75
   6  -6   3    7.60    0.71
   6   6   3    7.61    0.75
   6   6   3    6.69    0.86
  -6   6  -3    6.83    0.84
   7  -6   3    0.72    0.52
   7  -6   3    0.41    0.35
  -7  -6  -3    1.14    0.48
   7   6   3    0.57    0.40
   7   6   3    1.44    0.60
  -7   6  -3    0.92    0.57
  -8  -6  -3   -0.23    0.41
   8  -6   3    0.33    0.52
   8  -6   3    0.03    0.38
   8   6   3   -0.12    0.49
  -8   6  -3   -0.34    0.56
   7  -7  -3    0.40    0.46
  -7  -7   3    0.20    0.37
   7  -7  -3   -0.02    0.36
  -7   7   3    0.18    0.57
   7   7  -3    0.89    0.52
   6  -7  -3    0.59    0.45
   6  -7  -3    0.43    0.35
  -6  -7   3    0.88    0.36
   6   7  -3    0.84    0.49
  -6   7   3    0.10    0.49
   5  -7  -3    1.19    0.44
  -5  -7   3    0.58    0.31
   5  -7  -3    0.37    0.32
   5   7  -3   -0.03    0.35
  -5   7   3    0.53    0.49
   4  -7  -3    0.05    0.32
  -4  -7   3   -0.35    0.20
   4  -7  -3    0.58    0.29
   4   7  -3   -0.04    0.27
  -4   7   3    0.32    0.44
  -3  -7   3    0.47    0.21
   3  -7  -3    0.03    0.28
   3  -7  -3    0.22    0.22
   3   7  -3    0.26    0.24
  -3   7   3    0.34    0.36
  -3   7   3    0.17    0.34
   2  -7  -3    2.88    0.44
   2  -7  -3    2.85    0.37
  -2   7   3    3.07    0.49
   2   7  -3    2.70    0.35
   1  -7  -3    1.82    0.34
   1  -7  -3    1.54    0.27
   1   7  -3    1.80    0.24
  -1   7   3    0.44    0.30
   0  -7  -3   15.31    0.64
   0  -7  -3   15.59    0.74
   0   7  -3   13.91    0.59
   0   7   3   13.82    0.76
  -1  -7  -3   -0.01    0.19
  -1  -7  -3    0.14    0.20
   1  -7   3    0.09    0.16
   1  -7   3    0.12    0.12
   1   7   3   -0.12    0.23
  -1   7  -3    0.06    0.18
   2  -7   3   -0.10    0.17
   2  -7   3    0.10    0.16
  -2  -7  -3    0.12    0.20
   2   7   3    0.01    0.24
  -2   7  -3    0.20    0.24
   3  -7   3    0.94    0.25
   3  -7   3    1.11    0.33
  -3  -7  -3    0.71    0.28
  -3   7  -3    1.00    0.36
   3   7   3    0.65    0.21
   3   7   3    0.66    0.34
  -4  -7  -3   -0.03    0.26
   4  -7   3    0.05    0.23
   4  -7   3   -0.63    0.23
  -4   7  -3    0.16    0.37
   4   7   3    0.36    0.35
   4   7   3   -0.17    0.18
  -5  -7  -3    0.15    0.32
   5  -7   3    0.30    0.27
   5  -7   3    0.11    0.36
  -5   7  -3    0.44    0.44
   5   7   3    0.08    0.33
   6  -7   3    0.47    0.43
   6  -7   3    0.42    0.32
  -6  -7  -3   -0.27    0.32
   6   7   3    0.19    0.46
  -6   7  -3    0.10    0.45
  -7  -7  -3   -0.52    0.32
   7  -7   3   -0.65    0.41
   7  -7   3    0.30    0.31
  -7   7  -3   -0.27    0.45
   7   7   3    0.29    0.49
  -7  -8   3    1.22    0.46
   7  -8  -3    0.22    0.55
   7  -8  -3    0.56    0.41
  -7   8   3    2.02    0.68
   7   8  -3    1.97    0.65
   6  -8  -3    0.64    0.37
  -6  -8   3    0.99    0.40
   6  -8  -3    0.61    0.52
   6   8  -3    0.84    0.47
  -6   8   3   -0.02    0.48
   5  -8  -3    1.01    0.38
  -5  -8   3    0.64    0.34
   5  -8  -3    0.69    0.45
   5   8  -3    0.38    0.40
  -5   8   3    0.07    0.49
  -4  -8   3    0.84    0.29
   4  -8  -3    0.98    0.46
   4  -8  -3    1.10    0.35
   4   8  -3    1.41    0.39
  -4   8   3    1.16    0.53
   3  -8  -3    0.08    0.32
  -3  -8   3    0.38    0.21
   3  -8  -3    0.23    0.25
  -3   8   3    0.37    0.38
   3   8  -3    0.31    0.26
  -3   8   3   -0.21    0.31
   2  -8  -3    0.28    0.29
  -2  -8   3    0.52    0.20
   2  -8  -3    0.50    0.24
  -2   8   3    1.11    0.39
   2   8  -3    0.43    0.24
  -1  -8   3    0.12    0.13
   1  -8  -3    0.74    0.29
   1  -8  -3    0.14    0.19
  -1   8   3    0.56    0.33
   1   8  -3    0.27    0.20
   0  -8  -3    1.73    0.31
   0  -8  -3    1.97    0.36
   0   8  -3    1.95    0.31
   0   8   3    2.65    0.44
  -1  -8  -3    0.88    0.27
   1  -8   3    0.74    0.19
  -1  -8  -3    0.57    0.30
  -1   8  -3    0.70    0.26
   1   8   3    0.36    0.30
  -2  -8  -3    3.54    0.50
  -2  -8  -3    3.96    0.43
   2  -8   3    3.80    0.37
  -2   8  -3    2.57    0.40
   2   8   3    3.54    0.53
  -2   8  -3    2.99    0.45
   3  -8   3   10.75    0.61
  -3  -8  -3   10.51    0.68
   3   8   3   12.20    0.84
  -3   8  -3   11.02    0.88
   4  -8   3   -0.11    0.31
  -4  -8  -3    0.01    0.29
   4  -8   3    0.07    0.24
   4   8   3    0.20    0.38
  -4   8  -3   -0.08    0.37
   5  -8   3    4.44    0.67
  -5  -8  -3    3.79    0.55
   5  -8   3    4.34    0.57
   5   8   3    4.12    0.71
  -5   8  -3    4.28    0.70
   6  -8   3    0.47    0.48
   6  -8   3    0.31    0.34
  -6  -8  -3   -0.04    0.36
   6   8   3    0.04    0.42
  -6   8  -3    0.19    0.52
   7  -8   3    2.02    0.71
  -7  -8  -3    1.27    0.51
   7  -8   3    1.64    0.49
   7   8   3    1.76    0.69
  -7   8  -3    1.78    0.70
   6  -9  -3    0.89    0.40
   6  -9  -3    1.59    0.62
  -6  -9   3    0.66    0.38
   6   9  -3    0.99    0.52
  -6   9   3    1.59    0.66
   5  -9  -3    2.26    0.48
  -5  -9   3    2.04    0.42
   5  -9  -3    1.94    0.58
   5   9  -3    1.42    0.51
  -5   9   3    1.19    0.58
   4  -9  -3    0.74    0.30
   4  -9  -3   -0.34    0.34
  -4  -9   3    0.53    0.27
  -4   9   3    0.51    0.50
   4   9  -3    0.39    0.34
   3  -9  -3    0.83    0.41
   3  -9  -3    0.97    0.33
  -3  -9   3    1.36    0.28
  -3   9   3    0.17    0.40
   3   9  -3    0.71    0.32
  -3   9   3    0.64    0.41
  -2  -9   3    9.95    0.52
   2  -9  -3   11.44    0.69
  -2   9   3   11.27    0.92
   2   9  -3   10.63    0.66
  -1  -9   3    7.83    0.41
   1  -9  -3    7.00    0.58
   1   9  -3    8.20    0.56
  -1   9   3    8.66    0.79
   0  -9   3    1.30    0.22
   0  -9  -3    1.37    0.30
   0   9   3    1.90    0.43
   0   9  -3    0.93    0.29
  -1  -9  -3    4.01    0.45
   1  -9   3    3.72    0.35
   1   9   3    4.49    0.59
  -1   9  -3    3.52    0.45
   2  -9   3   12.16    0.63
  -2  -9  -3   12.81    0.71
   2   9   3   13.80    0.89
  -2   9  -3   13.80    0.79
  -2   9  -3   13.52    0.82
  -3  -9  -3    0.50    0.29
   3  -9   3   -0.03    0.20
  -3   9  -3    0.15    0.35
   3   9   3    0.26    0.39
   4  -9   3    0.08    0.25
  -4  -9  -3    0.24    0.31
   4   9   3   -0.44    0.33
  -4   9  -3    0.17    0.42
   5  -9   3    3.22    0.50
  -5  -9  -3    1.64    0.45
   5   9   3    2.91    0.64
  -5   9  -3    1.89    0.59
  -6  -9  -3    0.34    0.37
   6  -9   3    0.19    0.32
  -6   9  -3   -0.70    0.44
   6   9   3   -0.48    0.42
   5 -10  -3   -0.19    0.30
  -5 -10   3   -0.12    0.30
   5  10  -3   -0.28    0.38
  -5  10   3    0.07    0.55
  -4 -10   3    1.71    0.40
   4 -10  -3    2.48    0.48
  -4  10   3    1.88    0.62
   4  10  -3    0.89    0.42
   3 -10  -3    0.14    0.27
  -3 -10   3   -0.25    0.21
  -3  10   3    0.31    0.42
  -3  10   3   -0.13    0.39
   3  10  -3   -0.22    0.27
  -2 -10   3    2.13    0.32
   2 -10  -3    2.71    0.46
  -2  10   3    3.47    0.62
   2  10  -3    3.54    0.48
   1 -10  -3    4.30    0.50
  -1 -10   3    4.41    0.38
   1  10  -3    2.64    0.42
  -1  10   3    3.31    0.57
   0 -10   3    3.58    0.34
   0 -10  -3    3.21    0.45
   0  10  -3    3.67    0.45
   0  10   3    3.56    0.59
  -1 -10  -3    0.25    0.25
   1 -10   3   -0.10    0.19
  -1  10  -3    0.19    0.28
   1  10   3    0.25    0.34
  -2 -10  -3    0.38    0.29
   2 -10   3   -0.16    0.23
   2  10   3   -0.43    0.31
  -2  10  -3    0.39    0.33
  -3 -10  -3    0.01    0.27
   3 -10   3   -0.25    0.23
   3  10   3   -0.07    0.36
  -3  10  -3   -0.26    0.34
   4 -10   3    0.69    0.32
  -4 -10  -3    0.66    0.34
   4  10   3    0.83    0.49
  -4  10  -3    0.73    0.47
  -5 -10  -3    1.01    0.41
   5 -10   3   -0.33    0.29
  -5  10  -3    0.50    0.51
   5  10   3    1.12    0.55
   4 -11  -3   -0.06    0.27
  -4 -11   3    0.02    0.26
   4  11  -3    0.36    0.38
  -4  11   3   -0.20    0.53
  -3 -11   3    0.52    0.28
   3 -11  -3    0.27    0.31
  -3  11   3    0.61    0.44
  -3  11   3   -0.65    0.42
  -2 -11   3   -0.39    0.19
   2 -11  -3    0.25    0.29
  -2  11   3    0.31    0.37
  -1 -11   3    0.34    0.22
   1 -11  -3    0.34    0.27
  -1  11   3    0.20    0.40
   0 -11   3    0.02    0.21
   0 -11  -3    0.02    0.26
   0  11   3    0.17    0.36
   1 -11   3    1.72    0.33
  -1 -11  -3    1.94    0.40
  -1  11  -3    3.53    0.52
   1  11   3    2.26    0.53
   2 -11   3   10.46    0.67
  -2 -11  -3    9.71    0.78
  -2  11  -3   11.98    0.95
   2  11   3   10.68    0.98
  -3 -11  -3    0.06    0.30
   3 -11   3    0.72    0.31
  -3  11  -3    0.16    0.42
   3  11   3    0.22    0.44
  -4 -11  -3    0.19    0.35
   4 -11   3   -0.16    0.25
  -4  11  -3   -0.69    0.38
   4  11   3   -0.14    0.42
  -3 -12   3    0.21    0.28
   3 -12  -3   -0.12    0.30
  -3  12   3   -0.68    0.42
  -2 -12   3   -0.21    0.22
   2 -12  -3    0.05    0.27
  -2  12   3   -0.55    0.39
  -1 -12   3    0.65    0.29
   1 -12  -3    0.31    0.32
  -1  12   3    0.39    0.44
   0 -12  -3    2.72    0.47
   0 -12   3    1.96    0.36
   0  12   3    1.89    0.56
   1 -12   3    1.59    0.38
  -1 -12  -3    1.38    0.41
   1  12   3    2.84    0.62
   2 -12   3    1.02    0.36
  -2 -12  -3    0.98    0.37
   2  12   3    1.24    0.51
   3 -12   3    0.33    0.30
  -3 -12  -3   -0.05    0.29
   3  12   3    0.55    0.48
  -3  12  -3   -0.59    0.41
   9   0  -4    0.54    0.57
   9   0  -4   -0.55    0.35
  -9   0   4   -0.15    0.57
  -8   0   4   -0.51    0.51
  -8   0   4    0.63    0.39
   8   0  -4    0.85    0.54
   8   0  -4   -0.03    0.37
  -7   0   4   -0.56    0.29
  -7   0   4   -0.10    0.40
   7   0  -4   -0.46    0.27
   7   0  -4    0.01    0.43
   6   0  -4    0.08    0.19
   6   0  -4    0.55    0.41
  -6   0   4    0.00    0.35
   6   0  -4    0.67    0.36
   5   0  -4   -0.13    0.22
   5   0  -4   -0.09    0.15
  -5   0   4    0.16    0.30
   5   0  -4    0.10    0.33
   4   0  -4   76.07    2.30
   4   0  -4   75.28    2.04
   4   0  -4   78.03    2.25
  -4   0   4   76.31    2.26
  -3   0   4   -0.32    0.23
   3   0  -4   -0.17    0.12
   3   0  -4   -0.34    0.17
   3   0  -4    0.00    0.25
   2   0  -4  944.54   20.17
  -2   0   4  932.55   20.98
   2   0  -4  902.90   20.99
   2   0  -4  907.53   20.89
   1   0  -4   -0.20    0.17
  -1   0   4   -0.12    0.12
   1   0  -4    0.07    0.12
   1   0  -4    0.05    0.09
  -1   0   4   -0.02    0.14
   1   0  -4    0.02    0.13
   0   0   4   16.83    0.52
   0   0   4   16.43    0.46
   0   0   4   16.31    0.52
   0   0  -4   15.95    0.52
   0   0  -4   15.70    0.51
  -1   0  -4   -0.26    0.13
   1   0   4   -0.17    0.12
   1   0   4   -0.42    0.16
  -1   0  -4   -0.15    0.16
   1   0   4   -0.19    0.13
   2   0   4    4.62    0.40
   2   0   4    3.85    0.31
   2   0   4    4.39    0.41
  -2   0  -4    3.73    0.32
  -3   0  -4   -0.08    0.18
  -3   0  -4   -0.20    0.19
   3   0   4   -0.06    0.14
   3   0   4    0.41    0.27
   3   0   4    0.11    0.19
   4   0   4    2.54    0.35
   4   0   4    3.51    0.51
  -4   0  -4    2.73    0.42
   4   0   4    2.50    0.41
  -4   0  -4    2.94    0.38
  -5   0  -4   -0.17    0.30
  -5   0  -4   -0.30    0.22
   5   0   4   -0.29    0.30
   5   0   4   -0.09    0.18
   5   0   4    0.09    0.25
   6   0   4    1.59    0.44
   6   0   4    0.81    0.44
   6   0   4    0.49    0.26
  -6   0  -4    0.87    0.43
  -6   0  -4    1.10    0.35
   7   0   4   -0.37    0.40
  -7   0  -4    0.00    0.31
   7   0   4   -0.48    0.23
   7   0   4    0.36    0.37
  -7   0  -4   -0.11    0.39
  -8   0  -4    0.70    0.53
   8   0   4   -0.15    0.38
   8   0   4   -0.99    0.43
  -9   0  -4    0.91    0.72
   9   0   4    0.40    0.49
   9   0   4    0.35    0.59
   9  -1  -4    1.52    0.66
   9  -1  -4    1.31    0.54
  -9  -1   4    0.84    0.47
   9   1  -4    0.65    0.46
   9   1  -4    0.86    0.66
  -9   1   4    1.32    0.69
  -8  -1   4    1.48    0.62
  -8  -1   4    1.47    0.48
   8  -1  -4    1.03    0.46
   8  -1  -4    1.22    0.61
  -8   1   4    0.72    0.56
   8   1  -4    0.94    0.55
  -8   1   4    0.39    0.40
   8   1  -4    1.29    0.48
   7  -1  -4    0.35    0.49
   7  -1  -4    0.29    0.28
   7  -1  -4   -0.04    0.32
  -7  -1   4    0.59    0.37
  -7  -1   4    0.28    0.43
   7   1  -4    0.80    0.39
  -7   1   4    0.61    0.39
  -7   1   4    0.98    0.50
   7   1  -4    0.62    0.47
   6  -1  -4    0.18    0.23
   6  -1  -4    0.23    0.39
  -6  -1   4    0.49    0.38
   6  -1  -4    0.26    0.30
   6   1  -4   -0.37    0.32
   6   1  -4    0.15    0.29
  -6   1   4    0.24    0.39
   5  -1  -4    0.52    0.31
   5  -1  -4    0.52    0.37
   5  -1  -4    0.34    0.23
  -5  -1   4    0.29    0.28
  -5   1   4    0.58    0.34
   5   1  -4   -0.08    0.23
   5   1  -4    0.35    0.20
   5   1  -4    0.24    0.32
   4  -1  -4   18.51    0.93
  -4  -1   4   17.96    0.87
   4  -1  -4   18.70    0.77
   4  -1  -4   18.45    0.89
   4   1  -4   18.34    0.83
  -4   1   4   16.88    0.90
   4   1  -4   18.26    0.70
   4   1  -4   19.69    0.93
   3  -1  -4    0.74    0.27
  -3  -1   4    0.93    0.26
   3  -1  -4    0.56    0.18
   3  -1  -4    1.06    0.26
   3   1  -4    0.30    0.24
   3   1  -4    0.90    0.18
  -3   1   4   -0.22    0.23
   3   1  -4    0.56    0.22
  -2  -1   4  108.33    2.51
   2  -1  -4  107.51    2.77
   2  -1  -4  108.22    2.74
  -2  -1   4  108.42    2.68
   2  -1  -4  107.97    2.55
   2   1  -4  110.21    2.67
   2   1  -4  105.51    2.71
  -2   1   4  106.53    2.77
   1  -1  -4    8.06    0.43
   1  -1  -4    7.33    0.41
  -1  -1   4    8.00    0.29
   1  -1  -4    8.32    0.35
  -1  -1   4    7.22    0.32
  -1   1   4    7.61    0.37
  -1   1   4    7.16    0.43
   1   1  -4    7.91    0.31
   1   1  -4    7.63    0.36
   1   1  -4    7.99    0.39
   0  -1  -4    0.06    0.15
   0  -1   4    0.23    0.09
   0  -1  -4    0.19    0.12
   0  -1  -4    0.15    0.17
   0   1   4    0.14    0.17
   0   1   4    0.32    0.13
   0   1  -4    0.17    0.10
   0   1  -4    0.01    0.13
   0   1  -4    0.16    0.07
   0   1   4    0.51    0.17
  -1  -1  -4    6.70    0.42
   1  -1   4    7.68    0.30
   1  -1   4    6.86    0.35
   1  -1   4    6.66    0.34
  -1  -1  -4    6.18    0.35
   1   1   4    6.24    0.41
   1   1   4    6.20    0.39
   1   1   4    7.37    0.36
  -1   1  -4    6.22    0.35
   2  -1   4    2.48    0.30
  -2  -1  -4    2.37    0.29
   2  -1   4    2.42    0.25
   2  -1   4    2.09    0.31
  -2  -1  -4    2.63    0.33
   2   1   4    3.02    0.29
   2   1   4    2.55    0.33
  -2   1  -4    2.58    0.26
  -2   1  -4    2.41    0.33
   2   1   4    2.06    0.33
  -3  -1  -4    1.03    0.27
  -3  -1  -4    1.42    0.27
   3  -1   4    1.55    0.26
   3  -1   4    0.99    0.30
   3  -1   4    1.32    0.29
   3   1   4    1.11    0.31
   3   1   4    1.84    0.27
   3   1   4    1.19    0.29
  -3   1  -4    1.58    0.26
  -3   1  -4    1.57    0.33
   4  -1   4   17.57    0.89
  -4  -1  -4   17.41    0.90
   4  -1   4   17.34    0.76
  -4  -1  -4   18.57    0.81
   4  -1   4   17.64    0.87
   4   1   4   16.87    0.74
   4   1   4   16.21    0.84
   4   1   4   17.12    0.92
  -4   1  -4   16.30    0.74
  -4   1  -4   17.92    0.92
   5  -1   4    4.35    0.51
  -5  -1  -4    3.91    0.60
   5  -1   4    2.72    0.47
   5  -1   4    4.14    0.59
  -5  -1  -4    3.73    0.46
  -5   1  -4    3.86    0.57
   5   1   4    2.98    0.41
  -5   1  -4    3.56    0.45
   5   1   4    3.24    0.49
   5   1   4    3.10    0.53
   6  -1   4    0.69    0.30
   6  -1   4   -0.26    0.40
  -6  -1  -4    0.78    0.34
   6  -1   4    1.04    0.41
  -6  -1  -4    0.41    0.39
   6   1   4    1.94    0.54
   6   1   4    1.47    0.45
   6   1   4    0.90    0.30
  -6   1  -4    1.20    0.48
  -6   1  -4    0.37    0.31
   7  -1   4    4.55    0.78
   7  -1   4    4.89    0.62
  -7  -1  -4    5.33    0.65
  -7  -1  -4    5.76    0.85
   7  -1   4    4.81    0.73
   7   1   4    4.71    0.71
  -7   1  -4    4.67    0.76
   7   1   4    4.81    0.78
  -8  -1  -4   -0.71    0.40
   8  -1   4    0.63    0.55
  -8  -1  -4    0.76    0.40
   8  -1   4    0.13    0.41
  -8   1  -4   -1.12    0.39
   8   1   4    0.19    0.36
   8   1   4    0.59    0.54
  -9  -1  -4    0.90    0.61
   9  -1   4    1.54    0.63
   9  -1   4    0.34    0.62
   9   1   4    0.90    0.57
  -9   1  -4   -0.48    0.56
   9   1   4    1.52    0.70
  -9  -2   4   -0.02    0.41
   9  -2  -4    0.50    0.47
   9  -2  -4   -0.14    0.58
   9   2  -4   -0.26    0.37
  -9   2   4   -0.03    0.53
   9   2  -4    1.08    0.61
   8  -2  -4    0.44    0.43
   8  -2  -4    0.76    0.55
  -8  -2   4    0.93    0.47
   8   2  -4   -0.26    0.43
   8   2  -4    0.44    0.41
  -8   2   4   -0.17    0.48
   7  -2  -4    0.15    0.29
  -7  -2   4    0.08    0.39
   7  -2  -4   -0.32    0.30
  -7  -2   4   -0.06    0.36
   7  -2  -4   -0.05    0.42
  -7   2   4   -1.00    0.39
   7   2  -4    0.06    0.30
   7   2  -4   -0.02    0.42
  -7   2   4    0.09    0.32
   6  -2  -4    0.44    0.41
  -6  -2   4   -0.07    0.32
   6  -2  -4   -0.15    0.27
   6  -2  -4   -0.04    0.21
  -6   2   4   -0.11    0.37
   6   2  -4    0.05    0.34
   6   2  -4    0.16    0.28
  -6   2   4    0.12    0.27
  -5  -2   4    6.27    0.64
   5  -2  -4    5.88    0.56
   5  -2  -4    5.51    0.64
   5  -2  -4    5.78    0.67
   5   2  -4    5.04    0.62
  -5   2   4    5.86    0.68
   5   2  -4    6.04    0.61
   4  -2  -4   18.87    0.78
   4  -2  -4   17.02    0.89
   4  -2  -4   18.63    0.94
  -4   2   4   18.79    0.95
   4   2  -4   17.62    0.90
   4   2  -4   18.33    0.70
   4   2  -4   17.40    0.80
  -3  -2   4    6.12    0.43
   3  -2  -4    6.03    0.41
   3  -2  -4    6.73    0.51
   3  -2  -4    6.83    0.57
   3   2  -4    6.80    0.50
   3   2  -4    6.24    0.42
  -3   2   4    7.24    0.58
  -2  -2   4    3.62    0.26
   2  -2  -4    3.76    0.37
  -2  -2   4    3.92    0.28
   2  -2  -4    3.44    0.37
   2  -2  -4    4.07    0.33
  -2   2   4    3.51    0.40
   2   2  -4    3.78    0.29
  -2   2   4    3.54    0.37
   2   2  -4    3.30    0.31
   1  -2  -4  292.82    6.64
   1  -2  -4  292.68    6.25
   1  -2  -4  279.78    6.65
   1   2  -4  280.20    6.48
  -1   2   4  278.06    6.23
   1   2  -4  279.51    6.43
  -1   2   4  284.63    6.67
   0  -2  -4  154.15    3.48
   0  -2  -4  157.82    3.71
   0  -2  -4  160.77    3.73
   0   2  -4  150.54    3.61
   0   2   4  155.10    3.74
   0   2   4  151.45    3.70
   0   2   4  155.30    3.47
   1  -2   4    7.29    0.32
   1  -2   4    8.28    0.34
  -1  -2  -4    8.10    0.46
   1  -2   4    7.79    0.27
  -1  -2  -4    7.21    0.37
   1   2   4    7.17    0.44
  -1   2  -4    7.79    0.40
   1   2   4    7.43    0.38
   1   2   4    7.53    0.47
  -1   2  -4    8.50    0.37
   2  -2   4    0.11    0.16
   2  -2   4   -0.28    0.17
   2  -2   4   -0.06    0.11
  -2  -2  -4   -0.29    0.18
  -2  -2  -4   -0.18    0.17
   2   2   4   -0.07    0.18
   2   2   4   -0.13    0.12
  -2   2  -4    0.15    0.19
   2   2   4    0.18    0.23
   3  -2   4    3.16    0.32
  -3  -2  -4    3.09    0.34
   3  -2   4    3.10    0.39
  -3  -2  -4    3.45    0.44
   3  -2   4    3.18    0.40
  -3   2  -4    2.68    0.39
   3   2   4    2.93    0.31
  -3   2  -4    3.28    0.32
   3   2   4    3.55    0.42
   3   2   4    3.65    0.44
  -4  -2  -4   15.23    0.75
  -4  -2  -4   15.64    0.85
   4  -2   4   14.84    0.83
   4  -2   4   16.38    0.73
   4  -2   4   16.24    0.83
   4   2   4   15.86    0.89
  -4   2  -4   15.86    0.70
   4   2   4   15.70    0.70
   4   2   4   14.27    0.80
  -4   2  -4   14.64    0.86
   5  -2   4   10.73    0.81
   5  -2   4   10.70    0.67
  -5  -2  -4   10.81    0.71
  -5  -2  -4   12.11    0.83
   5  -2   4   11.35    0.79
   5   2   4   10.56    0.77
   5   2   4   11.60    0.65
   5   2   4   10.46    0.88
  -5   2  -4   12.16    0.90
  -5   2  -4   11.22    0.66
   6  -2   4    2.91    0.58
  -6  -2  -4    3.72    0.61
  -6  -2  -4    2.50    0.46
   6  -2   4    2.33    0.54
   6  -2   4    3.77    0.54
  -6   2  -4    1.20    0.51
   6   2   4    3.06    0.61
   6   2   4    1.87    0.48
   7  -2   4   -0.04    0.40
  -7  -2  -4   -0.20    0.40
   7  -2   4    0.31    0.31
   7  -2   4    0.28    0.45
  -7  -2  -4    0.01    0.36
  -7   2  -4    0.10    0.51
   7   2   4   -0.40    0.37
   7   2   4    0.17    0.35
  -8  -2  -4    0.18    0.39
   8  -2   4    0.43    0.49
  -8  -2  -4    0.05    0.48
   8  -2   4   -0.07    0.32
   8  -2   4   -0.08    0.50
  -8   2  -4    0.88    0.56
   8   2   4    0.20    0.41
   8   2   4    0.63    0.56
   9  -2   4    0.73    0.57
  -9   2  -4    1.04    0.63
   9   2   4    0.54    0.48
   9   2   4    0.23    0.59
  -9  -3   4   -0.01    0.41
   9  -3  -4   -0.27    0.49
   9  -3  -4    0.32    0.64
   9   3  -4    1.07    0.64
  -9   3   4    0.93    0.67
   9   3  -4    0.41    0.44
   8  -3  -4    0.68    0.39
  -8  -3   4    0.51    0.43
   8  -3  -4   -0.46    0.37
   8  -3  -4   -0.02    0.48
   8   3  -4   -0.19    0.31
  -8   3   4   -0.65    0.45
   8   3  -4    0.06    0.46
   7  -3  -4   -0.09    0.42
   7  -3  -4   -0.34    0.27
  -7  -3   4   -0.17    0.32
   7  -3  -4   -0.08    0.35
   7   3  -4   -0.04    0.31
   7   3  -4   -0.37    0.37
  -7   3   4   -0.14    0.45
   6  -3  -4    0.20    0.34
   6  -3  -4    0.36    0.43
   6  -3  -4    0.72    0.31
   6   3  -4    0.76    0.44
  -6   3   4    0.34    0.47
   6   3  -4    0.89    0.34
  -6   3   4    0.98    0.36
   5  -3  -4    1.45    0.33
  -5  -3   4    1.77    0.37
   5  -3  -4    1.54    0.40
   5  -3  -4    1.52    0.46
  -5   3   4    0.98    0.41
   5   3  -4    1.54    0.42
   5   3  -4    1.18    0.30
   4  -3  -4   -0.22    0.24
   4  -3  -4    0.38    0.26
   4  -3  -4    0.06    0.17
  -4  -3   4   -0.18    0.17
   4   3  -4   -0.16    0.24
   4   3  -4   -0.12    0.15
  -4   3   4    0.04    0.32
   3  -3  -4    0.74    0.26
   3  -3  -4    0.67    0.21
   3  -3  -4    0.87    0.30
  -3  -3   4    0.86    0.21
   3   3  -4    0.69    0.19
   3   3  -4    0.56    0.24
  -3   3   4    0.39    0.29
  -2  -3   4    0.15    0.11
   2  -3  -4   -0.09    0.21
   2  -3  -4    0.05    0.19
  -2  -3   4    0.09    0.13
   2  -3  -4    0.05    0.14
  -2   3   4    0.11    0.25
   2   3  -4   -0.14    0.09
   2   3  -4   -0.02    0.16
   1  -3  -4   18.23    0.69
   1  -3  -4   17.95    0.61
   1  -3  -4   17.64    0.70
   1   3  -4   17.73    0.74
   1   3  -4   17.52    0.48
  -1   3   4   15.71    0.71
   1   3  -4   17.34    0.47
   0  -3  -4    5.47    0.34
   0  -3  -4    5.80    0.41
   0  -3  -4    5.91    0.40
   0   3  -4    6.33    0.48
   0   3   4    5.73    0.43
   0   3   4    6.05    0.40
  -1  -3  -4    1.66    0.23
  -1  -3  -4    1.27    0.26
   1  -3   4    1.27    0.17
  -1   3  -4    1.49    0.25
   1   3   4    1.83    0.28
  -1   3  -4    1.84    0.21
   1   3   4    1.71    0.27
  -2  -3  -4   -0.06    0.16
   2  -3   4    0.10    0.13
   2  -3   4    0.15    0.18
   2  -3   4    0.18    0.17
  -2  -3  -4   -0.05    0.20
  -2   3  -4    0.26    0.18
  -2   3  -4    0.45    0.21
   2   3   4    0.11    0.20
   2   3   4    0.14    0.22
   2   3   4    0.29    0.14
   3  -3   4    8.76    0.47
  -3  -3  -4    7.09    0.50
   3  -3   4    7.76    0.53
  -3  -3  -4    8.51    0.57
   3  -3   4    7.96    0.54
   3   3   4    7.89    0.64
  -3   3  -4    7.93    0.63
   3   3   4    7.39    0.54
   3   3   4    8.12    0.44
  -3   3  -4    8.60    0.44
   4  -3   4    6.71    0.49
   4  -3   4    6.88    0.64
  -4  -3  -4    6.32    0.55
   4  -3   4    8.36    0.73
  -4  -3  -4    8.13    0.69
   4   3   4    7.25    0.64
   4   3   4    6.18    0.65
  -4   3  -4    7.09    0.69
  -4   3  -4    6.41    0.45
   4   3   4    7.06    0.46
  -5  -3  -4   12.79    0.78
   5  -3   4   12.20    0.84
  -5  -3  -4   13.78    0.89
   5  -3   4   14.34    0.90
   5  -3   4   10.99    0.70
   5   3   4   12.14    0.90
  -5   3  -4   12.91    0.93
   5   3   4   12.32    0.83
   6  -3   4   -0.16    0.39
  -6  -3  -4   -0.05    0.34
   6  -3   4   -0.24    0.22
   6  -3   4    0.33    0.36
  -6  -3  -4   -0.55    0.33
  -6   3  -4    0.12    0.42
   6   3   4   -0.02    0.37
   6   3   4   -0.21    0.28
  -7  -3  -4    0.03    0.45
   7  -3   4    0.16    0.33
   7  -3   4   -0.41    0.39
   7  -3   4   -0.33    0.37
  -7  -3  -4   -0.15    0.34
   7   3   4    0.46    0.43
  -7   3  -4   -0.31    0.42
   7   3   4   -0.17    0.33
   8  -3   4   -0.19    0.32
   8  -3   4   -0.60    0.39
  -8  -3  -4    0.20    0.39
   8   3   4   -0.43    0.42
   8   3   4   -0.09    0.36
  -8   3  -4   -0.54    0.48
   9  -3   4   -0.05    0.57
  -9  -3  -4    0.43    0.47
   9   3   4    0.55    0.50
   9   3   4   -0.63    0.50
  -9   3  -4    0.19    0.56
  -9  -4   4    0.73    0.49
   9  -4  -4    0.21    0.52
   9   4  -4   -0.55    0.48
   9   4  -4    0.02    0.42
  -9   4   4   -0.68    0.50
   8  -4  -4    2.82    0.74
  -8  -4   4    1.41    0.50
   8  -4  -4    1.12    0.45
   8  -4  -4    2.11    0.62
   8   4  -4    1.34    0.47
  -8   4   4   -0.05    0.52
   8   4  -4    1.11    0.61
   7  -4  -4    1.34    0.55
   7  -4  -4    0.30    0.30
  -7  -4   4    1.16    0.45
   7  -4  -4    1.13    0.48
   7   4  -4    0.29    0.45
   7   4  -4    0.97    0.36
  -7   4   4    0.29    0.54
   6  -4  -4    2.13    0.53
  -6  -4   4    1.93    0.43
   6  -4  -4    3.57    0.66
   6  -4  -4    1.62    0.38
   6   4  -4    2.14    0.55
  -6   4   4    2.13    0.58
   6   4  -4    2.89    0.48
   5  -4  -4   -0.02    0.22
   5  -4  -4    0.18    0.29
   5  -4  -4    0.06    0.34
   5   4  -4    0.03    0.32
   5   4  -4    0.28    0.22
  -5   4   4    0.06    0.37
   4  -4  -4    2.83    0.47
   4  -4  -4    3.46    0.52
  -4  -4   4    2.96    0.36
   4  -4  -4    2.86    0.39
   4   4  -4    3.13    0.47
  -4   4   4    2.88    0.51
   4   4  -4    3.74    0.38
  -3  -4   4   19.57    0.69
   3  -4  -4   21.51    0.94
   3  -4  -4   21.75    0.82
   3  -4  -4   21.04    0.93
  -3   4   4   19.74    0.96
   3   4  -4   20.06    0.67
   3   4  -4   20.55    0.85
  -2  -4   4    6.71    0.29
   2  -4  -4    5.50    0.49
   2  -4  -4    6.22    0.41
  -2  -4   4    6.47    0.27
   2  -4  -4    6.50    0.49
  -2   4   4    7.52    0.61
   2   4  -4    6.62    0.39
   1  -4  -4   16.38    0.60
   1  -4  -4   15.61    0.68
   1  -4  -4   15.57    0.67
   1   4  -4   15.53    0.44
  -1   4   4   16.39    0.74
   0  -4  -4   17.86    0.71
   0  -4  -4   18.52    0.70
   0  -4  -4   17.86    0.62
   0   4   4   16.16    0.73
   0   4  -4   17.28    0.77
  -1  -4  -4    0.34    0.20
  -1  -4  -4    0.00    0.18
  -1  -4  -4    0.05    0.15
   1  -4   4    0.26    0.12
  -1   4  -4    0.05    0.14
   1   4   4    0.05    0.20
  -1   4  -4    0.25    0.22
  -1   4  -4    0.06    0.13
   1   4   4    0.29    0.18
   2  -4   4   10.39    0.45
   2  -4   4   10.44    0.51
   2  -4   4   10.30    0.43
  -2  -4  -4    9.76    0.56
  -2  -4  -4   11.90    0.56
   2   4   4   10.41    0.56
  -2   4  -4   10.88    0.54
   2   4   4   10.97    0.63
  -2   4  -4   10.70    0.57
   3  -4   4    0.15    0.15
  -3  -4  -4    0.10    0.20
  -3  -4  -4    0.39    0.25
   3  -4   4   -0.08    0.17
   3  -4   4   -0.15    0.19
  -3   4  -4   -0.14    0.15
   3   4   4    0.17    0.22
  -3   4  -4    0.01    0.23
   3   4   4    0.34    0.25
   4  -4   4    9.58    0.65
  -4  -4  -4    9.33    0.62
   4  -4   4    9.65    0.68
  -4  -4  -4    9.63    0.69
   4  -4   4    9.18    0.56
   4   4   4   10.05    0.66
  -4   4  -4    8.74    0.73
   4   4   4    9.93    0.75
  -4   4  -4    8.32    0.50
   5  -4   4    2.73    0.41
  -5  -4  -4    2.07    0.41
   5  -4   4    1.14    0.40
   5  -4   4    2.21    0.47
  -5  -4  -4    2.48    0.50
   5   4   4    1.18    0.46
  -5   4  -4    2.06    0.49
   5   4   4    1.35    0.39
  -6  -4  -4    0.98    0.45
   6  -4   4    1.48    0.41
  -6  -4  -4    0.75    0.39
   6  -4   4    2.15    0.55
  -6   4  -4    1.69    0.55
   6   4   4    2.14    0.58
   6   4   4    1.84    0.45
   7  -4   4    0.45    0.36
   7  -4   4    0.81    0.51
  -7  -4  -4    0.89    0.44
   7   4   4    2.05    0.53
   7   4   4    1.64    0.61
  -7   4  -4    2.18    0.64
  -8  -4  -4    1.27    0.52
   8  -4   4    2.26    0.69
   8  -4   4    1.51    0.49
   8   4   4    1.33    0.49
  -8   4  -4    0.82    0.60
   8   4   4    2.52    0.69
  -8  -5   4    0.06    0.37
   8  -5  -4    0.18    0.50
   8  -5  -4   -0.23    0.35
   8   5  -4    0.02    0.47
  -8   5   4    0.46    0.58
   7  -5  -4    0.51    0.37
   7  -5  -4    0.67    0.51
  -7  -5   4    0.02    0.35
   7   5  -4    0.91    0.51
  -7   5   4    0.29    0.50
   7   5  -4   -0.26    0.25
  -6  -5   4    1.94    0.43
   6  -5  -4    3.13    0.62
   6  -5  -4    1.80    0.45
   6  -5  -4    3.06    0.64
  -6   5   4    2.67    0.61
   6   5  -4    1.72    0.35
   6   5  -4    1.87    0.52
   5  -5  -4    3.22    0.48
   5  -5  -4    3.83    0.60
   5  -5  -4    2.33    0.52
   5   5  -4    2.93    0.38
  -5   5   4    3.09    0.59
   5   5  -4    2.85    0.52
   4  -5  -4    0.36    0.23
   4  -5  -4    0.73    0.32
   4  -5  -4    0.51    0.31
   4   5  -4    0.60    0.18
   4   5  -4    0.49    0.31
  -4   5   4    0.19    0.34
   3  -5  -4    1.77    0.30
   3  -5  -4    1.99    0.40
   3  -5  -4    1.28    0.33
  -3   5   4    1.45    0.36
   3   5  -4    1.86    0.32
  -3   5   4    2.38    0.43
   2  -5  -4    0.03    0.21
   2  -5  -4    0.01    0.19
   2  -5  -4    0.30    0.17
  -2   5   4    0.04    0.23
   2   5  -4    0.09    0.15
   1  -5  -4    2.87    0.34
   1  -5  -4    2.34    0.34
   1  -5  -4    2.85    0.31
   1   5  -4    2.46    0.19
  -1   5   4    2.54    0.38
   1   5  -4    2.68    0.19
   0  -5  -4    5.13    0.44
   0  -5  -4    4.53    0.36
   0  -5  -4    4.01    0.36
   0   5  -4    3.50    0.19
   0   5   4    4.98    0.46
  -1  -5  -4    0.41    0.23
   1  -5   4    0.36    0.14
  -1  -5  -4    0.60    0.21
  -1  -5  -4    0.34    0.19
  -1   5  -4    0.60    0.18
  -1   5  -4    0.72    0.27
   1   5   4    0.44    0.26
   1   5   4    0.42    0.18
  -2  -5  -4    6.51    0.48
   2  -5   4    7.51    0.37
  -2  -5  -4    7.07    0.46
   2  -5   4    6.82    0.43
  -2   5  -4    7.41    0.50
   2   5   4    6.69    0.45
  -2   5  -4    6.80    0.48
   2   5   4    6.64    0.58
  -3  -5  -4    2.48    0.35
   3  -5   4    2.72    0.38
  -3  -5  -4    2.83    0.38
   3  -5   4    2.89    0.33
   3   5   4    2.66    0.45
   3   5   4    2.65    0.36
  -3   5  -4    2.62    0.35
  -3   5  -4    2.90    0.43
   4  -5   4    1.75    0.40
   4  -5   4    1.67    0.32
  -4  -5  -4    0.76    0.29
  -4  -5  -4    2.15    0.42
  -4   5  -4    1.57    0.28
   4   5   4    1.99    0.37
   4   5   4    1.25    0.41
  -4   5  -4    1.60    0.42
   5  -5   4    0.47    0.29
   5  -5   4    0.54    0.36
  -5  -5  -4    1.03    0.36
   5   5   4    0.95    0.44
  -5   5  -4    0.54    0.41
   5   5   4    0.95    0.34
   6  -5   4    1.73    0.52
  -6  -5  -4    0.97    0.40
   6  -5   4    0.42    0.30
   6   5   4    0.89    0.36
   6   5   4    1.36    0.53
  -6   5  -4    1.69    0.54
   7  -5   4    1.00    0.53
  -7  -5  -4   -0.16    0.36
   7  -5   4    0.56    0.37
   7   5   4    0.35    0.34
   7   5   4    2.17    0.60
  -7   5  -4    0.59    0.55
   8  -5   4    1.46    0.48
  -8  -5  -4    1.85    0.56
   8  -5   4    0.14    0.52
   8   5   4    1.00    0.58
  -8   5  -4    1.44    0.65
   8   5   4    1.34    0.52
   8  -6  -4   -0.06    0.38
  -8  -6   4    1.21    0.50
   8  -6  -4    0.38    0.54
  -8   6   4    1.05    0.64
   8   6  -4   -0.26    0.52
   7  -6  -4    0.34    0.33
   7  -6  -4    0.22    0.46
  -7  -6   4   -0.31    0.33
  -7   6   4    0.33    0.52
   7   6  -4   -0.24    0.44
   6  -6  -4    1.80    0.43
  -6  -6   4    2.28    0.45
   6  -6  -4    2.13    0.58
  -6   6   4    2.75    0.68
   6   6  -4    2.87    0.61
  -5  -6   4    2.19    0.41
   5  -6  -4    2.04    0.39
   5  -6  -4    2.53    0.54
  -5   6   4    2.49    0.59
   5   6  -4    1.79    0.48
   4  -6  -4    0.89    0.31
   4  -6  -4    1.07    0.38
  -4   6   4    0.50    0.44
   4   6  -4    0.70    0.32
   3  -6  -4    0.08    0.24
   3  -6  -4   -0.09    0.18
   3  -6  -4    0.07    0.24
  -3   6   4    0.48    0.33
  -3   6   4    0.18    0.33
   3   6  -4    0.32    0.24
   2  -6  -4   -0.47    0.18
   2  -6  -4   -0.23    0.20
   2  -6  -4   -0.05    0.17
  -2   6   4    0.15    0.26
   2   6  -4   -0.05    0.14
   1  -6  -4   -0.23    0.17
   1  -6  -4   -0.17    0.16
   1  -6  -4   -0.17    0.17
   1   6  -4   -0.01    0.13
  -1   6   4    0.10    0.27
   1   6  -4   -0.13    0.10
   0  -6  -4   21.83    0.89
   0  -6  -4   20.59    0.78
   0  -6   4   21.25    0.63
   0  -6  -4   21.49    0.78
   0   6   4   20.83    0.93
   0   6  -4   22.44    0.67
   0   6  -4   21.81    0.66
   1  -6   4   -0.11    0.12
  -1  -6  -4    0.10    0.21
  -1  -6  -4    0.07    0.18
  -1  -6  -4   -0.02    0.18
  -1   6  -4   -0.12    0.14
   1   6   4   -0.08    0.23
   2  -6   4    0.12    0.14
  -2  -6  -4   -0.01    0.19
   2  -6   4    0.07    0.17
   2   6   4   -0.02    0.23
   2   6   4    0.18    0.16
  -2   6  -4   -0.13    0.22
  -2   6  -4   -0.04    0.21
   3  -6   4    0.21    0.18
   3  -6   4    0.74    0.26
  -3  -6  -4    0.58    0.28
   3   6   4    0.48    0.23
  -3   6  -4    0.11    0.21
  -3   6  -4    0.24    0.29
   3   6   4    0.12    0.28
  -4  -6  -4    2.46    0.40
   4  -6   4    3.03    0.39
   4  -6   4    2.49    0.47
  -4   6  -4    2.19    0.35
   4   6   4    2.52    0.41
   4   6   4    3.00    0.54
  -4   6  -4    2.56    0.51
  -5  -6  -4    2.17    0.46
   5  -6   4    1.96    0.38
   5  -6   4    2.57    0.54
   5   6   4    2.69    0.45
  -5   6  -4    1.42    0.48
   5   6   4    2.44    0.55
   6  -6   4    0.14    0.29
  -6  -6  -4    0.24    0.37
   6  -6   4    0.77    0.47
   6   6   4    0.70    0.35
   6   6   4    0.68    0.50
  -6   6  -4    1.47    0.55
   7  -6   4    1.26    0.55
   7  -6   4    0.05    0.33
  -7  -6  -4    1.00    0.46
  -7   6  -4    0.60    0.53
   7   6   4    0.65    0.52
   7   6   4    1.68    0.47
  -8  -6  -4    1.46    0.57
   8  -6   4    0.25    0.38
   8  -6   4    1.01    0.61
   8   6   4    0.75    0.62
  -8   6  -4   -0.21    0.52
   7  -7  -4    0.22    0.46
   7  -7  -4   -0.36    0.34
  -7  -7   4   -0.06    0.34
  -7   7   4    0.06    0.51
   7   7  -4    1.20    0.55
   6  -7  -4    0.07    0.31
   6  -7  -4    0.55    0.50
  -6  -7   4    0.58    0.33
   6   7  -4   -0.07    0.41
  -6   7   4   -0.04    0.49
   5  -7  -4   -0.10    0.25
  -5  -7   4   -0.44    0.25
   5  -7  -4   -0.36    0.32
  -5   7   4   -0.25    0.42
   5   7  -4   -0.22    0.32
   4  -7  -4    0.21    0.26
   4  -7  -4    0.46    0.35
  -4  -7   4   -0.18    0.22
   4   7  -4   -0.31    0.25
  -4   7   4    0.29    0.41
   3  -7  -4    0.61    0.26
   3  -7  -4    0.20    0.31
   3   7  -4    0.80    0.29
  -3   7   4    0.15    0.33
  -3   7   4    0.89    0.39
   2  -7  -4    0.54    0.25
   2  -7  -4    0.01    0.25
  -2   7   4    0.48    0.32
   2   7  -4    0.84    0.22
   1  -7  -4    8.39    0.51
   1  -7  -4    7.97    0.59
  -1   7   4    7.64    0.68
   1   7  -4    7.62    0.41
   0  -7  -4    0.29    0.20
   0  -7  -4    0.21    0.23
   0   7  -4    0.12    0.16
   0   7   4    0.09    0.26
  -1  -7  -4    4.36    0.49
   1  -7   4    3.91    0.25
  -1  -7  -4    4.67    0.42
   1   7   4    4.31    0.52
  -1   7  -4    4.41    0.39
  -2  -7  -4   13.91    0.68
   2  -7   4   13.58    0.67
   2  -7   4   14.02    0.57
  -2  -7  -4   13.19    0.77
   2   7   4   13.42    0.81
  -2   7  -4   12.51    0.70
   3  -7   4    0.44    0.22
   3  -7   4    0.08    0.23
  -3  -7  -4    0.64    0.28
   3   7   4    0.24    0.20
  -3   7  -4    0.63    0.33
   3   7   4    0.10    0.32
   4  -7   4   16.08    0.93
   4  -7   4   13.05    0.73
  -4  -7  -4   13.36    0.82
  -4   7  -4   14.24    0.96
   4   7   4   14.24    0.98
   4   7   4   13.31    0.74
   5  -7   4    6.06    0.60
  -5  -7  -4    5.81    0.64
   5  -7   4    7.60    0.80
   5   7   4    5.62    0.59
  -5   7  -4    7.62    0.86
   5   7   4    7.07    0.87
   6  -7   4    1.95    0.57
   6  -7   4    1.76    0.43
  -6  -7  -4    0.93    0.43
   6   7   4    1.18    0.52
  -6   7  -4    1.09    0.55
   7  -7   4    0.33    0.32
   7  -7   4    0.33    0.50
  -7  -7  -4   -0.09    0.37
  -7   7  -4    0.77    0.56
   7   7   4    0.63    0.51
   7  -8  -4    1.72    0.51
   7  -8  -4    1.90    0.67
  -7  -8   4    1.90    0.51
   7   8  -4    0.81    0.53
  -7   8   4    1.77    0.67
   6  -8  -4    1.64    0.45
  -6  -8   4    1.38    0.43
   6  -8  -4    2.59    0.68
   6   8  -4    2.22    0.59
  -6   8   4    0.86    0.59
  -5  -8   4   -0.43    0.25
   5  -8  -4    0.09    0.30
   5  -8  -4    0.44    0.42
  -5   8   4    0.26    0.48
   5   8  -4   -0.03    0.33
   4  -8  -4    4.07    0.52
  -4  -8   4    4.33    0.47
   4  -8  -4    6.03    0.74
  -4   8   4    5.25    0.76
   4   8  -4    5.40    0.63
   3  -8  -4    0.62    0.37
  -3  -8   4    0.57    0.22
   3  -8  -4    0.13    0.23
   3   8  -4    0.45    0.26
  -3   8   4    0.69    0.39
  -3   8   4   -0.04    0.34
   2  -8  -4    3.33    0.51
  -2  -8   4    3.57    0.29
   2  -8  -4    2.59    0.40
   2   8  -4    2.52    0.36
  -2   8   4    2.37    0.51
   1  -8  -4   -0.17    0.23
   1  -8  -4   -0.17    0.19
  -1   8   4   -0.18    0.29
   1   8  -4    0.20    0.19
   0  -8  -4    6.07    0.50
   0  -8  -4    7.48    0.63
   0   8  -4    5.75    0.43
   0   8   4    6.99    0.67
   1  -8   4    3.84    0.30
  -1  -8  -4    4.12    0.51
  -1  -8  -4    4.10    0.42
  -1   8  -4    3.33    0.39
   1   8   4    3.73    0.53
  -2  -8  -4    3.88    0.45
   2  -8   4    5.58    0.42
  -2  -8  -4    5.87    0.61
   2   8   4    5.36    0.65
  -2   8  -4    4.89    0.52
   3  -8   4   11.13    0.61
  -3  -8  -4    9.75    0.68
   3   8   4   11.47    0.95
  -3   8  -4   10.61    0.80
  -4  -8  -4    6.47    0.66
   4  -8   4    5.40    0.57
  -4   8  -4    5.67    0.71
   4   8   4    5.13    0.72
  -5  -8  -4    0.65    0.36
   5  -8   4    0.09    0.29
   5  -8   4    0.51    0.40
   5   8   4    0.81    0.46
  -5   8  -4    0.20    0.43
  -6  -8  -4    0.71    0.42
   6  -8   4    0.42    0.33
   6  -8   4    1.32    0.56
  -6   8  -4   -0.01    0.48
   6   8   4    0.58    0.48
   7  -8   4    1.19    0.58
  -7  -8  -4   -0.03    0.38
   7  -8   4    0.54    0.36
   7   8   4    0.20    0.55
  -7   8  -4    0.44    0.57
  -6  -9   4    1.76    0.44
   6  -9  -4    1.95    0.68
   6  -9  -4    1.91    0.50
  -6   9   4    1.69    0.63
   6   9  -4    0.98    0.54
   5  -9  -4    1.73    0.45
  -5  -9   4    1.17    0.38
   5  -9  -4    2.69    0.62
   5   9  -4    1.35    0.48
  -5   9   4    0.77    0.58
   4  -9  -4    2.74    0.59
   4  -9  -4    2.76    0.45
  -4  -9   4    2.57    0.40
  -4   9   4    2.62    0.62
   4   9  -4    2.15    0.46
   3  -9  -4   -0.26    0.34
   3  -9  -4    0.42    0.27
  -3  -9   4    0.07    0.20
   3   9  -4    0.23    0.28
  -3   9   4    0.68    0.42
  -3   9   4    0.21    0.41
   2  -9  -4    3.27    0.54
   2  -9  -4    2.48    0.42
  -2  -9   4    2.43    0.29
   2   9  -4    2.70    0.38
  -2   9   4    1.72    0.49
   1  -9  -4    0.10    0.32
   1  -9  -4   -0.10    0.21
  -1   9   4   -0.20    0.32
   1   9  -4    0.15    0.20
   0  -9  -4   12.72    0.70
   0   9   4   12.77    0.87
   0   9  -4   13.72    0.67
  -1  -9  -4    2.31    0.38
   1  -9   4    2.22    0.27
  -1   9  -4    2.49    0.38
   1   9   4    2.35    0.48
  -2  -9  -4    0.93    0.32
   2  -9   4    0.63    0.24
   2   9   4    0.84    0.38
  -2   9  -4    0.32    0.31
  -3  -9  -4    1.16    0.36
   3  -9   4    1.43    0.31
   3   9   4    1.76    0.50
  -3   9  -4    1.47    0.45
  -4  -9  -4    0.09    0.30
   4  -9   4    0.27    0.27
   4   9   4   -0.40    0.33
  -4   9  -4    0.48    0.43
   5  -9   4    0.33    0.30
  -5  -9  -4    0.46    0.35
   5   9   4    0.65    0.49
  -5   9  -4    0.56    0.49
  -6  -9  -4    0.14    0.38
   6  -9   4   -0.23    0.31
  -6   9  -4   -0.05    0.53
   6   9   4    0.00    0.45
   5 -10  -4    0.66    0.37
  -5 -10   4    1.15    0.38
  -5  10   4    1.32    0.64
   5  10  -4    0.44    0.42
  -4 -10   4    1.08    0.32
   4 -10  -4    0.79    0.35
   4  10  -4    1.16    0.43
  -4  10   4    1.07    0.54
  -3 -10   4    0.52    0.25
   3 -10  -4    0.94    0.34
  -3  10   4    0.75    0.49
   3  10  -4    0.18    0.31
  -3  10   4    0.82    0.46
  -2 -10   4    0.08    0.19
   2 -10  -4   -0.04    0.25
  -2  10   4   -0.52    0.33
   2  10  -4   -0.25    0.25
  -1 -10   4    1.29    0.23
   1 -10  -4    0.83    0.31
   1  10  -4    0.71    0.29
  -1  10   4    1.09    0.44
   0 -10  -4    0.84    0.31
   0 -10   4    0.57    0.20
   0  10  -4    0.14    0.26
   0  10   4    0.71    0.41
  -1 -10  -4    1.80    0.36
   1 -10   4    2.77    0.34
   1  10   4    2.19    0.53
  -1  10  -4    2.13    0.40
  -2 -10  -4   -0.18    0.26
   2 -10   4   -0.08    0.21
  -2  10  -4    0.02    0.30
   2  10   4    0.32    0.39
  -3 -10  -4    2.09    0.44
   3 -10   4    2.53    0.39
   3  10   4    2.42    0.58
  -3  10  -4    2.62    0.55
   4 -10   4    4.85    0.57
  -4 -10  -4    4.30    0.60
   4  10   4    5.16    0.80
  -4  10  -4    3.94    0.68
  -5 -10  -4    0.15    0.37
   5 -10   4   -0.09    0.28
  -5  10  -4    0.26    0.49
   5  10   4    0.57    0.48
  -4 -11   4    0.03    0.28
   4 -11  -4   -0.17    0.31
  -4  11   4   -0.38    0.47
   3 -11  -4    0.18    0.28
  -3 -11   4    0.57    0.29
  -3  11   4    0.90    0.50
  -3  11   4    1.34    0.59
   2 -11  -4   -0.25    0.26
  -2 -11   4   -0.07    0.21
  -2  11   4   -0.09    0.39
  -1 -11   4    1.03    0.26
   1 -11  -4    1.12    0.34
  -1  11   4   -0.14    0.38
   0 -11  -4    0.04    0.26
   0 -11   4    0.17    0.23
   0  11   4    0.43    0.41
  -1 -11  -4   -0.27    0.25
   1 -11   4    0.59    0.25
   1  11   4    0.20    0.40
   2 -11   4    0.30    0.26
  -2 -11  -4    0.57    0.33
   2  11   4   -0.02    0.37
  -2  11  -4   -0.19    0.33
   3 -11   4    1.06    0.33
  -3 -11  -4    0.09    0.33
   3  11   4    1.64    0.54
  -3  11  -4    1.19    0.47
   4 -11   4    0.73    0.35
  -4 -11  -4    1.73    0.48
  -4  11  -4    0.88    0.52
   4  11   4    2.01    0.63
   3 -12  -4   -0.17    0.30
  -3 -12   4    0.01    0.27
  -3  12   4    0.95    0.58
  -3  12   4    0.19    0.45
  -2 -12   4    0.35    0.26
   2 -12  -4    1.13    0.41
  -2  12   4    0.78    0.50
   1 -12  -4   -0.17    0.26
  -1 -12   4    0.52    0.26
  -1  12   4    0.71    0.48
   0 -12   4    0.65    0.30
   0 -12  -4    1.00    0.36
   0  12   4    0.52    0.46
   1 -12   4    0.10    0.26
  -1 -12  -4   -0.23    0.27
   1  12   4    0.70    0.47
  -2 -12  -4    2.38    0.47
   2 -12   4    3.11    0.47
   2  12   4    3.78    0.71
   3 -12   4    0.26    0.31
  -3 -12  -4   -0.21    0.29
   3  12   4    1.11    0.51
  -3  12  -4   -0.18    0.44
   9   0  -5   -0.25    0.37
   9   0  -5    0.12    0.56
   8   0  -5   -0.26    0.33
   8   0  -5    0.26    0.48
  -8   0   5    0.46    0.48
  -8   0   5   -0.26    0.32
  -7   0   5    8.64    0.80
  -7   0   5   10.23    1.02
   7   0  -5    8.30    0.95
   7   0  -5    8.56    0.91
   6   0  -5   -0.24    0.24
   6   0  -5   -0.13    0.18
  -6   0   5   -0.17    0.34
   6   0  -5    0.15    0.38
  -5   0   5   20.88    1.06
   5   0  -5   22.07    0.88
   5   0  -5   19.45    1.01
   5   0  -5   21.43    1.09
   4   0  -5   -0.06    0.27
  -4   0   5    0.03    0.26
   4   0  -5   -0.09    0.18
   4   0  -5    0.08    0.16
  -3   0   5    2.33    0.34
   3   0  -5    2.56    0.29
   3   0  -5    2.32    0.32
   3   0  -5    2.32    0.38
   2   0  -5   -0.01    0.15
   2   0  -5   -0.33    0.20
  -2   0   5   -0.02    0.17
   2   0  -5    0.06    0.12
  -2   0   5   -0.19    0.18
   2   0  -5    0.07    0.15
   1   0  -5    0.19    0.11
   1   0  -5   -0.23    0.18
  -1   0   5    0.03    0.16
  -1   0   5    0.06    0.18
  -1   0   5   -0.11    0.16
  -1   0   5   -0.11    0.13
   1   0  -5   -0.01    0.13
   1   0  -5    0.00    0.14
   0   0  -5   -0.19    0.15
   0   0   5    0.02    0.12
   0   0  -5   -0.05    0.14
   0   0   5   -0.15    0.15
   0   0   5    0.14    0.15
   1   0   5    8.97    0.39
  -1   0  -5   10.18    0.48
   1   0   5    9.95    0.46
   1   0   5    9.65    0.47
   2   0   5    0.24    0.18
  -2   0  -5    0.04    0.19
   2   0   5    0.26    0.17
   2   0   5   -0.15    0.22
  -2   0  -5    0.09    0.18
   3   0   5   -0.14    0.18
  -3   0  -5   -0.13    0.21
   3   0   5    0.09    0.15
   3   0   5    0.03    0.24
  -3   0  -5    0.17    0.19
  -4   0  -5   -0.20    0.25
   4   0   5    0.32    0.23
   4   0   5   -0.13    0.27
   4   0   5   -0.06    0.16
  -4   0  -5    0.07    0.21
   5   0   5    9.81    0.73
  -5   0  -5   11.37    0.94
  -5   0  -5    9.22    0.65
   5   0   5    9.69    0.62
   5   0   5   11.39    0.85
   6   0   5   -0.08    0.29
   6   0   5    0.07    0.23
   6   0   5    0.02    0.38
  -6   0  -5    0.23    0.38
  -6   0  -5    0.03    0.27
   7   0   5   -0.51    0.31
  -7   0  -5   -0.28    0.41
   7   0   5    0.34    0.46
  -7   0  -5    0.10    0.32
   7   0   5    0.22    0.30
   8   0   5    0.22    0.42
   8   0   5    0.16    0.48
  -8   0  -5    0.15    0.48
  -9   0  -5   -0.53    0.49
   9   0   5   -0.81    0.51
   9   0   5    0.38    0.47
   9  -1  -5    0.71    0.48
  -9  -1   5   -0.20    0.37
   9  -1  -5   -0.03    0.55
   9   1  -5   -0.24    0.32
   9   1  -5    0.39    0.55
  -9   1   5   -0.74    0.48
  -8  -1   5    0.15    0.38
   8  -1  -5   -0.26    0.36
   8  -1  -5   -0.42    0.45
  -8   1   5    0.46    0.50
  -8   1   5    0.41    0.37
   8   1  -5    0.14    0.38
   8   1  -5    0.35    0.46
   7  -1  -5    0.57    0.48
   7  -1  -5    1.07    0.41
  -7  -1   5    1.33    0.44
  -7  -1   5    1.15    0.50
  -7   1   5    1.44    0.54
  -7   1   5    1.09    0.40
   7   1  -5    0.73    0.50
   7   1  -5    1.51    0.45
   6  -1  -5    2.30    0.51
  -6  -1   5    1.75    0.47
   6  -1  -5    1.11    0.31
   6  -1  -5    2.22    0.52
  -6   1   5    1.18    0.46
   6   1  -5    0.97    0.37
   6   1  -5    0.97    0.45
  -5  -1   5    2.76    0.45
   5  -1  -5    3.79    0.56
   5  -1  -5    2.76    0.40
   5  -1  -5    2.84    0.51
   5   1  -5    2.52    0.51
  -5   1   5    2.62    0.47
   5   1  -5    2.41    0.34
   5   1  -5    2.94    0.46
  -4  -1   5   34.41    1.24
   4  -1  -5   32.46    1.10
   4  -1  -5   30.36    1.21
   4  -1  -5   32.72    1.29
   4   1  -5   35.21    1.30
   4   1  -5   30.77    1.17
   4   1  -5   33.29    1.04
  -4   1   5   33.47    1.28
  -3  -1   5   26.00    0.96
   3  -1  -5   26.18    0.88
   3  -1  -5   27.42    1.06
   3  -1  -5   28.47    1.02
   3   1  -5   27.05    1.02
   3   1  -5   24.41    0.93
  -3   1   5   25.60    1.03
   3   1  -5   27.13    0.82
  -2  -1   5   17.43    0.66
   2  -1  -5   17.42    0.62
   2  -1  -5   18.67    0.73
   2  -1  -5   18.09    0.51
  -2  -1   5   17.08    0.61
   2  -1  -5   19.19    0.77
  -2   1   5   17.83    0.66
   2   1  -5   18.44    0.67
  -2   1   5   17.70    0.74
   2   1  -5   17.52    0.65
   2   1  -5   17.91    0.70
  -1  -1   5   39.07    0.95
  -1  -1   5   38.83    1.06
  -1  -1   5   39.22    1.03
   1  -1  -5   39.38    1.14
   1  -1  -5   39.46    1.16
   1  -1  -5   39.29    1.03
   1   1  -5   38.68    1.09
  -1   1   5   38.97    1.15
   1   1  -5   39.64    1.02
  -1   1   5   38.65    1.05
   1   1  -5   38.94    1.07
   0  -1   5   12.98    0.41
   0  -1  -5   12.78    0.52
   0  -1   5   13.44    0.43
   0  -1   5   13.18    0.35
   0  -1  -5   12.47    0.45
   0  -1  -5   13.29    0.55
   0   1  -5   12.74    0.43
   0   1   5   13.01    0.55
   0   1   5   13.52    0.54
   0   1  -5   12.89    0.51
   0   1  -5   13.05    0.40
   0   1   5   12.98    0.47
   1  -1   5    1.27    0.19
   1  -1   5    1.27    0.16
  -1  -1  -5    1.85    0.30
  -1  -1  -5    1.32    0.21
   1  -1   5    1.76    0.23
   1   1   5    1.41    0.25
   1   1   5    1.15    0.25
  -1   1  -5    1.53    0.21
  -1   1  -5    1.30    0.21
   1   1   5    1.34    0.21
  -2  -1  -5   22.72    0.76
   2  -1   5   23.02    0.82
  -2  -1  -5   22.82    0.86
   2  -1   5   21.81    0.80
   2   1   5   21.73    0.74
   2   1   5   22.73    0.84
   2   1   5   20.53    0.85
  -2   1  -5   21.15    0.83
  -2   1  -5   22.46    0.70
   3  -1   5   10.73    0.54
  -3  -1  -5   12.51    0.61
   3  -1   5   11.10    0.62
   3  -1   5   11.60    0.66
   3   1   5   10.45    0.61
  -3   1  -5   10.14    0.66
  -3   1  -5   11.46    0.55
   3   1   5   11.86    0.69
   3   1   5   13.05    0.58
  -4  -1  -5    1.20    0.30
   4  -1   5    1.59    0.36
   4  -1   5    1.33    0.28
  -4  -1  -5    1.90    0.41
   4  -1   5    1.76    0.40
   4   1   5    1.75    0.30
  -4   1  -5    2.08    0.42
  -4   1  -5    1.28    0.27
   4   1   5    0.89    0.29
   4   1   5    2.34    0.43
   5  -1   5    6.14    0.57
  -5  -1  -5    6.01    0.58
  -5  -1  -5    6.87    0.72
   5  -1   5    7.33    0.74
   5  -1   5    5.65    0.64
   5   1   5    7.03    0.75
  -5   1  -5    6.60    0.71
  -5   1  -5    6.30    0.57
   5   1   5    6.85    0.62
   5   1   5    6.34    0.70
  -6  -1  -5    1.94    0.43
   6  -1   5    2.85    0.61
   6  -1   5    3.19    0.61
   6  -1   5    3.78    0.53
  -6  -1  -5    3.88    0.67
  -6   1  -5    3.14    0.62
   6   1   5    3.32    0.47
   6   1   5    3.27    0.60
   6   1   5    2.23    0.49
  -6   1  -5    2.31    0.44
  -7  -1  -5    0.11    0.42
   7  -1   5   -0.06    0.41
   7  -1   5    0.23    0.39
  -7  -1  -5   -0.05    0.33
   7  -1   5    0.47    0.32
   7   1   5   -0.08    0.40
   7   1   5    0.00    0.34
  -7   1  -5   -0.73    0.41
   8  -1   5    0.65    0.40
   8  -1   5    1.01    0.61
   8  -1   5    0.69    0.50
  -8  -1  -5    1.31    0.56
  -8   1  -5    0.13    0.48
   8   1   5    1.20    0.57
   8   1   5    0.95    0.46
   9  -1   5   -0.82    0.52
  -9  -1  -5    1.38    0.67
   9  -1   5    0.19    0.51
   9   1   5   -0.25    0.55
  -9   1  -5   -0.15    0.60
   9   1   5   -0.36    0.40
  -9  -2   5    0.02    0.40
   9  -2  -5   -0.05    0.45
   9  -2  -5    0.54    0.60
   9   2  -5    0.42    0.59
   9   2  -5   -0.09    0.39
  -9   2   5   -0.28    0.52
   8  -2  -5    0.37    0.43
   8  -2  -5    1.16    0.61
  -8  -2   5    1.43    0.49
   8   2  -5    0.53    0.52
   8   2  -5    0.97    0.46
  -8   2   5    1.38    0.59
   7  -2  -5    0.28    0.28
   7  -2  -5    0.19    0.35
  -7  -2   5    0.48    0.37
   7  -2  -5    0.56    0.48
   7   2  -5    0.69    0.36
  -7   2   5   -0.31    0.42
  -7   2   5    0.27    0.34
   7   2  -5    0.17    0.42
   6  -2  -5    3.00    0.60
   6  -2  -5    2.55    0.50
   6  -2  -5    2.18    0.42
  -6  -2   5    2.87    0.53
   6   2  -5    1.58    0.40
   6   2  -5    2.70    0.57
  -6   2   5    1.75    0.53
   5  -2  -5    1.66    0.33
   5  -2  -5    2.01    0.46
   5  -2  -5    2.19    0.44
  -5  -2   5    1.63    0.37
   5   2  -5    1.87    0.38
  -5   2   5    2.20    0.49
   5   2  -5    1.92    0.45
  -4  -2   5    2.59    0.37
   4  -2  -5    2.08    0.41
   4  -2  -5    1.88    0.42
   4  -2  -5    2.51    0.32
  -4   2   5    3.30    0.50
   4   2  -5    2.62    0.37
   4   2  -5    2.53    0.42
   3  -2  -5   21.14    0.90
   3  -2  -5   22.81    0.81
   3  -2  -5   22.75    0.96
  -3  -2   5   21.49    0.81
   3   2  -5   21.37    0.88
  -3   2   5   22.80    0.96
   3   2  -5   20.91    0.79
   2  -2  -5   -0.12    0.13
  -2  -2   5   -0.18    0.13
   2  -2  -5   -0.09    0.21
   2  -2  -5    0.15    0.20
  -2  -2   5    0.06    0.13
   2   2  -5    0.26    0.18
  -2   2   5   -0.03    0.23
  -2   2   5   -0.03    0.23
   2   2  -5   -0.03    0.11
  -1  -2   5    4.18    0.24
   1  -2  -5    3.27    0.34
   1  -2  -5    4.02    0.30
   1  -2  -5    4.35    0.38
  -1   2   5    4.43    0.42
   1   2  -5    3.26    0.24
  -1   2   5    3.63    0.31
   1   2  -5    4.05    0.37
   0  -2  -5    0.09    0.15
   0  -2  -5    0.41    0.22
   0  -2  -5    0.11    0.18
   0   2   5    0.06    0.15
   0   2   5    0.12    0.21
   0   2   5    0.17    0.20
   0   2  -5    0.13    0.18
   1  -2   5   -0.03    0.12
   1  -2   5   -0.09    0.07
   1  -2   5    0.20    0.13
  -1  -2  -5   -0.08    0.20
  -1  -2  -5   -0.04    0.15
   1   2   5    0.39    0.22
   1   2   5    0.14    0.19
  -1   2  -5    0.21    0.16
  -1   2  -5    0.19    0.17
   1   2   5   -0.15    0.14
  -1   2  -5   -0.01    0.12
   2  -2   5    0.20    0.13
   2  -2   5    0.07    0.16
   2  -2   5   -0.18    0.17
  -2  -2  -5   -0.32    0.16
  -2  -2  -5    0.10    0.22
   2   2   5   -0.05    0.14
   2   2   5    0.15    0.24
  -2   2  -5    0.00    0.20
   2   2   5   -0.01    0.18
  -3  -2  -5   25.67    1.01
   3  -2   5   25.50    0.97
  -3  -2  -5   24.15    0.90
   3  -2   5   25.40    0.96
   3  -2   5   24.42    0.85
   3   2   5   20.96    0.94
   3   2   5   24.32    0.86
  -3   2  -5   24.76    1.00
   3   2   5   24.55    1.04
  -3   2  -5   25.55    0.81
  -4  -2  -5    4.54    0.47
   4  -2   5    6.24    0.62
   4  -2   5    4.16    0.51
  -4  -2  -5    5.43    0.61
   4  -2   5    4.03    0.44
   4   2   5    5.52    0.49
  -4   2  -5    4.91    0.56
   4   2   5    5.48    0.60
  -4   2  -5    5.61    0.46
   4   2   5    4.36    0.58
  -5  -2  -5   10.62    0.72
   5  -2   5   12.15    0.82
   5  -2   5   10.25    0.66
   5  -2   5   11.43    0.82
   5   2   5    9.73    0.90
   5   2   5    9.87    0.84
  -5   2  -5    8.52    0.79
   5   2   5   10.37    0.64
  -5   2  -5   11.16    0.66
  -6  -2  -5    3.70    0.55
   6  -2   5    3.73    0.63
   6  -2   5    6.44    0.75
  -6  -2  -5    4.20    0.67
   6  -2   5    5.09    0.62
   6   2   5    4.70    0.72
  -6   2  -5    4.51    0.69
   6   2   5    5.93    0.75
  -7  -2  -5    0.29    0.49
   7  -2   5    0.84    0.48
   7  -2   5    0.33    0.33
   7  -2   5    1.14    0.56
  -7  -2  -5    0.62    0.40
   7   2   5    1.26    0.50
   7   2   5    0.88    0.51
  -7   2  -5    0.45    0.47
  -8  -2  -5    0.07    0.53
   8  -2   5    0.38    0.39
   8  -2   5    0.30    0.51
  -8  -2  -5    0.48    0.41
   8  -2   5   -0.44    0.47
   8   2   5    0.23    0.41
   8   2   5    0.81    0.60
  -8   2  -5    0.83    0.61
   9  -2   5   -0.22    0.47
   9   2   5    0.05    0.61
   9   2   5   -0.41    0.43
  -9   2  -5   -0.14    0.52
  -9  -3   5   -0.19    0.41
   9  -3  -5    0.14    0.59
   9  -3  -5   -0.45    0.45
   9   3  -5   -0.69    0.46
   9   3  -5    0.16    0.40
  -9   3   5    0.73    0.66
   8  -3  -5    0.86    0.53
  -8  -3   5    1.37    0.47
   8  -3  -5    0.78    0.59
   8   3  -5    0.64    0.53
   8   3  -5    1.09    0.46
  -8   3   5    0.73    0.56
   7  -3  -5    1.84    0.52
   7  -3  -5    2.67    0.64
  -7  -3   5    1.72    0.46
   7  -3  -5    1.25    0.40
   7   3  -5    1.79    0.47
  -7   3   5    1.78    0.59
   7   3  -5    2.04    0.58
   6  -3  -5    2.19    0.58
   6  -3  -5    1.97    0.50
   6  -3  -5    2.96    0.48
  -6   3   5    0.66    0.33
  -6   3   5    0.42    0.48
   6   3  -5    2.14    0.52
   6   3  -5    2.56    0.45
  -5  -3   5   -0.33    0.23
   5  -3  -5   -0.39    0.26
   5  -3  -5    0.00    0.21
   5  -3  -5   -0.36    0.30
   5   3  -5    0.07    0.33
  -5   3   5   -0.15    0.34
   5   3  -5   -0.15    0.18
  -4  -3   5   -0.13    0.17
   4  -3  -5    0.33    0.21
   4  -3  -5    0.52    0.28
   4  -3  -5    0.69    0.33
  -4   3   5    0.59    0.36
   4   3  -5    0.24    0.19
   4   3  -5    0.35    0.29
   3  -3  -5    7.10    0.47
   3  -3  -5    7.96    0.60
  -3  -3   5    7.68    0.42
   3  -3  -5    6.14    0.55
  -3   3   5    8.01    0.66
   3   3  -5    7.53    0.52
   3   3  -5    7.41    0.40
   2  -3  -5    6.30    0.39
   2  -3  -5    6.58    0.54
  -2  -3   5    6.13    0.28
  -2  -3   5    5.90    0.29
   2  -3  -5    6.35    0.52
   2   3  -5    5.69    0.38
  -2   3   5    6.28    0.52
   1  -3  -5    1.13    0.19
   1  -3  -5    1.75    0.29
   1  -3  -5    1.08    0.26
   1   3  -5    1.05    0.28
  -1   3   5    1.31    0.21
   1   3  -5    1.35    0.12
  -1   3   5    0.90    0.28
   0  -3  -5   53.85    1.55
   0  -3  -5   56.07    1.43
   0  -3  -5   56.27    1.56
   0   3  -5   56.27    1.57
   0   3   5   55.98    1.41
   0   3   5   52.94    1.58
   0   3   5   56.24    1.56
   1  -3   5    0.84    0.15
  -1  -3  -5    1.02    0.27
  -1  -3  -5    0.77    0.24
  -1  -3  -5    0.59    0.19
   1   3   5    0.51    0.16
  -1   3  -5    0.93    0.18
  -1   3  -5    0.34    0.21
   1   3   5    0.62    0.23
   1   3   5    0.75    0.25
   2  -3   5   15.53    0.60
   2  -3   5   14.81    0.62
  -2  -3  -5   14.76    0.70
  -2  -3  -5   14.40    0.63
   2  -3   5   15.11    0.53
  -2   3  -5   13.97    0.65
   2   3   5   15.00    0.59
   2   3   5   15.03    0.74
   2   3   5   14.46    0.68
  -2   3  -5   15.27    0.64
   3  -3   5    0.86    0.26
   3  -3   5    1.16    0.23
   3  -3   5    1.36    0.29
  -3  -3  -5    0.82    0.25
  -3  -3  -5    0.21    0.24
  -3   3  -5    1.06    0.24
   3   3   5    1.48    0.37
   3   3   5    0.92    0.29
  -3   3  -5    1.31    0.32
   3   3   5    1.20    0.23
   4  -3   5    0.35    0.19
  -4  -3  -5   -0.22    0.23
   4  -3   5   -0.17    0.25
   4  -3   5    0.13    0.23
  -4  -3  -5   -0.21    0.22
  -4   3  -5    0.03    0.28
  -4   3  -5   -0.04    0.17
   4   3   5    0.19    0.25
   4   3   5    0.21    0.29
   4   3   5   -0.12    0.12
   5  -3   5    0.44    0.33
  -5  -3  -5    0.12    0.30
  -5  -3  -5    0.32    0.30
   5  -3   5    0.38    0.23
   5  -3   5    0.43    0.32
   5   3   5    0.25    0.32
  -5   3  -5    0.28    0.37
   5   3   5    0.52    0.37
  -6  -3  -5    1.54    0.43
   6  -3   5    1.24    0.36
   6  -3   5    0.96    0.44
  -6  -3  -5    1.26    0.45
   6  -3   5    0.81    0.41
  -6   3  -5    1.51    0.54
   6   3   5    0.67    0.42
   6   3   5    0.97    0.44
  -7  -3  -5    1.70    0.50
   7  -3   5    2.01    0.49
   7  -3   5    2.29    0.63
   7  -3   5    3.00    0.66
  -7  -3  -5    2.35    0.64
  -7   3  -5    1.36    0.58
   7   3   5    3.04    0.65
   7   3   5    2.26    0.69
   8  -3   5    0.48    0.39
  -8  -3  -5    0.83    0.47
   8  -3   5    0.20    0.50
   8   3   5    0.63    0.54
   8   3   5    0.47    0.43
  -8   3  -5    0.50    0.56
   9  -3   5   -0.11    0.53
  -9  -3  -5   -0.39    0.43
   9  -3   5    0.00    0.46
   9   3   5   -0.59    0.50
   9   3   5   -0.05    0.46
  -9   3  -5   -0.57    0.50
   9  -4  -5    0.52    0.50
  -9  -4   5    0.16    0.45
   9   4  -5    0.35    0.56
  -9   4   5   -0.28    0.51
   8  -4  -5    0.23    0.44
  -8  -4   5    0.22    0.41
   8  -4  -5    0.23    0.56
   8  -4  -5   -0.32    0.32
   8   4  -5    0.14    0.35
  -8   4   5   -0.70    0.44
   8   4  -5   -0.38    0.43
  -7  -4   5    0.09    0.35
   7  -4  -5    0.47    0.41
   7  -4  -5    1.47    0.56
   7  -4  -5    0.50    0.34
  -7   4   5    0.92    0.56
   7   4  -5    0.86    0.39
   7   4  -5    0.86    0.49
   6  -4  -5   -0.11    0.29
   6  -4  -5    0.40    0.30
   6  -4  -5    0.84    0.47
   6   4  -5    0.06    0.35
   6   4  -5    0.39    0.27
  -6   4   5    0.93    0.50
   5  -4  -5    0.27    0.33
   5  -4  -5    0.61    0.37
   5  -4  -5   -0.16    0.21
   5   4  -5    0.59    0.34
  -5   4   5    0.23    0.41
   5   4  -5    0.34    0.24
   4  -4  -5    2.27    0.43
   4  -4  -5    2.56    0.39
   4  -4  -5    2.66    0.45
   4   4  -5    2.27    0.41
  -4   4   5    1.64    0.43
   4   4  -5    2.49    0.31
   3  -4  -5    2.98    0.42
   3  -4  -5    3.60    0.47
   3  -4  -5    2.74    0.35
   3   4  -5    2.99    0.38
   3   4  -5    3.16    0.25
  -3   4   5    3.61    0.50
   2  -4  -5    4.19    0.40
   2  -4  -5    3.83    0.45
   2  -4  -5    4.76    0.48
  -2   4   5    3.67    0.44
   2   4  -5    4.09    0.31
   1  -4  -5    1.43    0.28
   1  -4  -5    1.29    0.27
   1  -4  -5    1.23    0.23
  -1   4   5    1.26    0.31
   0  -4  -5    0.05    0.16
   0  -4  -5    0.02    0.19
   0  -4  -5   -0.27    0.18
   0   4   5    0.13    0.23
   0   4  -5    0.10    0.23
  -1  -4  -5    1.88    0.31
  -1  -4  -5    3.06    0.31
   1  -4   5    2.51    0.21
  -1  -4  -5    2.17    0.33
   1   4   5    2.32    0.35
  -1   4  -5    2.43    0.35
   1   4   5    2.23    0.31
  -1   4  -5    2.39    0.23
  -2  -4  -5    2.44    0.34
   2  -4   5    2.60    0.30
  -2  -4  -5    2.82    0.34
   2  -4   5    2.15    0.23
  -2   4  -5    2.36    0.33
   2   4   5    2.58    0.38
   2   4   5    3.09    0.37
  -2   4  -5    2.91    0.34
  -3  -4  -5    0.48    0.26
   3  -4   5    0.31    0.22
  -3  -4  -5    0.37    0.23
   3  -4   5    0.57    0.25
   3  -4   5    0.38    0.18
  -3   4  -5    0.12    0.19
   3   4   5    0.40    0.16
   3   4   5    0.60    0.29
  -3   4  -5    0.46    0.28
   3   4   5    0.67    0.26
   4  -4   5   -0.16    0.15
  -4  -4  -5   -0.11    0.25
  -4  -4  -5    0.19    0.24
   4  -4   5    0.36    0.28
   4  -4   5    0.41    0.26
  -4   4  -5    0.13    0.20
   4   4   5    0.04    0.24
  -4   4  -5   -0.49    0.26
   4   4   5    0.05    0.29
   5  -4   5    0.91    0.38
  -5  -4  -5    0.77    0.35
   5  -4   5    0.65    0.36
  -5  -4  -5    0.16    0.29
   5  -4   5    0.72    0.27
  -5   4  -5    0.67    0.23
   5   4   5    0.33    0.36
   5   4   5    0.92    0.36
  -5   4  -5    0.48    0.41
  -6  -4  -5    0.00    0.39
  -6  -4  -5   -0.20    0.29
   6  -4   5   -0.56    0.21
   6  -4   5   -0.20    0.31
   6   4   5    0.61    0.37
  -6   4  -5    0.06    0.43
   6   4   5   -0.18    0.35
  -7  -4  -5    0.81    0.44
   7  -4   5    1.95    0.59
   7  -4   5    2.51    0.53
   7   4   5    2.49    0.63
  -7   4  -5    1.25    0.58
   7   4   5    1.57    0.50
   8  -4   5    0.46    0.39
   8  -4   5   -0.06    0.49
  -8  -4  -5   -0.28    0.38
  -8   4  -5    0.80    0.61
   8   4   5    0.00    0.38
   8   4   5    0.50    0.48
   8  -5  -5    0.40    0.54
   8  -5  -5    0.11    0.37
  -8  -5   5   -0.39    0.36
  -8   5   5    0.06    0.57
   8   5  -5    0.11    0.51
   7  -5  -5    0.49    0.36
  -7  -5   5    0.87    0.41
   7  -5  -5    0.49    0.48
  -7   5   5   -0.43    0.47
   7   5  -5   -0.09    0.43
   6  -5  -5   -0.46    0.30
   6  -5  -5    0.35    0.44
   6  -5  -5    0.32    0.31
   6   5  -5    1.13    0.44
   6   5  -5    0.93    0.30
  -6   5   5    0.39    0.50
   5  -5  -5    1.63    0.46
   5  -5  -5    0.64    0.41
   5  -5  -5    0.46    0.28
   5   5  -5    0.48    0.23
   5   5  -5    0.12    0.31
  -5   5   5    0.78    0.47
   4  -5  -5   15.16    0.89
   4  -5  -5   15.48    0.91
   4  -5  -5   15.65    0.78
   4   5  -5   14.71    0.58
  -4   5   5   14.14    0.97
   4   5  -5   15.32    0.84
   3  -5  -5    2.02    0.39
   3  -5  -5    1.41    0.30
   3  -5  -5    1.52    0.35
  -3   5   5    0.99    0.37
   3   5  -5    1.20    0.27
  -3   5   5    1.54    0.40
   2  -5  -5   11.39    0.58
   2  -5  -5   10.21    0.65
   2  -5  -5   11.78    0.66
   2   5  -5   12.01    0.50
  -2   5   5   10.43    0.69
   1  -5  -5    1.01    0.26
   1  -5  -5    1.03    0.22
   1  -5  -5    1.09    0.27
  -1   5   5    0.97    0.29
   0  -5  -5    0.14    0.17
   0  -5  -5    0.24    0.19
   0  -5  -5    0.04    0.20
   0   5   5    0.04    0.23
   0   5  -5    0.06    0.25
  -1  -5  -5    0.32    0.19
  -1  -5  -5    0.12    0.19
  -1  -5  -5    0.32    0.24
   1  -5   5    0.45    0.12
  -1   5  -5    0.24    0.15
   1   5   5    0.35    0.21
   1   5   5    0.37    0.25
  -1   5  -5    0.08    0.24
  -1   5  -5    0.08    0.13
   2  -5   5   10.04    0.44
   2  -5   5   10.68    0.43
   2  -5   5   10.76    0.52
  -2  -5  -5   10.01    0.60
  -2  -5  -5   10.76    0.57
   2   5   5   10.19    0.58
  -2   5  -5    9.70    0.59
   2   5   5    9.38    0.66
  -2   5  -5   10.59    0.57
   3  -5   5   -0.01    0.15
  -3  -5  -5   -0.24    0.19
   3  -5   5   -0.05    0.20
  -3  -5  -5    0.26    0.23
   3   5   5    0.09    0.20
  -3   5  -5    0.19    0.22
   3   5   5   -0.05    0.25
  -3   5  -5   -0.08    0.24
   4  -5   5    7.88    0.54
  -4  -5  -5    7.43    0.62
  -4  -5  -5    7.99    0.69
   4  -5   5    7.47    0.69
  -4   5  -5    8.18    0.53
   4   5   5    8.05    0.70
   4   5   5    7.50    0.74
  -4   5  -5    6.96    0.71
  -5  -5  -5    1.23    0.39
   5  -5   5    0.94    0.40
   5  -5   5    1.14    0.34
  -5   5  -5    1.43    0.47
   5   5   5    0.96    0.45
   5   5   5    0.91    0.35
   6  -5   5    2.54    0.59
   6  -5   5    3.70    0.55
  -6  -5  -5    2.29    0.51
   6   5   5    2.24    0.48
   6   5   5    2.11    0.58
  -6   5  -5    1.74    0.55
  -7  -5  -5   -0.20    0.34
   7  -5   5    0.24    0.33
   7  -5   5   -0.54    0.37
   7   5   5   -0.13    0.45
   7   5   5    0.02    0.33
  -7   5  -5    0.00    0.48
  -8  -5  -5    0.15    0.44
   8  -5   5    0.07    0.36
   8  -5   5    0.28    0.49
  -8   5  -5    0.36    0.60
   8   5   5    0.35    0.55
   8   5   5    0.93    0.46
   8  -6  -5    0.08    0.35
  -8  -6   5   -0.23    0.34
   8  -6  -5   -0.42    0.45
  -8   6   5   -0.37    0.55
   8   6  -5    0.12    0.52
   7  -6  -5   -0.33    0.40
   7  -6  -5   -0.03    0.35
  -7  -6   5    0.43    0.37
  -7   6   5    0.61    0.52
   7   6  -5    0.16    0.43
   6  -6  -5    1.79    0.54
  -6  -6   5    0.94    0.39
   6  -6  -5    1.96    0.47
   6   6  -5    1.78    0.54
  -6   6   5    1.59    0.60
   5  -6  -5    2.44    0.55
   5  -6  -5    1.80    0.40
   5   6  -5    2.49    0.52
  -5   6   5    3.07    0.64
   4  -6  -5    2.48    0.48
   4  -6  -5    2.38    0.40
   4  -6  -5    1.70    0.44
  -4   6   5    2.56    0.54
   4   6  -5    1.30    0.36
   3  -6  -5    0.24    0.21
   3  -6  -5    0.34    0.29
   3  -6  -5    0.41    0.28
   3   6  -5   -0.20    0.18
  -3   6   5    0.52    0.33
  -3   6   5   -0.24    0.28
   2  -6  -5    2.15    0.37
   2  -6  -5    2.60    0.42
   2  -6  -5    2.04    0.31
   2   6  -5    2.01    0.26
  -2   6   5    1.53    0.39
   1  -6  -5    0.60    0.21
   1  -6  -5    0.30    0.23
   1  -6  -5    0.50    0.23
   1   6  -5    0.56    0.13
  -1   6   5    0.31    0.30
   1   6  -5    0.24    0.12
   0  -6  -5   29.32    0.97
   0  -6  -5   28.50    0.99
   0  -6  -5   28.42    1.09
   0   6   5   27.90    1.13
   0   6  -5   28.83    0.79
   0   6  -5   28.84    0.79
  -1  -6  -5    4.52    0.43
   1  -6   5    4.42    0.31
  -1  -6  -5    4.28    0.40
  -1  -6  -5    4.81    0.50
  -1   6  -5    4.67    0.35
  -1   6  -5    5.32    0.58
   1   6   5    4.73    0.52
   2  -6   5    3.72    0.37
  -2  -6  -5    3.48    0.40
   2  -6   5    2.96    0.28
  -2  -6  -5    4.12    0.43
  -2   6  -5    3.73    0.42
   2   6   5    5.13    0.57
  -2   6  -5    4.54    0.50
   2   6   5    4.38    0.43
   3  -6   5    7.38    0.48
  -3  -6  -5    8.20    0.58
   3  -6   5    8.53    0.59
   3   6   5    8.38    0.57
  -3   6  -5    8.03    0.66
  -3   6  -5    8.68    0.59
   3   6   5    7.67    0.73
  -4  -6  -5    2.95    0.46
   4  -6   5    2.89    0.48
   4  -6   5    2.81    0.41
  -4   6  -5    2.56    0.38
   4   6   5    4.11    0.62
  -4   6  -5    1.65    0.45
   4   6   5    2.93    0.44
   5  -6   5    5.64    0.58
  -5  -6  -5    4.21    0.57
   5  -6   5    6.35    0.74
   5   6   5    4.97    0.60
   5   6   5    6.08    0.76
  -5   6  -5    6.49    0.78
  -6  -6  -5    1.13    0.44
   6  -6   5    0.44    0.42
   6  -6   5    1.45    0.40
   6   6   5    0.91    0.51
  -6   6  -5    1.01    0.50
   6   6   5    0.68    0.34
  -7  -6  -5    3.73    0.67
   7  -6   5    3.11    0.59
   7  -6   5    3.53    0.76
   7   6   5    5.34    0.87
   7   6   5    2.73    0.58
  -7   6  -5    3.78    0.80
  -8  -6  -5    0.29    0.48
   8  -6   5    0.94    0.61
   8  -6   5    0.58    0.44
  -8   6  -5   -0.37    0.56
   8   6   5    1.14    0.61
   8   6   5    0.40    0.46
   7  -7  -5    0.17    0.37
   7  -7  -5    0.28    0.49
  -7  -7   5    0.79    0.41
  -7   7   5   -0.21    0.51
   7   7  -5    0.29    0.45
   6  -7  -5   -0.19    0.30
  -6  -7   5   -0.16    0.29
   6  -7  -5   -0.24    0.41
  -6   7   5   -0.58    0.47
   6   7  -5   -0.29    0.36
   5  -7  -5    0.74    0.34
   5  -7  -5    0.28    0.38
  -5  -7   5    0.37    0.29
  -5   7   5   -0.13    0.44
   5   7  -5    0.13    0.34
   4  -7  -5    0.21    0.26
   4  -7  -5    0.39    0.35
  -4   7   5    0.04    0.38
   4   7  -5    0.34    0.27
   3  -7  -5    0.68    0.26
   3  -7  -5    0.54    0.36
  -3   7   5    0.57    0.39
  -3   7   5    0.18    0.37
   3   7  -5    0.31    0.23
   2  -7  -5    5.39    0.61
   2  -7  -5    4.16    0.45
  -2   7   5    5.02    0.61
   2   7  -5    4.79    0.40
   1  -7  -5    1.56    0.30
   1  -7  -5    2.02    0.38
  -1   7   5    1.98    0.40
   1   7  -5    1.27    0.19
   0  -7  -5    1.15    0.28
   0  -7  -5    0.81    0.30
   0   7   5    1.52    0.38
   0   7  -5    1.13    0.19
  -1  -7  -5    0.31    0.25
  -1  -7  -5    0.39    0.23
   1   7   5    0.30    0.30
  -1   7  -5    0.63    0.20
   2  -7   5    1.88    0.25
  -2  -7  -5    2.10    0.35
  -2  -7  -5    2.74    0.46
   2   7   5    1.56    0.28
  -2   7  -5    1.61    0.34
   2   7   5    1.65    0.41
   3  -7   5    0.05    0.24
   3  -7   5    0.36    0.21
  -3  -7  -5    0.37    0.26
   3   7   5    0.07    0.19
  -3   7  -5    0.45    0.30
   3   7   5   -0.12    0.28
  -3   7  -5    0.46    0.31
   4  -7   5    7.78    0.57
   4  -7   5    8.44    0.78
  -4  -7  -5    7.84    0.69
  -4   7  -5    8.98    0.81
   4   7   5    8.65    0.63
   4   7   5    9.23    0.91
  -5  -7  -5    1.53    0.41
   5  -7   5    2.21    0.42
   5  -7   5    2.27    0.53
   5   7   5    2.52    0.60
  -5   7  -5    1.52    0.54
   5   7   5    2.16    0.42
  -6  -7  -5    2.85    0.58
   6  -7   5    3.34    0.53
   6  -7   5    5.24    0.80
  -6   7  -5    3.53    0.71
   6   7   5    3.91    0.77
   7  -7   5    4.54    0.81
   7  -7   5    3.04    0.56
  -7  -7  -5    4.39    0.73
   7   7   5    4.87    0.87
  -7   7  -5    5.11    0.87
   7  -8  -5    0.30    0.38
  -7  -8   5    0.23    0.38
   7  -8  -5    0.13    0.47
  -7   8   5    0.08    0.55
   7   8  -5   -0.17    0.42
   6  -8  -5    0.69    0.50
  -6  -8   5    0.25    0.35
   6  -8  -5   -0.10    0.31
   6   8  -5    0.11    0.42
  -6   8   5    0.08    0.55
  -5  -8   5    0.55    0.31
   5  -8  -5    0.02    0.30
   5  -8  -5    0.92    0.48
   5   8  -5   -0.07    0.35
  -5   8   5    0.05    0.47
   4  -8  -5    5.60    0.60
   4  -8  -5    7.31    0.83
  -4  -8   5    5.34    0.51
  -4   8   5    6.44    0.82
   4   8  -5    7.52    0.72
   3  -8  -5   -0.20    0.31
   3  -8  -5   -0.13    0.23
   3   8  -5    0.15    0.23
  -3   8   5   -0.06    0.36
  -3   8   5    0.48    0.39
   2  -8  -5    6.87    0.70
   2  -8  -5    6.02    0.57
   2   8  -5    6.12    0.44
  -2   8   5    6.95    0.74
   1  -8  -5    5.47    0.52
   1  -8  -5    6.59    0.66
   1   8  -5    5.45    0.38
  -1   8   5    5.59    0.66
   0  -8  -5    0.56    0.29
   0  -8  -5    0.24    0.22
   0   8   5    0.18    0.30
   0   8  -5    0.03    0.17
  -1  -8  -5    2.17    0.44
  -1  -8  -5    2.03    0.35
  -1   8  -5    2.19    0.32
   1   8   5    2.75    0.49
  -2  -8  -5    0.79    0.37
  -2  -8  -5    0.13    0.23
   2  -8   5    0.30    0.19
   2   8   5    0.19    0.34
  -2   8  -5   -0.07    0.23
  -3  -8  -5    7.34    0.66
   3  -8   5    6.84    0.54
   3   8   5    9.14    0.89
  -3   8  -5    6.24    0.66
   4  -8   5    0.39    0.25
  -4  -8  -5    0.12    0.29
   4   8   5    0.03    0.39
  -4   8  -5    0.31    0.39
  -5  -8  -5   -0.18    0.32
   5  -8   5    0.89    0.33
  -5   8  -5    0.47    0.47
   5   8   5    0.82    0.48
   6  -8   5    0.31    0.31
  -6  -8  -5   -0.46    0.32
   6  -8   5   -0.35    0.37
   6   8   5    0.61    0.49
  -6   8  -5   -0.06    0.46
   7  -8   5   -0.46    0.48
  -7  -8  -5   -0.26    0.38
   7  -8   5    0.06    0.35
   7   8   5    0.17    0.54
  -7   8  -5    0.26    0.58
   6  -9  -5    2.27    0.70
   6  -9  -5    1.25    0.45
  -6  -9   5    0.94    0.42
  -6   9   5    1.70    0.67
   6   9  -5    2.04    0.58
   5  -9  -5    2.24    0.49
  -5  -9   5    2.51    0.44
   5  -9  -5    2.72    0.62
  -5   9   5    2.56    0.69
   5   9  -5    2.08    0.51
  -4  -9   5    0.17    0.25
   4  -9  -5   -0.18    0.24
   4  -9  -5   -0.15    0.33
   4   9  -5   -0.24    0.27
  -4   9   5    0.05    0.45
   3  -9  -5    9.00    0.74
  -3  -9   5    9.91    0.54
   3  -9  -5   10.48    0.99
   3   9  -5    8.54    0.63
  -3   9   5   11.52    1.05
  -3   9   5   12.13    1.07
   2  -9  -5    0.49    0.28
   2  -9  -5    0.78    0.38
  -2  -9   5    0.36    0.17
   2   9  -5    0.44    0.24
  -2   9   5    0.76    0.44
   1  -9  -5    3.72    0.56
   1  -9  -5    2.42    0.39
  -1   9   5    3.48    0.57
   1   9  -5    3.36    0.37
   0  -9  -5    8.52    0.61
   0  -9  -5    9.43    0.80
   0   9   5    9.05    0.82
   0   9  -5    7.32    0.50
   1  -9   5   -0.17    0.14
  -1  -9  -5    0.13    0.25
  -1   9  -5    0.19    0.23
   1   9   5    0.18    0.35
   2  -9   5    0.23    0.22
  -2  -9  -5    0.24    0.26
  -2   9  -5    0.18    0.27
   2   9   5   -0.06    0.31
  -3  -9  -5    3.77    0.50
   3  -9   5    3.54    0.42
  -3   9  -5    3.09    0.52
   3   9   5    3.94    0.69
  -4  -9  -5    0.29    0.33
   4  -9   5    0.15    0.26
  -4   9  -5    0.70    0.44
   4   9   5    0.20    0.41
   5  -9   5    0.06    0.29
  -5  -9  -5    0.80    0.40
   5   9   5    0.37    0.49
  -5   9  -5    0.68    0.50
   6  -9   5   -0.21    0.29
  -6  -9  -5    0.29    0.45
  -6   9  -5    0.34    0.52
   6   9   5    0.50    0.47
  -5 -10   5    0.41    0.31
   5 -10  -5    0.33    0.51
   5 -10  -5    0.30    0.35
  -5  10   5    0.42    0.59
   5  10  -5    0.53    0.39
  -4 -10   5    0.88    0.30
   4 -10  -5    0.90    0.37
  -4  10   5    0.94    0.55
   4  10  -5    0.31    0.37
  -3 -10   5    1.03    0.27
   3 -10  -5    1.01    0.34
  -3  10   5   -0.09    0.46
   3  10  -5    0.50    0.31
  -3  10   5    0.32    0.45
   2 -10  -5    4.00    0.53
  -2 -10   5    3.37    0.34
  -2  10   5    4.72    0.68
   1 -10  -5    0.53    0.29
  -1 -10   5    0.89    0.20
  -1  10   5    0.80    0.44
   0 -10  -5    2.43    0.43
   0 -10   5    2.52    0.27
   0  10   5    2.89    0.57
   1 -10   5    0.44    0.22
  -1 -10  -5   -0.01    0.25
  -1  10  -5    0.27    0.27
   1  10   5   -0.02    0.34
   2 -10   5    0.99    0.28
  -2 -10  -5    0.99    0.34
  -2  10  -5    0.68    0.35
   2  10   5    1.92    0.53
   3 -10   5   -0.02    0.22
  -3 -10  -5    0.26    0.30
   3  10   5   -0.45    0.39
  -3  10  -5    0.23    0.37
  -4 -10  -5    0.31    0.36
   4 -10   5    0.36    0.29
  -4  10  -5    0.08    0.42
   4  10   5    0.28    0.44
  -5 -10  -5    0.29    0.38
   5 -10   5   -0.23    0.29
   5  10   5    0.50    0.50
  -5  10  -5    0.07    0.47
   4 -11  -5    0.67    0.37
  -4 -11   5    0.51    0.30
  -4  11   5   -0.29    0.46
   3 -11  -5    0.20    0.30
  -3 -11   5    0.41    0.26
  -3  11   5   -0.25    0.44
  -3  11   5   -0.06    0.41
   2 -11  -5    1.98    0.45
  -2 -11   5    1.41    0.28
  -2  11   5    0.96    0.51
  -1 -11   5    0.31    0.19
   1 -11  -5    0.72    0.33
  -1  11   5   -0.01    0.39
   0 -11   5    7.52    0.47
   0 -11  -5    7.18    0.68
   0  11   5    7.87    0.88
  -1 -11  -5    0.31    0.31
   1 -11   5    0.70    0.26
   1  11   5    0.49    0.41
   2 -11   5   -0.14    0.24
  -2 -11  -5    0.64    0.34
   2  11   5    0.44    0.45
  -2  11  -5    0.27    0.37
  -3 -11  -5    0.33    0.33
   3 -11   5    0.18    0.28
  -3  11  -5   -0.07    0.40
   3  11   5    0.16    0.44
  -4 -11  -5   -0.36    0.31
   4 -11   5   -0.65    0.23
  -4  11  -5   -0.21    0.42
   4  11   5    0.30    0.48
   3 -12  -5    0.27    0.35
  -3 -12   5    0.32    0.28
  -3  12   5    0.09    0.47
  -3  12   5    0.24    0.54
  -2 -12   5    0.23    0.25
   2 -12  -5    0.22    0.32
  -2  12   5    0.19    0.45
  -1 -12   5    0.04    0.24
   1 -12  -5   -0.38    0.26
  -1  12   5   -0.15    0.43
   0 -12   5   -0.09    0.23
   0 -12  -5    0.38    0.32
   0  12   5    0.23    0.46
  -1 -12  -5    0.69    0.36
   1 -12   5    1.03    0.31
   1  12   5    1.32    0.51
   2 -12   5    1.88    0.40
  -2 -12  -5    2.77    0.49
   2  12   5    3.69    0.71
   9   0  -6   -0.19    0.39
   9   0  -6   -0.11    0.54
  -9   0   6   -0.13    0.42
  -8   0   6    0.82    0.45
   8   0  -6    1.63    0.63
   8   0  -6    0.72    0.42
  -8   0   6    0.39    0.51
   7   0  -6    0.63    0.48
  -7   0   6   -0.02    0.40
   7   0  -6   -0.09    0.30
   6   0  -6   33.03    1.29
   6   0  -6   36.90    1.52
   6   0  -6   37.26    1.63
   5   0  -6   -0.01    0.16
   5   0  -6    0.17    0.25
  -5   0   6   -0.38    0.28
   5   0  -6    0.10    0.33
  -4   0   6  306.01    7.34
   4   0  -6  300.03    7.28
   4   0  -6  308.79    7.39
   4   0  -6  286.18    6.79
  -3   0   6    0.22    0.24
   3   0  -6   -0.17    0.24
   3   0  -6   -0.13    0.11
   3   0  -6    0.01    0.19
  -2   0   6   27.28    0.93
   2   0  -6   27.01    0.96
   2   0  -6   28.00    0.81
   2   0  -6   27.36    0.81
   2   0  -6   26.16    0.90
  -2   0   6   27.35    0.85
  -1   0   6    0.21    0.15
   1   0  -6   -0.14    0.14
  -1   0   6    0.39    0.21
   1   0  -6   -0.03    0.20
   1   0  -6   -0.12    0.13
   1   0  -6   -0.06    0.10
  -1   0   6    0.20    0.19
   0   0  -6   24.02    0.74
   0   0   6   24.04    0.77
   0   0  -6   23.35    0.77
   0   0   6   23.86    0.76
   0   0   6   23.36    0.68
   1   0   6    0.03    0.20
  -1   0  -6   -0.28    0.13
   1   0   6   -0.02    0.17
  -1   0  -6   -0.48    0.17
   1   0   6   -0.06    0.13
  -1   0  -6   -0.26    0.17
   2   0   6   64.55    1.83
   2   0   6   66.31    1.69
   2   0   6   66.93    1.86
  -2   0  -6   63.58    1.84
  -2   0  -6   69.02    1.69
  -3   0  -6    0.00    0.18
  -3   0  -6   -0.06    0.23
   3   0   6    0.17    0.20
   3   0   6    0.07    0.16
   3   0   6    0.44    0.28
   4   0   6   24.33    1.06
  -4   0  -6   26.37    1.13
   4   0   6   21.86    1.07
   4   0   6   24.97    0.95
  -4   0  -6   24.37    0.95
   5   0   6    0.04    0.20
   5   0   6   -0.04    0.33
  -5   0  -6   -0.14    0.23
  -5   0  -6   -0.16    0.30
   5   0   6    0.26    0.28
   6   0   6    0.23    0.32
  -6   0  -6   -0.30    0.25
   6   0   6   -0.42    0.35
  -6   0  -6    0.20    0.38
   6   0   6   -0.16    0.22
   7   0   6   -0.55    0.39
   7   0   6   -0.32    0.31
  -7   0  -6   -0.30    0.29
   7   0   6    0.07    0.28
  -7   0  -6   -0.11    0.40
   8   0   6    1.86    0.64
   8   0   6    1.97    0.69
  -8   0  -6    2.01    0.66
   9   0   6    0.53    0.63
   9   0   6   -0.35    0.42
  -9   0  -6    0.43    0.63
   9  -1  -6   -0.86    0.49
  -9  -1   6    0.64    0.47
   9  -1  -6    0.20    0.47
   9   1  -6    0.47    0.59
  -9   1   6    0.24    0.59
   9   1  -6    0.16    0.39
   8  -1  -6    1.57    0.62
  -8  -1   6    0.23    0.41
   8  -1  -6    0.32    0.41
   8   1  -6    1.34    0.47
  -8   1   6    0.55    0.54
  -8   1   6    0.51    0.41
   8   1  -6    1.07    0.60
  -7  -1   6    0.28    0.42
   7  -1  -6    0.24    0.37
   7  -1  -6    0.22    0.44
   7   1  -6    0.19    0.31
  -7   1   6   -0.33    0.43
   7   1  -6    0.27    0.43
   6  -1  -6    0.33    0.41
   6  -1  -6    0.12    0.32
  -6  -1   6    0.11    0.34
   6  -1  -6   -0.02    0.21
  -6   1   6    0.22    0.40
   6   1  -6    0.25    0.28
   6   1  -6    0.17    0.40
  -5  -1   6    1.51    0.37
   5  -1  -6    1.75    0.31
   5  -1  -6    1.25    0.44
   5  -1  -6    1.24    0.35
   5   1  -6    1.32    0.27
   5   1  -6    1.38    0.44
   5   1  -6    1.56    0.37
  -5   1   6    1.87    0.45
   4  -1  -6    0.00    0.21
   4  -1  -6   -0.36    0.28
   4  -1  -6    0.02    0.16
  -4  -1   6    0.07    0.23
  -4   1   6    0.35    0.30
   4   1  -6   -0.06    0.11
   4   1  -6    0.34    0.23
   4   1  -6    0.41    0.29
  -3  -1   6   22.77    0.86
   3  -1  -6   22.49    0.95
   3  -1  -6   21.66    0.89
   3  -1  -6   22.15    0.79
   3   1  -6   21.14    0.71
   3   1  -6   21.67    0.90
  -3   1   6   22.97    0.95
   3   1  -6   21.35    0.84
   2  -1  -6   26.29    0.96
   2  -1  -6   26.62    0.92
   2  -1  -6   26.07    0.71
   2  -1  -6   24.02    0.79
  -2  -1   6   25.21    0.78
  -2  -1   6   25.96    0.85
   2   1  -6   26.71    0.84
   2   1  -6   24.71    0.88
   2   1  -6   25.61    0.85
  -2   1   6   26.01    0.94
  -2   1   6   24.44    0.83
  -1  -1   6   31.30    0.82
   1  -1  -6   33.85    0.91
  -1  -1   6   32.02    0.90
  -1  -1   6   32.65    0.93
   1  -1  -6   32.03    1.04
   1  -1  -6   31.96    1.00
  -1   1   6   33.55    1.04
   1   1  -6   30.11    0.92
   1   1  -6   32.55    0.88
  -1   1   6   30.69    0.91
   1   1  -6   32.33    0.96
  -1   1   6   31.95    1.02
   0  -1   6  133.74    2.90
   0  -1  -6  133.96    3.22
   0  -1  -6  134.07    3.25
   0  -1   6  132.72    3.11
   0  -1  -6  132.83    3.01
   0  -1   6  129.00    3.11
   0   1  -6  130.09    3.11
   0   1   6  131.30    3.02
   0   1  -6  131.00    3.09
   0   1   6  135.24    3.25
   0   1   6  131.64    3.23
   0   1  -6  130.09    3.13
   1  -1   6    3.56    0.25
  -1  -1  -6    3.36    0.36
   1  -1   6    2.81    0.28
  -1  -1  -6    2.65    0.26
  -1  -1  -6    2.57    0.30
   1  -1   6    2.42    0.26
   1   1   6    3.17    0.30
   1   1   6    3.46    0.35
   1   1   6    2.53    0.32
  -1   1  -6    2.39    0.25
  -1   1  -6    2.62    0.27
  -2  -1  -6   24.15    0.95
   2  -1   6   25.19    0.91
   2  -1   6   26.53    0.81
  -2  -1  -6   27.15    0.86
   2  -1   6   26.22    0.91
   2   1   6   26.39    0.84
  -2   1  -6   24.59    0.92
   2   1   6   27.12    0.96
   2   1   6   26.39    0.98
  -2   1  -6   26.50    0.79
   3  -1   6    0.51    0.22
   3  -1   6    0.43    0.18
  -3  -1  -6    0.42    0.23
   3  -1   6    0.55    0.25
  -3  -1  -6    0.50    0.27
  -3   1  -6    0.27    0.18
   3   1   6    0.42    0.18
  -3   1  -6    0.55    0.27
   3   1   6    0.34    0.28
   3   1   6    0.49    0.24
   4  -1   6   -0.11    0.22
   4  -1   6   -0.07    0.15
  -4  -1  -6   -0.03    0.21
   4  -1   6    0.50    0.30
  -4  -1  -6   -0.15    0.25
  -4   1  -6    0.07    0.28
   4   1   6    0.10    0.22
   4   1   6   -0.16    0.26
   4   1   6   -0.25    0.15
  -4   1  -6    0.27    0.22
   5  -1   6    5.75    0.65
   5  -1   6    7.65    0.76
  -5  -1  -6    6.11    0.58
   5  -1   6    8.05    0.58
   5   1   6    8.04    0.58
  -5   1  -6    8.02    0.65
   5   1   6   10.03    0.88
   5   1   6    7.07    0.76
  -6  -1  -6   -0.34    0.32
   6  -1   6    0.12    0.34
   6  -1   6   -0.31    0.22
  -6  -1  -6    0.59    0.32
   6  -1   6   -0.68    0.32
  -6   1  -6    0.46    0.31
   6   1   6    0.14    0.40
  -6   1  -6    0.14    0.45
   6   1   6   -0.10    0.27
   6   1   6    0.41    0.26
   7  -1   6   -0.30    0.43
   7  -1   6   -0.20    0.31
  -7  -1  -6    0.12    0.32
  -7  -1  -6   -0.17    0.42
   7  -1   6    0.07    0.28
  -7   1  -6   -0.28    0.41
   7   1   6    0.68    0.50
   7   1   6   -0.53    0.28
   8  -1   6   -0.26    0.46
  -8  -1  -6   -0.56    0.42
   8  -1   6   -0.06    0.32
   8  -1   6   -0.58    0.36
   8   1   6    0.01    0.53
  -8   1  -6    1.40    0.59
   8   1   6    0.17    0.39
   9  -1   6    0.19    0.61
  -9  -1  -6   -0.10    0.58
   9  -1   6    0.32    0.53
   9   1   6   -0.01    0.58
  -9   1  -6    0.19    0.62
   9   1   6   -0.14    0.45
  -9  -2   6   -0.15    0.39
   9  -2  -6   -0.26    0.39
   9  -2  -6   -0.71    0.49
   9   2  -6   -0.18    0.39
  -9   2   6   -0.76    0.51
   9   2  -6    0.33    0.53
   8  -2  -6    0.25    0.44
   8  -2  -6    0.31    0.52
  -8  -2   6    0.40    0.45
   8   2  -6    0.05    0.45
  -8   2   6    0.27    0.50
   8   2  -6   -0.03    0.33
   7  -2  -6   -0.02    0.43
   7  -2  -6    0.40    0.39
   7  -2  -6   -0.10    0.25
  -7   2   6    0.23    0.32
  -7   2   6    0.76    0.50
   7   2  -6   -0.09    0.38
   7   2  -6   -0.04    0.30
   6  -2  -6    0.81    0.38
   6  -2  -6    0.34    0.45
  -6  -2   6    0.81    0.38
   6  -2  -6    0.59    0.28
   6   2  -6    0.56    0.40
  -6   2   6    1.40    0.52
   6   2  -6    1.16    0.37
   5  -2  -6    1.43    0.39
   5  -2  -6    1.27    0.44
  -5  -2   6    1.46    0.37
   5  -2  -6    0.97    0.27
  -5   2   6    1.40    0.42
   5   2  -6    1.86    0.45
   5   2  -6    1.79    0.36
   4  -2  -6    1.94    0.31
   4  -2  -6    2.19    0.43
  -4  -2   6    2.30    0.35
   4  -2  -6    2.78    0.46
   4   2  -6    2.88    0.38
  -4   2   6    2.45    0.45
   4   2  -6    2.27    0.40
   3  -2  -6   35.02    1.28
   3  -2  -6   35.42    1.11
  -3  -2   6   34.39    1.11
   3  -2  -6   35.82    1.24
   3   2  -6   34.43    1.20
   3   2  -6   35.18    1.10
  -3   2   6   34.47    1.28
   2  -2  -6   35.89    1.20
   2  -2  -6   36.11    1.05
  -2  -2   6   34.43    0.99
   2  -2  -6   34.45    1.17
  -2  -2   6   35.92    0.95
   2   2  -6   33.43    1.13
  -2   2   6   35.49    1.06
   2   2  -6   36.13    0.99
  -2   2   6   34.65    1.20
  -2   2   6   36.21    1.20
   2   2  -6   34.05    1.07
  -1  -2   6   79.53    1.91
   1  -2  -6   77.63    1.93
   1  -2  -6   84.17    2.12
   1  -2  -6   81.34    2.13
   1   2  -6   75.54    2.04
  -1   2   6   76.68    2.13
  -1   2   6   76.92    1.94
   1   2  -6   77.03    1.91
   0  -2  -6  196.45    4.37
   0  -2  -6  195.21    4.66
   0  -2  -6  195.64    4.68
   0  -2   6  194.53    4.42
   0   2   6  197.56    4.36
   0   2  -6  189.81    4.51
   0   2   6  193.80    4.69
   0   2  -6  192.34    4.45
   0   2   6  190.48    4.65
  -1  -2  -6    2.71    0.34
  -1  -2  -6    3.59    0.31
   1  -2   6    3.71    0.28
  -1  -2  -6    2.99    0.34
   1  -2   6    2.84    0.19
   1  -2   6    2.72    0.22
  -1   2  -6    3.25    0.28
   1   2   6    3.25    0.30
   1   2   6    3.48    0.38
   1   2   6    4.38    0.41
  -1   2  -6    3.18    0.33
  -1   2  -6    2.69    0.22
   2  -2   6    4.43    0.30
  -2  -2  -6    4.49    0.38
   2  -2   6    4.14    0.37
   2  -2   6    4.38    0.37
  -2  -2  -6    4.35    0.44
   2   2   6    4.68    0.39
  -2   2  -6    4.34    0.40
   2   2   6    5.46    0.50
   2   2   6    3.93    0.43
   3  -2   6    3.61    0.43
   3  -2   6    3.54    0.41
  -3  -2  -6    3.37    0.38
   3  -2   6    3.13    0.34
  -3  -2  -6    2.17    0.37
  -3   2  -6    3.46    0.43
   3   2   6    3.40    0.46
   3   2   6    3.24    0.41
   3   2   6    3.71    0.38
  -3   2  -6    3.22    0.30
   4  -2   6    8.67    0.66
   4  -2   6    7.72    0.53
  -4  -2  -6    7.72    0.70
  -4  -2  -6    7.81    0.62
   4  -2   6    8.48    0.65
  -4   2  -6    8.71    0.76
   4   2   6    8.20    0.75
  -4   2  -6    8.67    0.51
   4   2   6    8.56    0.53
   4   2   6    8.92    0.66
  -5  -2  -6    0.27    0.27
   5  -2   6    0.12    0.23
   5  -2   6    0.63    0.31
  -5  -2  -6   -0.20    0.31
   5  -2   6    0.13    0.32
  -5   2  -6    0.28    0.37
   5   2   6   -0.23    0.25
  -5   2  -6    0.07    0.23
   5   2   6    0.43    0.37
   5   2   6    0.00    0.20
  -6  -2  -6    3.91    0.56
   6  -2   6    4.59    0.68
   6  -2   6    3.37    0.60
  -6  -2  -6    4.28    0.65
   6  -2   6    4.00    0.52
   6   2   6    4.27    0.72
   6   2   6    3.82    0.61
  -6   2  -6    3.80    0.69
   7  -2   6    3.24    0.54
  -7  -2  -6    4.65    0.64
  -7  -2  -6    3.15    0.68
   7  -2   6    2.93    0.65
   7  -2   6    3.29    0.64
  -7   2  -6    3.13    0.70
   7   2   6    4.40    0.76
   7   2   6    3.70    0.67
   8  -2   6    0.95    0.62
   8  -2   6   -0.23    0.33
   8  -2   6    0.84    0.47
  -8  -2  -6    0.29    0.56
  -8  -2  -6    0.85    0.46
   8   2   6    0.27    0.49
   8   2   6    0.56    0.45
  -8   2  -6   -0.09    0.53
   9  -2   6    0.11    0.54
  -9   2  -6    1.16    0.69
   9   2   6    0.54    0.61
   9   2   6    0.20    0.51
   9  -3  -6    0.35    0.47
   9  -3  -6    0.06    0.62
  -9  -3   6   -0.48    0.41
   9   3  -6   -0.54    0.32
  -9   3   6   -0.75    0.47
   9   3  -6   -0.42    0.51
   8  -3  -6    1.85    0.64
  -8  -3   6    1.01    0.47
   8  -3  -6    0.25    0.44
   8   3  -6    1.23    0.56
   8   3  -6   -0.13    0.32
  -8   3   6   -0.04    0.54
   7  -3  -6   -0.05    0.28
   7  -3  -6   -0.02    0.31
   7  -3  -6   -0.18    0.46
   7   3  -6   -0.36    0.36
   7   3  -6    0.86    0.37
  -7   3   6    0.17    0.44
   6  -3  -6    6.25    0.76
   6  -3  -6    6.58    0.68
   6  -3  -6    4.39    0.70
   6   3  -6    4.42    0.57
   6   3  -6    5.29    0.72
  -6   3   6    5.04    0.76
  -5  -3   6    0.42    0.27
   5  -3  -6    0.54    0.25
   5  -3  -6    0.61    0.39
   5  -3  -6    0.15    0.29
   5   3  -6    0.76    0.27
   5   3  -6    0.32    0.36
  -5   3   6    0.48    0.39
  -4  -3   6    2.00    0.32
   4  -3  -6    2.55    0.43
   4  -3  -6    2.37    0.46
   4  -3  -6    1.95    0.31
  -4   3   6    2.71    0.46
   4   3  -6    2.02    0.41
   4   3  -6    2.56    0.34
   3  -3  -6    0.95    0.33
  -3  -3   6    1.02    0.20
   3  -3  -6    0.79    0.23
   3  -3  -6    0.93    0.28
  -3   3   6    1.29    0.39
   3   3  -6    1.49    0.22
   3   3  -6    1.04    0.27
   2  -3  -6    3.67    0.40
  -2  -3   6    2.94    0.21
   2  -3  -6    3.63    0.42
  -2  -3   6    3.17    0.23
   2  -3  -6    2.73    0.31
  -2   3   6    3.37    0.43
   2   3  -6    3.26    0.29
   1  -3  -6   20.78    0.73
   1  -3  -6   21.77    0.83
   1  -3  -6   21.40    0.84
  -1   3   6   21.68    0.73
  -1   3   6   21.16    0.87
   1   3  -6   21.11    0.58
   1   3  -6   21.79    0.86
   1   3  -6   21.16    0.57
   0  -3  -6   33.40    0.98
   0  -3  -6   32.02    1.08
   0  -3  -6   34.10    1.09
   0   3   6   32.54    1.08
   0   3   6   31.88    1.10
   0   3  -6   32.41    1.08
   0   3   6   33.50    0.96
  -1  -3  -6    4.93    0.37
   1  -3   6    4.18    0.27
  -1  -3  -6    4.50    0.45
  -1  -3  -6    5.58    0.47
  -1   3  -6    4.77    0.42
   1   3   6    4.49    0.42
  -1   3  -6    4.77    0.31
   1   3   6    4.95    0.48
   1   3   6    4.60    0.34
   2  -3   6    5.81    0.32
  -2  -3  -6    7.10    0.56
   2  -3   6    5.05    0.38
   2  -3   6    5.61    0.37
  -2  -3  -6    5.67    0.44
   2   3   6    5.45    0.49
  -2   3  -6    5.76    0.43
   2   3   6    6.09    0.52
   2   3   6    6.17    0.39
  -2   3  -6    4.35    0.41
   3  -3   6   19.37    0.83
   3  -3   6   19.63    0.75
  -3  -3  -6   20.03    0.91
   3  -3   6   21.64    0.89
  -3  -3  -6   20.00    0.83
  -3   3  -6   20.88    0.81
  -3   3  -6   19.68    0.90
   3   3   6   20.30    0.77
   3   3   6   20.82    0.91
   3   3   6   19.55    0.95
   4  -3   6    0.98    0.33
   4  -3   6    0.67    0.30
   4  -3   6    0.83    0.25
  -4  -3  -6    0.64    0.27
  -4  -3  -6    0.23    0.30
   4   3   6    0.62    0.34
   4   3   6    0.66    0.23
  -4   3  -6    0.85    0.36
   4   3   6    1.03    0.31
   5  -3   6    0.39    0.25
  -5  -3  -6   -0.02    0.34
   5  -3   6   -0.35    0.29
   5  -3   6    0.18    0.30
  -5  -3  -6    0.35    0.30
   5   3   6   -0.05    0.18
  -5   3  -6    0.54    0.40
   5   3   6   -0.08    0.28
   5   3   6    0.17    0.34
  -6  -3  -6    3.80    0.57
   6  -3   6    3.19    0.51
   6  -3   6    2.86    0.58
  -6  -3  -6    2.68    0.56
   6  -3   6    3.85    0.64
  -6   3  -6    2.26    0.57
   6   3   6    2.72    0.55
   6   3   6    3.18    0.63
  -7  -3  -6    0.28    0.45
   7  -3   6    0.18    0.44
  -7  -3  -6    0.14    0.34
   7  -3   6    0.50    0.35
   7   3   6    0.28    0.40
  -7   3  -6    1.33    0.59
   7   3   6    0.05    0.46
   8  -3   6    0.65    0.42
  -8  -3  -6   -0.11    0.41
   8  -3   6   -0.21    0.42
  -8   3  -6    1.14    0.67
   8   3   6    0.59    0.54
   8   3   6    0.04    0.43
   9   3   6    0.01    0.54
   9   3   6   -0.16    0.44
   8  -4  -6    0.21    0.38
  -8  -4   6    1.02    0.48
   8  -4  -6    0.62    0.63
   8  -4  -6    0.57    0.50
  -8   4   6    0.66    0.57
   8   4  -6    0.76    0.54
   8   4  -6    0.60    0.37
   7  -4  -6   -0.16    0.37
   7  -4  -6   -0.11    0.29
  -7  -4   6    0.01    0.35
   7  -4  -6   -0.15    0.48
  -7   4   6   -0.26    0.51
   7   4  -6   -0.06    0.28
   7   4  -6    0.38    0.43
   6  -4  -6    1.15    0.45
   6  -4  -6    1.75    0.43
   6  -4  -6    0.31    0.43
   6   4  -6    0.79    0.31
  -6   4   6    0.66    0.47
   6   4  -6    1.73    0.51
   5  -4  -6   10.39    0.92
   5  -4  -6    9.20    0.66
   5  -4  -6    6.37    0.71
   5   4  -6    8.32    0.58
   5   4  -6    8.16    0.79
  -5   4   6    7.23    0.78
   4  -4  -6    2.53    0.36
   4  -4  -6    2.33    0.44
   4  -4  -6    3.09    0.51
  -4   4   6    3.60    0.53
   4   4  -6    2.88    0.33
   4   4  -6    2.94    0.46
   3  -4  -6    8.50    0.62
   3  -4  -6    7.93    0.67
   3  -4  -6    7.95    0.51
  -3   4   6   10.03    0.69
   3   4  -6    7.80    0.52
  -3   4   6    8.15    0.67
   3   4  -6    7.72    0.33
   2  -4  -6   12.31    0.69
   2  -4  -6   14.01    0.73
   2  -4  -6   11.78    0.59
   2   4  -6   13.35    0.53
  -2   4   6   12.79    0.73
   1  -4  -6    5.85    0.49
   1  -4  -6    5.23    0.46
   1  -4  -6    5.14    0.37
  -1   4   6    4.86    0.48
   1   4  -6    4.77    0.50
   0  -4  -6    2.33    0.33
   0  -4  -6    1.71    0.31
   0  -4  -6    2.05    0.28
   0   4  -6    2.09    0.35
   0   4   6    2.31    0.38
   0   4   6    1.92    0.31
  -1  -4  -6    0.02    0.17
  -1  -4  -6    0.07    0.22
   1  -4   6   -0.01    0.09
  -1  -4  -6   -0.14    0.20
   1   4   6   -0.13    0.21
  -1   4  -6    0.13    0.13
   1   4   6   -0.26    0.17
  -1   4  -6   -0.11    0.21
  -2  -4  -6   49.82    1.54
   2  -4   6   49.63    1.27
  -2  -4  -6   48.44    1.42
   2  -4   6   50.69    1.42
   2   4   6   48.44    1.35
  -2   4  -6   48.76    1.45
   2   4   6   48.40    1.53
   2   4   6   49.75    1.62
  -2   4  -6   47.45    1.46
  -3  -4  -6    0.52    0.29
   3  -4   6    0.13    0.16
   3  -4   6    0.17    0.21
   3  -4   6    0.07    0.19
  -3  -4  -6    0.11    0.22
   3   4   6    0.11    0.22
  -3   4  -6    0.25    0.19
   3   4   6    0.33    0.29
   3   4   6    0.49    0.18
  -3   4  -6    0.62    0.28
  -4  -4  -6    6.64    0.64
   4  -4   6    7.69    0.69
   4  -4   6    7.32    0.52
   4  -4   6    6.93    0.60
  -4  -4  -6    5.77    0.58
   4   4   6    7.76    0.74
  -4   4  -6    6.06    0.65
  -4   4  -6    7.84    0.52
   4   4   6    9.27    0.77
  -5  -4  -6    0.48    0.32
   5  -4   6    0.29    0.30
   5  -4   6    0.17    0.25
  -5  -4  -6   -0.25    0.28
   5   4   6   -0.20    0.32
  -5   4  -6    0.13    0.22
   5   4   6   -0.01    0.28
  -5   4  -6   -0.49    0.34
  -6  -4  -6    0.55    0.38
   6  -4   6    0.56    0.32
   6  -4   6    0.53    0.40
  -6  -4  -6   -0.45    0.35
   6   4   6    0.80    0.46
  -6   4  -6    0.62    0.48
   6   4   6    0.84    0.39
   7  -4   6   -0.08    0.42
   7  -4   6    0.18    0.33
  -7  -4  -6    0.29    0.39
   7   4   6    0.23    0.38
   7   4   6   -0.48    0.37
  -7   4  -6    0.44    0.47
   8  -4   6    0.59    0.55
   8  -4   6    0.47    0.39
  -8  -4  -6    0.23    0.43
  -8   4  -6   -0.25    0.53
   8   4   6    0.40    0.52
   8   4   6   -0.17    0.40
   8  -5  -6    0.94    0.58
   8  -5  -6    0.85    0.42
  -8  -5   6    0.63    0.42
   8   5  -6   -0.29    0.46
  -8   5   6    0.19    0.57
   7  -5  -6    2.69    0.65
   7  -5  -6    2.68    0.70
  -7  -5   6    1.86    0.49
   7  -5  -6    2.84    0.54
  -7   5   6    2.77    0.71
   7   5  -6    2.00    0.58
   6  -5  -6   -0.06    0.37
   6  -5  -6    0.33    0.47
   6  -5  -6   -0.08    0.27
   6   5  -6    0.03    0.36
  -6   5   6    0.53    0.46
   5  -5  -6    2.14    0.40
   5  -5  -6    2.75    0.52
   5  -5  -6    2.51    0.55
   5   5  -6    2.50    0.34
  -5   5   6    2.30    0.57
   5   5  -6    2.56    0.52
   4  -5  -6    2.10    0.38
   4  -5  -6    1.58    0.41
   4  -5  -6    2.27    0.45
   4   5  -6    0.93    0.32
  -4   5   6    1.98    0.50
   4   5  -6    1.33    0.18
   3  -5  -6    1.63    0.39
   3  -5  -6    1.37    0.28
   3  -5  -6    2.26    0.42
  -3   5   6    1.44    0.38
   3   5  -6    2.25    0.34
  -3   5   6    1.25    0.38
   2  -5  -6    1.36    0.27
   2  -5  -6    1.10    0.31
   2  -5  -6    1.22    0.32
   2   5  -6    0.84    0.18
  -2   5   6    0.85    0.34
   1  -5  -6    5.93    0.53
   1  -5  -6    5.11    0.50
   1  -5  -6    4.91    0.43
  -1   5   6    3.91    0.46
   0  -5  -6   12.32    0.58
   0  -5  -6   12.55    0.68
   0  -5  -6   12.88    0.65
   0   5  -6   12.49    0.74
   0   5   6   12.79    0.71
   1  -5   6    4.08    0.26
  -1  -5  -6    5.01    0.46
  -1  -5  -6    5.02    0.43
  -1  -5  -6    4.23    0.46
  -1   5  -6    4.27    0.30
  -1   5  -6    4.49    0.49
   1   5   6    5.01    0.47
   1   5   6    4.19    0.47
   2  -5   6    4.53    0.29
   2  -5   6    4.18    0.38
  -2  -5  -6    4.89    0.45
  -2  -5  -6    4.48    0.48
   2  -5   6    4.27    0.30
  -2   5  -6    4.47    0.42
   2   5   6    6.48    0.62
   2   5   6    4.61    0.45
  -2   5  -6    4.51    0.48
  -3  -5  -6    0.45    0.24
   3  -5   6    0.31    0.18
   3  -5   6    0.75    0.26
  -3  -5  -6    0.56    0.30
   3   5   6    0.28    0.30
  -3   5  -6    0.37    0.23
  -3   5  -6    0.74    0.30
   3   5   6    0.47    0.26
  -4  -5  -6    1.18    0.38
   4  -5   6    1.68    0.39
   4  -5   6    1.27    0.31
  -4  -5  -6    1.58    0.37
   4   5   6    1.66    0.45
  -4   5  -6    1.48    0.41
  -4   5  -6    1.04    0.29
   4   5   6    0.47    0.28
   5  -5   6    0.05    0.23
   5  -5   6    0.18    0.33
  -5  -5  -6   -0.18    0.30
   5   5   6    0.20    0.36
  -5   5  -6    0.30    0.39
   5   5   6    0.24    0.29
   6  -5   6    1.78    0.44
  -6  -5  -6    2.27    0.51
   6  -5   6    2.32    0.56
  -6   5  -6    3.04    0.68
   6   5   6    1.65    0.54
   6   5   6    1.69    0.45
   7  -5   6    4.21    0.78
  -7  -5  -6    3.09    0.62
   7  -5   6    1.23    0.42
   7   5   6    3.13    0.72
  -7   5  -6    2.65    0.69
   7   5   6    3.17    0.62
   8  -5   6   -0.63    0.50
  -8  -5  -6    1.23    0.54
   8  -5   6    0.58    0.44
   8   5   6    0.43    0.56
  -8   5  -6    0.14    0.55
   8   5   6    1.09    0.51
  -8  -6   6   -0.10    0.40
   8  -6  -6    0.43    0.54
   8  -6  -6    0.09    0.39
   8   6  -6    0.38    0.53
  -8   6   6   -0.67    0.53
  -7  -6   6    0.12    0.36
   7  -6  -6   -0.31    0.32
   7  -6  -6    0.02    0.44
   7   6  -6    0.43    0.48
  -7   6   6   -0.36    0.49
   6  -6  -6    0.08    0.31
   6  -6  -6    0.32    0.40
   6   6  -6    0.14    0.40
  -6   6   6   -0.26    0.47
   5  -6  -6    0.35    0.36
   5  -6  -6    0.05    0.26
   5   6  -6    0.11    0.34
  -5   6   6    0.18    0.45
   4  -6  -6    1.51    0.41
   4  -6  -6    1.21    0.39
   4  -6  -6    1.95    0.39
  -4   6   6    1.31    0.45
   4   6  -6    1.48    0.36
   3  -6  -6    2.01    0.42
   3  -6  -6    1.34    0.30
   3  -6  -6    1.87    0.42
   3   6  -6    1.15    0.29
  -3   6   6    1.56    0.44
  -3   6   6    1.99    0.45
   2  -6  -6    0.40    0.26
   2  -6  -6   -0.24    0.21
   2  -6  -6    0.03    0.19
   2   6  -6    0.01    0.13
  -2   6   6    0.08    0.30
   1  -6  -6    7.30    0.49
   1  -6  -6    8.14    0.65
   1  -6  -6    7.27    0.58
  -1   6   6    8.37    0.71
   0  -6  -6    0.67    0.22
   0  -6  -6    0.57    0.24
   0  -6  -6    0.31    0.27
   0   6   6    0.79    0.32
   1  -6   6    6.78    0.36
  -1  -6  -6    6.47    0.47
  -1  -6  -6    7.77    0.64
  -1  -6  -6    7.53    0.54
  -1   6  -6    6.61    0.39
   1   6   6    6.80    0.49
   1   6   6    6.82    0.63
  -1   6  -6    7.40    0.39
  -1   6  -6    7.13    0.66
  -2  -6  -6    3.00    0.45
  -2  -6  -6    3.35    0.43
  -2  -6  -6    2.50    0.37
   2  -6   6    3.21    0.34
   2  -6   6    2.86    0.26
   2   6   6    3.23    0.40
  -2   6  -6    2.45    0.41
  -2   6  -6    3.06    0.38
   2   6   6    2.50    0.45
  -3  -6  -6    4.42    0.50
   3  -6   6    5.79    0.55
   3  -6   6    4.44    0.40
  -3   6  -6    4.49    0.52
   3   6   6    4.12    0.48
  -3   6  -6    4.85    0.53
   3   6   6    3.61    0.56
   4  -6   6    0.35    0.30
  -4  -6  -6   -0.22    0.26
   4  -6   6    0.32    0.23
  -4   6  -6    0.15    0.25
  -4   6  -6    0.07    0.34
   4   6   6    0.20    0.35
   4   6   6    0.09    0.24
  -5  -6  -6    1.66    0.42
   5  -6   6    1.65    0.36
   5  -6   6    2.09    0.49
   5   6   6    1.71    0.50
   5   6   6    1.39    0.41
  -5   6  -6    1.95    0.53
  -6  -6  -6    1.28    0.44
   6  -6   6    1.11    0.36
   6  -6   6    0.57    0.44
   6   6   6    0.28    0.47
  -6   6  -6    1.06    0.53
   6   6   6    0.62    0.35
   7  -6   6    0.48    0.37
  -7  -6  -6   -0.15    0.38
   7  -6   6    0.38    0.46
   7   6   6    0.10    0.47
  -7   6  -6   -0.19    0.50
   7   6   6    0.60    0.39
   8  -6   6    3.33    0.80
   8  -6   6    1.08    0.48
  -8  -6  -6    0.54    0.52
  -8   6  -6    0.33    0.58
   8   6   6    1.22    0.50
   8   6   6    1.73    0.70
   7  -7  -6    0.13    0.38
  -7  -7   6   -0.42    0.32
   7  -7  -6    0.08    0.48
   7   7  -6    0.15    0.47
  -7   7   6   -0.21    0.52
   6  -7  -6    0.30    0.33
  -6  -7   6    0.11    0.32
   6  -7  -6   -0.18    0.42
  -6   7   6    0.41    0.52
   6   7  -6   -0.20    0.36
   5  -7  -6    1.99    0.45
   5  -7  -6    1.55    0.51
  -5   7   6    2.46    0.64
   5   7  -6    1.32    0.45
   4  -7  -6    0.08    0.25
   4  -7  -6    0.20    0.33
  -4   7   6    1.29    0.52
   4   7  -6    0.37    0.30
   3  -7  -6    3.84    0.58
   3  -7  -6    3.25    0.45
  -3   7   6    3.03    0.56
   3   7  -6    2.88    0.39
   2  -7  -6    4.96    0.49
   2  -7  -6    5.93    0.67
  -2   7   6    6.14    0.68
   2   7  -6    4.81    0.36
   1  -7  -6    1.45    0.30
   1  -7  -6    1.62    0.36
   1   7  -6    1.59    0.18
  -1   7   6    2.07    0.44
   0  -7  -6   10.11    0.58
   0  -7  -6   10.60    0.69
   0   7   6    9.59    0.72
   0   7  -6    9.85    0.41
  -1  -7  -6    8.07    0.69
  -1  -7  -6    7.39    0.54
   1   7   6    7.87    0.71
  -1   7  -6    6.19    0.41
  -2  -7  -6   11.09    0.66
   2  -7   6   11.52    0.49
  -2  -7  -6   10.46    0.76
   2   7   6   12.30    0.82
  -2   7  -6   10.71    0.75
   2   7   6   11.41    0.63
  -2   7  -6   10.99    0.64
  -3  -7  -6    6.27    0.59
   3  -7   6    6.84    0.62
   3  -7   6    5.76    0.47
   3   7   6    6.82    0.76
  -3   7  -6    4.32    0.54
   3   7   6    5.65    0.55
  -3   7  -6    5.11    0.57
   4  -7   6    0.72    0.28
  -4  -7  -6    2.04    0.41
   4  -7   6    1.72    0.42
  -4   7  -6    1.32    0.45
   4   7   6    1.18    0.33
   4   7   6    3.00    0.58
   5  -7   6    0.39    0.31
   5  -7   6    0.43    0.42
  -5  -7  -6    0.45    0.35
  -5   7  -6    0.77    0.47
   5   7   6    0.64    0.32
   5   7   6    1.34    0.54
  -6  -7  -6    0.50    0.41
   6  -7   6    1.18    0.51
   6  -7   6    0.92    0.37
  -6   7  -6    0.12    0.50
   6   7   6    1.31    0.56
   6   7   6    0.81    0.35
   7  -7   6    0.19    0.48
   7  -7   6    0.04    0.34
  -7  -7  -6   -0.04    0.40
   7   7   6    0.64    0.54
  -7   7  -6   -0.12    0.51
   7  -8  -6    1.38    0.49
  -7  -8   6    1.52    0.46
   7  -8  -6    2.83    0.74
   7   8  -6    1.41    0.59
  -7   8   6    1.76    0.69
   6  -8  -6    0.35    0.35
  -6  -8   6    0.44    0.35
   6  -8  -6    0.87    0.54
   6   8  -6    1.93    0.56
  -6   8   6    1.65    0.62
   5  -8  -6   -0.06    0.28
   5  -8  -6    0.03    0.41
  -5  -8   6    0.07    0.29
   5   8  -6   -0.17    0.33
  -5   8   6    0.23    0.51
   4  -8  -6    4.15    0.67
   4  -8  -6    3.00    0.50
  -4   8   6    3.76    0.66
   4   8  -6    2.49    0.46
   3  -8  -6    0.45    0.35
   3  -8  -6    0.38    0.26
  -3   8   6    0.32    0.39
   3   8  -6    0.01    0.21
   2  -8  -6    0.73    0.28
   2  -8  -6    1.27    0.40
   2   8  -6    0.85    0.23
  -2   8   6    1.25    0.44
   1  -8  -6    2.24    0.38
   1  -8  -6    2.06    0.43
   1   8  -6    2.33    0.25
  -1   8   6    1.56    0.45
   0  -8  -6   16.43    0.80
   0  -8  -6   18.23    0.93
   0   8  -6   16.45    0.62
   0   8   6   15.68    0.95
  -1  -8  -6   11.11    0.67
  -1  -8  -6   12.39    0.80
   1   8   6   11.42    0.83
  -1   8  -6   12.60    0.60
  -2  -8  -6    0.16    0.30
   2  -8   6    0.49    0.19
  -2  -8  -6    0.22    0.28
   2   8   6    0.19    0.34
  -2   8  -6   -0.06    0.24
   3  -8   6    1.07    0.28
  -3  -8  -6    1.22    0.43
  -3  -8  -6    0.60    0.32
   3   8   6    1.48    0.48
  -3   8  -6    1.74    0.41
  -4  -8  -6    0.01    0.30
   4  -8   6    0.26    0.25
  -4   8  -6    0.74    0.42
   4   8   6    0.60    0.41
   5  -8   6    1.06    0.35
  -5  -8  -6    0.38    0.36
   5   8   6    0.56    0.45
  -5   8  -6    0.64    0.50
  -6  -8  -6    0.36    0.41
   6  -8   6    0.09    0.29
  -6   8  -6    0.21    0.49
   6   8   6    0.27    0.47
  -7  -8  -6    0.34    0.46
   7  -8   6    0.69    0.40
   7  -8   6    0.15    0.52
  -7   8  -6    0.23    0.56
   7   8   6    0.52    0.56
  -6  -9   6    1.10    0.41
   6  -9  -6    2.07    0.68
   6  -9  -6    1.56    0.47
  -6   9   6    2.15    0.74
   6   9  -6    1.62    0.53
  -5  -9   6    0.81    0.34
   5  -9  -6    2.22    0.62
   5  -9  -6    0.65    0.36
   5   9  -6    1.19    0.45
  -5   9   6    0.95    0.59
   4  -9  -6    1.00    0.49
  -4  -9   6    0.29    0.26
   4  -9  -6    0.24    0.31
  -4   9   6    0.75    0.52
   4   9  -6    0.98    0.37
   3  -9  -6    0.10    0.27
   3  -9  -6    0.79    0.41
  -3  -9   6    0.17    0.21
   3   9  -6    0.90    0.30
  -3   9   6    0.16    0.42
   2  -9  -6    5.31    0.68
   2  -9  -6    4.16    0.52
   2   9  -6    3.94    0.42
  -2   9   6    5.16    0.71
   1  -9  -6    3.42    0.53
   1  -9  -6    2.85    0.42
  -1   9   6    3.01    0.56
   0  -9  -6   -0.16    0.30
   0  -9  -6    0.24    0.26
   0   9  -6    0.03    0.19
   0   9   6    0.18    0.35
  -1  -9  -6    4.21    0.50
  -1  -9  -6    3.33    0.53
   1  -9   6    3.14    0.27
  -1   9  -6    2.80    0.37
   1   9   6    2.59    0.54
  -2  -9  -6    0.91    0.41
   2  -9   6    1.18    0.26
  -2  -9  -6    1.25    0.35
  -2   9  -6    1.32    0.37
   2   9   6    1.05    0.45
  -3  -9  -6    2.09    0.51
   3  -9   6    2.34    0.36
  -3  -9  -6    1.74    0.41
  -3   9  -6    1.24    0.41
   3   9   6    2.80    0.58
   4  -9   6    1.21    0.33
  -4  -9  -6    1.05    0.42
  -4  -9  -6    1.08    0.48
   4   9   6    0.85    0.49
  -4   9  -6    1.08    0.48
  -5  -9  -6    2.00    0.51
   5  -9   6    1.80    0.42
  -5   9  -6    1.83    0.61
   5   9   6    2.86    0.69
   6  -9   6    0.09    0.31
  -6  -9  -6    0.14    0.41
   6   9   6    0.09    0.48
  -6   9  -6   -0.37    0.45
   5 -10  -6    0.17    0.33
   5 -10  -6   -0.33    0.45
  -5 -10   6   -0.21    0.28
   5  10  -6    0.51    0.41
  -5  10   6    0.12    0.56
  -4 -10   6    0.10    0.25
   4 -10  -6   -0.17    0.41
   4 -10  -6   -0.10    0.28
  -4  10   6    0.36    0.49
   4  10  -6   -0.28    0.29
  -3 -10   6    0.39    0.22
   3 -10  -6   -0.53    0.22
  -3  10   6   -0.35    0.38
  -3  10   6    0.34    0.45
   2 -10  -6    1.00    0.35
  -2  10   6    2.27    0.57
   1 -10  -6    0.42    0.28
  -1  10   6   -0.19    0.40
   0 -10  -6    1.17    0.35
   0  10   6    1.97    0.52
   1 -10   6   -0.03    0.17
  -1 -10  -6    0.36    0.29
   1  10   6    0.29    0.41
  -2 -10  -6   -0.07    0.27
   2 -10   6   -0.14    0.21
  -2  10  -6    0.20    0.30
   2  10   6    0.56    0.41
   3 -10   6    0.20    0.26
  -3 -10  -6    0.04    0.31
  -3  10  -6   -0.04    0.33
   3  10   6    0.27    0.42
   4 -10   6    0.87    0.34
  -4 -10  -6    0.31    0.36
  -4  10  -6    0.51    0.43
   4  10   6    0.03    0.47
  -5 -10  -6    0.29    0.40
   5 -10   6   -0.29    0.28
   5  10   6    0.09    0.45
  -5  10  -6    0.87    0.55
  -4 -11   6    0.13    0.30
   4 -11  -6    0.60    0.36
  -4  11   6    0.76    0.58
   3 -11  -6    1.03    0.37
  -3 -11   6    0.89    0.28
  -3  11   6    1.20    0.55
  -3  11   6    0.81    0.56
  -2 -11   6    1.15    0.26
   2 -11  -6    1.26    0.39
  -2  11   6    1.83    0.58
  -1 -11   6   -0.11    0.17
   1 -11  -6    0.29    0.28
  -1  11   6    0.02    0.40
   0 -11   6    0.21    0.19
   0 -11  -6    0.27    0.30
   0  11   6    0.38    0.44
  -1 -11  -6   10.71    0.76
   1 -11   6    9.18    0.55
   1  11   6   13.06    1.14
  -2 -11  -6    0.88    0.34
   2 -11   6    0.45    0.26
   2  11   6    0.70    0.45
   3 -11   6    0.17    0.26
  -3 -11  -6    0.05    0.32
  -3  11  -6    0.13    0.40
   3  11   6    0.44    0.52
   4 -11   6    0.51    0.34
  -4 -11  -6   -0.02    0.34
   4  11   6   -0.46    0.43
  -4  11  -6    0.28    0.42
  -3  12   6    0.48    0.52
  -2 -12   6    1.28    0.29
   2 -12  -6    0.55    0.37
  -2  12   6    0.21    0.46
   1 -12  -6    0.61    0.37
  -1 -12   6    0.08    0.22
  -1  12   6    0.03    0.43
   0 -12  -6    0.21    0.31
   0 -12   6    0.32    0.24
   0  12   6   -0.32    0.43
  -1 -12  -6    0.10    0.32
   1 -12   6    0.07    0.24
   1  12   6    0.19    0.45
  -2 -12  -6   -0.05    0.32
   2 -12   6    0.64    0.29
   2  12   6    0.25    0.47
  -9   0   7   -0.54    0.35
   9   0  -7    0.09    0.42
   9   0  -7    1.24    0.65
  -8   0   7   -0.22    0.34
   8   0  -7    0.16    0.48
   8   0  -7    0.21    0.35
  -8   0   7   -0.28    0.43
   7   0  -7    9.65    0.93
  -7   0   7    8.20    0.91
   7   0  -7   11.16    1.07
   6   0  -7   -0.11    0.38
  -6   0   7    0.87    0.41
   6   0  -7    0.25    0.30
   5   0  -7    0.88    0.39
  -5   0   7    1.10    0.40
   5   0  -7    1.28    0.28
   5   0  -7    1.29    0.34
   4   0  -7   -0.11    0.29
  -4   0   7   -0.05    0.28
   4   0  -7    0.17    0.17
   4   0  -7    0.11    0.22
  -3   0   7    0.04    0.24
   3   0  -7    0.19    0.20
   3   0  -7    0.25    0.27
   3   0  -7    0.22    0.14
   2   0  -7   -0.30    0.20
  -2   0   7   -0.13    0.16
   2   0  -7   -0.10    0.10
   2   0  -7    0.11    0.16
   2   0  -7    0.44    0.17
  -2   0   7    0.20    0.20
   1   0  -7   91.60    2.16
   1   0  -7   93.42    2.25
   1   0  -7   90.44    2.37
  -1   0   7   94.11    2.37
  -1   0   7   90.57    2.19
   1   0  -7   93.97    2.34
  -1   0   7   97.14    2.37
   0   0  -7   -0.11    0.18
   0   0  -7   -0.07    0.16
   0   0   7    0.23    0.19
   0   0  -7    0.03    0.12
   0   0   7    0.11    0.18
   0   0   7   -0.07    0.14
  -1   0  -7   15.22    0.54
   1   0   7   14.95    0.64
   1   0   7   14.52    0.54
   1   0   7   14.95    0.62
  -1   0  -7   14.69    0.64
  -1   0  -7   15.01    0.62
   2   0   7   -0.02    0.18
   2   0   7   -0.29    0.22
   2   0   7    0.10    0.16
  -2   0  -7   -0.19    0.22
  -2   0  -7   -0.04    0.16
  -3   0  -7   20.04    0.89
  -3   0  -7   18.82    0.74
   3   0   7   19.27    0.89
   3   0   7   18.02    0.74
   3   0   7   17.59    0.84
   4   0   7   -0.12    0.21
   4   0   7    0.14    0.19
   4   0   7   -0.26    0.26
  -4   0  -7   -0.04    0.19
  -4   0  -7    0.37    0.29
  -5   0  -7    3.63    0.59
   5   0   7    3.84    0.48
  -5   0  -7    3.00    0.44
   5   0   7    3.50    0.55
   5   0   7    3.05    0.51
  -6   0  -7   -0.19    0.26
   6   0   7    0.29    0.25
   6   0   7    0.23    0.40
  -6   0  -7   -0.18    0.36
   6   0   7    0.05    0.30
  -7   0  -7    0.09    0.50
   7   0   7    0.21    0.44
   7   0   7   -0.12    0.29
   7   0   7    0.32    0.38
   8   0   7   -0.04    0.49
   8   0   7   -0.20    0.37
  -8   0  -7    0.30    0.50
   9   0   7   -0.15    0.57
   9   0   7    1.43    0.61
  -9   0  -7    1.04    0.66
  -9  -1   7    0.37    0.44
   9  -1  -7    0.16    0.42
   9  -1  -7    0.08    0.52
  -9   1   7   -0.55    0.50
   9   1  -7    0.28    0.41
   9   1  -7    0.27    0.55
   8  -1  -7    0.37    0.38
   8  -1  -7   -0.23    0.49
  -8  -1   7    0.21    0.39
  -8   1   7   -0.61    0.43
   8   1  -7    0.09    0.49
   8   1  -7    0.09    0.36
  -8   1   7   -0.12    0.33
  -7  -1   7    2.01    0.54
   7  -1  -7    1.44    0.56
   7  -1  -7    1.45    0.49
  -7   1   7    1.10    0.52
   7   1  -7    0.09    0.44
   7   1  -7    0.41    0.36
   6  -1  -7    2.18    0.40
  -6  -1   7    2.24    0.49
   6  -1  -7    3.22    0.61
   6  -1  -7    2.65    0.52
   6   1  -7    3.52    0.64
   6   1  -7    2.93    0.51
  -6   1   7    2.82    0.61
   5  -1  -7    8.40    0.76
   5  -1  -7    8.34    0.56
   5  -1  -7   10.42    0.87
  -5  -1   7    9.30    0.71
   5   1  -7    9.84    0.84
   5   1  -7    8.09    0.71
   5   1  -7    8.95    0.53
  -5   1   7   10.20    0.86
   4  -1  -7    0.22    0.23
   4  -1  -7    0.16    0.17
  -4  -1   7    0.16    0.23
   4  -1  -7    0.19    0.29
  -4   1   7   -0.21    0.26
   4   1  -7    0.11    0.26
   4   1  -7    0.02    0.12
   4   1  -7   -0.01    0.19
   3  -1  -7    1.24    0.32
  -3  -1   7    0.96    0.26
   3  -1  -7    1.39    0.30
   3  -1  -7    0.83    0.21
  -3  -1   7    1.36    0.26
   3   1  -7    1.23    0.21
  -3   1   7    0.88    0.31
   3   1  -7    1.00    0.30
   3   1  -7    1.83    0.29
   2  -1  -7    1.21    0.21
   2  -1  -7    1.58    0.19
   2  -1  -7    1.14    0.29
  -2  -1   7    1.04    0.21
   2  -1  -7    0.96    0.24
  -2  -1   7    1.67    0.26
   2   1  -7    1.03    0.21
   2   1  -7    1.09    0.24
  -2   1   7    0.75    0.21
  -2   1   7    0.81    0.27
   2   1  -7    0.68    0.23
  -2   1   7    0.94    0.27
   1  -1  -7   11.31    0.54
   1  -1  -7   11.43    0.47
  -1  -1   7   10.96    0.49
  -1  -1   7   11.06    0.41
  -1  -1   7   11.71    0.46
   1  -1  -7   11.73    0.59
   1   1  -7   11.10    0.53
   1   1  -7   11.49    0.44
   1   1  -7   10.30    0.49
  -1   1   7   11.78    0.58
  -1   1   7   11.04    0.49
  -1   1   7   11.62    0.57
   0  -1   7    0.09    0.15
   0  -1  -7    0.06    0.14
   0  -1   7    0.12    0.15
   0  -1   7    0.20    0.12
   0  -1  -7    0.40    0.21
   0  -1  -7    0.14    0.23
   0   1   7    0.19    0.16
   0   1  -7    0.29    0.19
   0   1   7    0.12    0.23
   0   1  -7    0.12    0.16
   0   1   7    0.43    0.22
   0   1  -7    0.23    0.14
   1  -1   7   18.86    0.65
   1  -1   7   17.23    0.64
  -1  -1  -7   17.40    0.73
  -1  -1  -7   17.48    0.62
  -1  -1  -7   17.09    0.72
   1  -1   7   17.57    0.56
   1   1   7   17.11    0.73
  -1   1  -7   16.83    0.62
  -1   1  -7   16.55    0.65
   1   1   7   17.08    0.71
   1   1   7   18.57    0.64
  -2  -1  -7    0.47    0.20
   2  -1   7    0.57    0.24
  -2  -1  -7    0.59    0.27
   2  -1   7    0.76    0.18
   2  -1   7    0.77    0.22
   2   1   7    0.48    0.27
   2   1   7    0.61    0.19
   2   1   7    0.30    0.23
  -2   1  -7    0.29    0.21
  -2   1  -7    0.47    0.17
   3  -1   7    6.59    0.57
   3  -1   7    6.59    0.43
   3  -1   7    6.65    0.57
  -3  -1  -7    6.77    0.61
  -3  -1  -7    6.40    0.50
   3   1   7    6.27    0.44
   3   1   7    6.54    0.59
   3   1   7    6.55    0.62
  -3   1  -7    6.59    0.42
  -3   1  -7    6.05    0.57
   4  -1   7    2.16    0.34
   4  -1   7    2.57    0.45
  -4  -1  -7    2.07    0.36
  -4  -1  -7    2.30    0.48
   4  -1   7    2.99    0.48
  -4   1  -7    1.46    0.39
  -4   1  -7    2.28    0.34
   4   1   7    2.16    0.33
   4   1   7    2.39    0.42
   4   1   7    2.52    0.46
   5  -1   7    4.46    0.60
  -5  -1  -7    3.24    0.55
   5  -1   7    4.93    0.54
   5  -1   7    2.77    0.47
  -5  -1  -7    2.91    0.44
  -5   1  -7    3.15    0.55
   5   1   7    4.12    0.61
   5   1   7    3.66    0.56
  -5   1  -7    2.96    0.43
   5   1   7    3.03    0.43
  -6  -1  -7    0.38    0.42
   6  -1   7   -0.59    0.19
  -6  -1  -7    0.39    0.33
   6  -1   7    0.51    0.33
   6  -1   7    0.31    0.42
   6   1   7    0.12    0.26
  -6   1  -7    0.12    0.42
   6   1   7   -0.33    0.26
   6   1   7   -0.28    0.35
  -7  -1  -7   -0.03    0.33
  -7  -1  -7   -0.05    0.45
   7  -1   7    0.08    0.36
   7  -1   7    0.22    0.44
   7  -1   7   -0.22    0.27
   7   1   7    0.09    0.31
   7   1   7   -0.27    0.42
  -7   1  -7   -0.79    0.39
   8  -1   7    0.40    0.47
  -8  -1  -7    0.15    0.50
   8  -1   7    0.04    0.34
   8  -1   7    0.08    0.50
   8   1   7    1.02    0.57
  -8   1  -7    0.02    0.56
   8   1   7   -0.39    0.36
   9  -1   7    1.74    0.67
  -9  -1  -7    0.25    0.61
   9  -1   7    0.95    0.58
   9   1   7    1.31    0.75
   9   1   7    0.64    0.53
  -9   1  -7    1.28    0.73
   9  -2  -7    0.09    0.48
  -9  -2   7    0.63    0.49
   9  -2  -7   -0.82    0.51
   9   2  -7    0.04    0.40
   9   2  -7    0.27    0.52
  -9   2   7   -0.04    0.57
   8  -2  -7    0.20    0.42
  -8  -2   7    0.45    0.40
   8  -2  -7    1.50    0.60
   8   2  -7   -0.09    0.44
  -8   2   7    0.72    0.59
   8   2  -7    0.06    0.34
   7  -2  -7    3.38    0.71
   7  -2  -7    4.57    0.75
   7  -2  -7    6.23    0.72
  -7   2   7    4.08    0.70
   7   2  -7    3.89    0.65
   7   2  -7    2.98    0.66
   6  -2  -7    0.15    0.33
   6  -2  -7   -0.11    0.22
   6  -2  -7    0.33    0.41
  -6  -2   7    0.43    0.36
   6   2  -7    0.06    0.27
   6   2  -7    0.05    0.38
  -6   2   7   -0.31    0.40
  -5  -2   7    3.57    0.48
   5  -2  -7    4.71    0.52
   5  -2  -7    3.59    0.57
   5  -2  -7    3.15    0.49
  -5   2   7    3.47    0.58
   5   2  -7    4.42    0.59
   5   2  -7    3.91    0.50
   4  -2  -7    6.72    0.48
   4  -2  -7    7.08    0.66
   4  -2  -7    6.43    0.66
  -4  -2   7    7.14    0.52
  -4   2   7    6.48    0.67
   4   2  -7    5.83    0.61
   4   2  -7    6.05    0.52
  -3  -2   7    2.76    0.33
   3  -2  -7    2.58    0.32
   3  -2  -7    2.79    0.42
   3  -2  -7    3.02    0.42
  -3  -2   7    2.39    0.30
   3   2  -7    1.74    0.33
   3   2  -7    2.56    0.31
  -3   2   7    2.71    0.44
   2  -2  -7    6.75    0.53
   2  -2  -7    7.00    0.50
   2  -2  -7    7.55    0.42
  -2  -2   7    6.54    0.36
  -2  -2   7    6.74    0.35
   2   2  -7    6.55    0.34
   2   2  -7    7.32    0.50
   2   2  -7    6.87    0.42
  -2   2   7    6.88    0.55
  -2   2   7    7.68    0.47
   1  -2  -7   26.28    0.97
   1  -2  -7   28.10    0.85
   1  -2  -7   27.14    0.95
  -1  -2   7   26.04    0.77
  -1   2   7   25.59    0.85
  -1   2   7   26.49    0.98
   1   2  -7   27.17    0.93
   1   2  -7   26.19    0.78
   0  -2   7   38.32    0.99
   0  -2  -7   37.93    1.21
   0  -2  -7   37.38    1.19
   0  -2  -7   38.98    1.08
   0   2   7   36.16    1.17
   0   2   7   38.96    1.22
   0   2   7   37.63    1.07
   0   2  -7   37.18    1.16
   0   2  -7   37.47    1.00
  -1  -2  -7   -0.06    0.22
   1  -2   7    0.35    0.16
  -1  -2  -7   -0.07    0.17
   1  -2   7    0.13    0.10
   1  -2   7    0.36    0.15
  -1  -2  -7    0.18    0.24
   1   2   7    0.34    0.21
   1   2   7    0.70    0.27
  -1   2  -7   -0.15    0.13
  -1   2  -7   -0.05    0.17
   1   2   7   -0.02    0.16
  -1   2  -7    0.51    0.17
   2  -2   7   13.90    0.55
  -2  -2  -7   14.38    0.62
  -2  -2  -7   14.26    0.72
   2  -2   7   14.67    0.62
   2  -2   7   14.25    0.63
   2   2   7   12.82    0.67
   2   2   7   13.70    0.73
  -2   2  -7   14.74    0.67
   2   2   7   13.61    0.59
   3  -2   7   13.68    0.70
   3  -2   7   13.33    0.68
  -3  -2  -7   11.84    0.72
  -3  -2  -7   12.49    0.65
   3  -2   7   11.85    0.57
   3   2   7   13.82    0.62
   3   2   7   12.09    0.71
  -3   2  -7   10.93    0.70
   3   2   7   11.78    0.74
   4  -2   7    4.07    0.44
  -4  -2  -7    3.83    0.48
   4  -2   7    4.58    0.55
   4  -2   7    3.57    0.49
  -4  -2  -7    3.82    0.50
  -4   2  -7    3.61    0.52
  -4   2  -7    4.40    0.42
   4   2   7    3.94    0.52
   4   2   7    3.76    0.44
   4   2   7    4.55    0.59
   5  -2   7    2.04    0.47
   5  -2   7    1.87    0.45
  -5  -2  -7    1.54    0.40
   5  -2   7    1.80    0.36
  -5  -2  -7    1.44    0.46
  -5   2  -7    1.11    0.45
   5   2   7    0.79    0.27
   5   2   7    1.61    0.42
   5   2   7    1.47    0.45
  -6  -2  -7    0.82    0.38
  -6  -2  -7    0.61    0.45
   6  -2   7    0.58    0.31
   6  -2   7    0.60    0.44
   6  -2   7    1.35    0.47
   6   2   7    1.49    0.48
   6   2   7    0.77    0.46
   6   2   7    0.39    0.30
  -6   2  -7    1.18    0.49
   7  -2   7    0.12    0.34
  -7  -2  -7   -0.03    0.45
   7  -2   7   -0.59    0.31
  -7  -2  -7   -0.22    0.34
   7  -2   7   -0.84    0.39
  -7   2  -7    0.14    0.53
   7   2   7   -0.03    0.40
   7   2   7    0.16    0.48
   8  -2   7    0.76    0.42
  -8  -2  -7    0.20    0.41
   8  -2   7   -0.07    0.51
  -8  -2  -7    0.51    0.57
   8  -2   7    0.25    0.45
  -8   2  -7    0.63    0.56
   8   2   7    0.79    0.54
   8   2   7    0.14    0.47
   9  -2   7    1.24    0.65
  -9   2  -7    0.75    0.68
   9   2   7    0.23    0.52
   9   2   7    0.12    0.62
  -9  -3   7    0.85    0.51
   9  -3  -7   -0.81    0.39
   9  -3  -7    0.41    0.62
   9   3  -7   -0.46    0.52
   9   3  -7    0.31    0.39
  -9   3   7    0.17    0.55
  -8  -3   7    1.97    0.54
   8  -3  -7    1.50    0.57
   8  -3  -7    1.12    0.64
  -8   3   7    2.12    0.72
   8   3  -7    1.39    0.48
   8   3  -7    1.67    0.63
   7  -3  -7    1.81    0.42
   7  -3  -7    1.67    0.57
   7  -3  -7    1.03    0.44
   7   3  -7    2.09    0.60
  -7   3   7    1.32    0.62
   7   3  -7    1.28    0.39
   6  -3  -7    2.27    0.44
   6  -3  -7    1.97    0.57
   6  -3  -7    2.22    0.50
   6   3  -7    1.80    0.54
  -6   3   7    2.67    0.63
   6   3  -7    2.42    0.43
   5  -3  -7    1.10    0.32
   5  -3  -7    0.72    0.39
   5  -3  -7    0.91    0.38
   5   3  -7    1.58    0.32
  -5   3   7    1.77    0.50
   5   3  -7    1.29    0.41
   4  -3  -7    0.09    0.31
   4  -3  -7    0.32    0.27
   4  -3  -7    0.25    0.21
  -4  -3   7    0.28    0.21
   4   3  -7    0.06    0.28
  -4   3   7    0.54    0.36
   4   3  -7    0.29    0.18
   3  -3  -7    3.41    0.47
  -3  -3   7    4.17    0.35
   3  -3  -7    3.73    0.39
  -3  -3   7    3.55    0.32
   3  -3  -7    4.36    0.50
   3   3  -7    3.70    0.42
  -3   3   7    3.52    0.48
   3   3  -7    3.84    0.32
  -2  -3   7    0.17    0.10
   2  -3  -7    0.11    0.24
  -2  -3   7   -0.17    0.11
   2  -3  -7    0.05    0.21
   2  -3  -7    0.11    0.15
  -2   3   7    0.35    0.28
   2   3  -7   -0.19    0.23
   2   3  -7    0.06    0.17
  -1  -3   7    5.87    0.26
   1  -3  -7    5.79    0.39
   1  -3  -7    7.24    0.55
   1  -3  -7    5.46    0.46
  -1   3   7    5.57    0.53
   1   3  -7    5.79    0.27
   1   3  -7    5.51    0.48
   1   3  -7    5.34    0.25
  -1   3   7    5.10    0.38
   0  -3  -7   13.29    0.64
   0  -3  -7   11.36    0.62
   0  -3  -7   11.84    0.54
   0   3  -7   11.00    0.60
   0   3  -7   11.36    0.35
   0   3   7   12.12    0.52
   0   3   7   11.90    0.65
   0   3   7   12.24    0.61
  -1  -3  -7    0.08    0.24
  -1  -3  -7    0.54    0.20
   1  -3   7    0.46    0.10
   1  -3   7    0.84    0.16
   1  -3   7    0.38    0.08
  -1  -3  -7    0.53    0.26
   1   3   7    0.28    0.24
  -1   3  -7    0.81    0.18
   1   3   7    0.65    0.19
   1   3   7    0.47    0.23
  -1   3  -7    0.15    0.20
   2  -3   7    3.43    0.28
   2  -3   7    2.80    0.33
  -2  -3  -7    2.97    0.34
   2  -3   7    3.41    0.31
  -2  -3  -7    3.31    0.42
  -2   3  -7    2.95    0.36
   2   3   7    3.09    0.40
   2   3   7    2.82    0.31
  -2   3  -7    2.67    0.34
   2   3   7    3.26    0.44
   3  -3   7   -0.19    0.18
  -3  -3  -7    0.12    0.26
   3  -3   7   -0.03    0.20
   3  -3   7    0.11    0.16
  -3  -3  -7    0.01    0.21
   3   3   7    0.08    0.26
   3   3   7   -0.22    0.13
  -3   3  -7   -0.02    0.24
   3   3   7    0.47    0.26
  -4  -3  -7    1.39    0.37
  -4  -3  -7    1.01    0.31
   4  -3   7    1.64    0.37
   4  -3   7    1.32    0.30
   4  -3   7    0.59    0.30
  -4   3  -7    1.03    0.37
   4   3   7    0.95    0.26
   4   3   7    1.09    0.34
   4   3   7    0.85    0.39
   5  -3   7    4.03    0.58
   5  -3   7    4.13    0.59
  -5  -3  -7    4.40    0.56
   5  -3   7    3.98    0.49
  -5  -3  -7    4.64    0.66
   5   3   7    3.36    0.44
   5   3   7    4.30    0.65
  -5   3  -7    4.09    0.63
   5   3   7    4.34    0.62
   6  -3   7    5.90    0.74
  -6  -3  -7    5.23    0.71
  -6  -3  -7    5.13    0.65
   6  -3   7    6.95    0.81
   6  -3   7    7.45    0.73
  -6   3  -7    5.81    0.82
   6   3   7    6.11    0.76
   6   3   7    6.86    0.84
   7  -3   7    0.99    0.52
  -7  -3  -7    0.47    0.39
   7  -3   7    0.61    0.36
  -7  -3  -7    0.77    0.53
   7   3   7    0.31    0.42
  -7   3  -7    0.65    0.54
   7   3   7   -0.08    0.44
   8  -3   7    0.18    0.51
   8  -3   7    0.01    0.35
  -8  -3  -7    0.12    0.40
  -8   3  -7   -0.19    0.54
   8   3   7   -0.31    0.38
   8   3   7    0.20    0.51
   8  -4  -7    0.82    0.55
   8  -4  -7    2.49    0.72
  -8  -4   7    0.52    0.47
   8   4  -7    0.89    0.55
   8   4  -7    0.98    0.45
  -8   4   7    0.22    0.57
   7  -4  -7    2.03    0.59
   7  -4  -7    1.44    0.45
   7  -4  -7    1.60    0.63
  -7   4   7    1.92    0.65
   7   4  -7    0.89    0.36
   7   4  -7    1.55    0.57
   6  -4  -7    1.69    0.57
   6  -4  -7    2.71    0.51
   6  -4  -7    2.27    0.56
   6   4  -7    1.62    0.49
  -6   4   7    1.17    0.53
   6   4  -7    2.38    0.42
   5  -4  -7    0.39    0.34
   5  -4  -7    0.33    0.38
   5  -4  -7    0.27    0.25
  -5   4   7    0.60    0.43
   5   4  -7    0.01    0.19
   5   4  -7    0.51    0.36
   4  -4  -7    0.81    0.32
   4  -4  -7    0.48    0.23
   4  -4  -7    1.27    0.38
   4   4  -7    0.11    0.26
  -4   4   7   -0.03    0.35
   4   4  -7    0.31    0.17
  -3  -4   7    0.70    0.20
   3  -4  -7    0.97    0.33
   3  -4  -7    1.21    0.36
   3  -4  -7    1.00    0.25
  -3   4   7    0.52    0.33
  -3   4   7    0.24    0.30
   3   4  -7    0.25    0.22
   2  -4  -7    0.82    0.29
   2  -4  -7    0.74    0.22
   2  -4  -7    0.34    0.23
  -2   4   7    1.38    0.34
   2   4  -7    0.40    0.16
   1  -4  -7    1.72    0.33
   1  -4  -7    1.79    0.27
   1  -4  -7    1.82    0.33
   1   4  -7    1.39    0.33
  -1   4   7    1.59    0.34
  -1   4   7    1.74    0.25
   0  -4  -7    6.39    0.43
   0  -4  -7    8.09    0.61
   0  -4  -7    5.73    0.50
   0   4  -7    6.66    0.55
   0   4   7    7.70    0.60
   0   4   7    6.15    0.39
   0   4   7    6.80    0.53
  -1  -4  -7    3.72    0.37
  -1  -4  -7    4.02    0.44
   1  -4   7    3.02    0.23
  -1  -4  -7    3.49    0.42
  -1   4  -7    3.13    0.39
   1   4   7    3.73    0.33
   1   4   7    2.48    0.39
  -1   4  -7    3.81    0.29
   1   4   7    3.70    0.42
   2  -4   7    4.90    0.40
  -2  -4  -7    3.46    0.43
   2  -4   7    4.19    0.28
  -2  -4  -7    4.23    0.41
  -2   4  -7    3.63    0.42
   2   4   7    5.54    0.53
   2   4   7    4.09    0.53
   2   4   7    4.83    0.40
  -2   4  -7    5.28    0.44
  -2   4  -7    3.97    0.24
  -3  -4  -7    0.37    0.29
   3  -4   7    0.27    0.21
   3  -4   7    0.18    0.17
   3  -4   7   -0.09    0.19
  -3  -4  -7   -0.11    0.21
   3   4   7    0.21    0.25
   3   4   7   -0.07    0.28
  -3   4  -7   -0.02    0.26
  -3   4  -7   -0.21    0.20
   3   4   7    0.13    0.15
   4  -4   7    1.62    0.36
  -4  -4  -7    1.78    0.42
   4  -4   7    1.43    0.29
  -4  -4  -7    1.04    0.32
   4  -4   7    1.27    0.36
   4   4   7    0.96    0.38
  -4   4  -7    1.21    0.30
  -4   4  -7    1.67    0.43
   4   4   7    1.65    0.38
  -5  -4  -7   -0.07    0.30
  -5  -4  -7   -0.08    0.34
   5  -4   7    0.47    0.29
   5  -4   7    1.27    0.41
  -5   4  -7    0.61    0.42
   5   4   7    0.70    0.34
   5   4   7    0.56    0.39
  -5   4  -7    0.63    0.26
  -6  -4  -7    5.69    0.73
   6  -4   7    5.60    0.66
  -6  -4  -7    6.34    0.74
   6  -4   7    7.76    0.91
   6   4   7    6.98    0.81
   6   4   7    5.50    0.83
  -6   4  -7    4.92    0.77
   7  -4   7    0.42    0.35
  -7  -4  -7    0.47    0.43
   7  -4   7    0.59    0.49
   7   4   7   -0.13    0.36
   7   4   7    0.49    0.48
  -7   4  -7    1.29    0.58
   8  -4   7    0.43    0.51
  -8  -4  -7    0.85    0.45
   8  -4   7    0.58    0.41
   8   4   7    0.78    0.49
   8   4   7    1.00    0.60
  -8   4  -7    1.50    0.65
   8  -5  -7    0.71    0.53
  -8  -5   7    0.07    0.39
   8  -5  -7    0.76    0.42
   8   5  -7   -0.44    0.46
  -8   5   7    0.56    0.61
   7  -5  -7    2.19    0.59
   7  -5  -7    1.21    0.41
   7  -5  -7    2.77    0.72
  -7   5   7    1.96    0.62
   7   5  -7    2.40    0.64
   6  -5  -7    5.30    0.77
   6  -5  -7    5.11    0.74
   6  -5  -7    5.54    0.66
   6   5  -7    5.48    0.77
  -6   5   7    4.97    0.76
   5  -5  -7    0.18    0.36
   5  -5  -7    0.64    0.30
   5  -5  -7    0.41    0.35
   5   5  -7    0.20    0.32
  -5   5   7   -0.13    0.42
   4  -5  -7    0.41    0.25
   4  -5  -7   -0.23    0.29
   4  -5  -7    0.55    0.32
   4   5  -7    0.28    0.26
  -4   5   7    0.30    0.40
   3  -5  -7    0.22    0.21
   3  -5  -7    0.25    0.27
   3  -5  -7   -0.16    0.23
   3   5  -7   -0.05    0.17
  -3   5   7    0.02    0.31
  -3   5   7   -0.25    0.29
   2  -5  -7   22.68    1.02
   2  -5  -7   22.98    0.99
   2  -5  -7   24.19    0.91
   2   5  -7   23.25    0.76
  -2   5   7   21.18    1.03
   1  -5  -7    0.20    0.22
   1  -5  -7    0.04    0.16
   1  -5  -7   -0.01    0.21
   1   5  -7    0.16    0.28
  -1   5   7   -0.27    0.23
   0  -5  -7    2.91    0.39
   0  -5  -7    2.84    0.40
   0  -5  -7    2.61    0.33
   0   5   7    2.13    0.41
   0   5  -7    3.42    0.48
  -1  -5  -7    0.39    0.21
  -1  -5  -7    0.32    0.25
  -1  -5  -7    0.67    0.25
   1  -5   7    0.29    0.11
  -1   5  -7    0.56    0.28
   1   5   7    0.31    0.22
  -1   5  -7    0.48    0.16
   1   5   7    0.11    0.26
  -2  -5  -7   17.12    0.75
   2  -5   7   15.45    0.55
  -2  -5  -7   16.73    0.81
   2  -5   7   14.72    0.54
   2  -5   7   14.03    0.63
  -2  -5  -7   16.24    0.84
   2   5   7   14.72    0.85
  -2   5  -7   15.46    0.78
  -2   5  -7   15.75    0.69
   2   5   7   14.83    0.76
   3  -5   7    0.36    0.23
  -3  -5  -7    0.21    0.26
  -3  -5  -7    0.37    0.24
   3  -5   7    0.38    0.19
  -3   5  -7    0.28    0.24
   3   5   7   -0.20    0.26
  -3   5  -7    0.03    0.26
   3   5   7    0.36    0.25
  -4  -5  -7    5.04    0.57
   4  -5   7    4.51    0.46
   4  -5   7    5.27    0.62
  -4  -5  -7    5.09    0.59
  -4   5  -7    6.07    0.55
   4   5   7    6.41    0.76
   4   5   7    5.12    0.60
  -4   5  -7    5.26    0.63
   5  -5   7    2.70    0.41
  -5  -5  -7    3.70    0.60
  -5  -5  -7    3.43    0.55
   5  -5   7    3.75    0.59
   5   5   7    3.46    0.57
   5   5   7    4.05    0.67
  -5   5  -7    3.93    0.62
   6  -5   7    0.79    0.47
   6  -5   7    0.60    0.32
  -6  -5  -7   -0.05    0.35
   6   5   7    1.24    0.41
  -6   5  -7    0.85    0.54
   6   5   7    0.57    0.48
   7  -5   7   -0.29    0.40
  -7  -5  -7    0.12    0.40
   7  -5   7   -0.18    0.28
  -7   5  -7   -0.05    0.48
   7   5   7    0.21    0.35
   7   5   7    0.50    0.49
   8  -5   7    1.46    0.64
  -8  -5  -7    1.00    0.51
   8  -5   7    1.24    0.48
   8   5   7    1.49    0.55
   8   5   7    1.00    0.62
  -8   5  -7    1.16    0.70
   8  -6  -7    0.27    0.42
   8  -6  -7    0.15    0.50
  -8  -6   7    0.20    0.41
  -8   6   7    0.60    0.68
   8   6  -7   -0.37    0.45
   7  -6  -7    0.01    0.41
   7  -6  -7   -0.19    0.35
  -7  -6   7   -0.02    0.35
  -7   6   7   -0.04    0.51
   7   6  -7    0.57    0.47
   6  -6  -7    0.30    0.32
   6  -6  -7    0.33    0.43
   6   6  -7    0.27    0.36
  -6   6   7    0.21    0.50
   5  -6  -7    2.59    0.60
   5  -6  -7    2.59    0.59
   5  -6  -7    2.95    0.50
  -5   6   7    2.11    0.61
   5   6  -7    2.92    0.54
   4  -6  -7    1.64    0.45
   4  -6  -7    1.26    0.34
   4  -6  -7    2.24    0.49
  -4   6   7    1.69    0.52
   4   6  -7    1.50    0.36
   3  -6  -7    1.84    0.33
   3  -6  -7    1.19    0.39
   3  -6  -7    2.06    0.43
  -3   6   7    1.21    0.41
   3   6  -7    1.07    0.27
   2  -6  -7   21.30    1.02
   2  -6  -7   20.23    0.87
   2  -6  -7   21.44    0.96
  -2   6   7   19.81    1.04
   2   6  -7   21.27    0.72
   1  -6  -7    0.37    0.23
   1  -6  -7    0.11    0.18
   1  -6  -7    0.11    0.22
  -1   6   7    0.25    0.28
   0  -6  -7    1.60    0.31
   0  -6  -7    1.93    0.34
   0  -6  -7    1.99    0.37
   0   6   7    1.38    0.37
   0   6  -7    2.34    0.47
  -1  -6  -7   20.79    0.96
  -1  -6  -7   21.07    0.90
  -1  -6  -7   20.40    0.84
   1  -6   7   19.54    0.65
   1   6   7   17.63    0.95
   1   6   7   21.29    0.88
  -1   6  -7   20.55    0.69
  -1   6  -7   20.50    0.97
  -2  -6  -7    1.22    0.30
   2  -6   7    1.74    0.21
  -2  -6  -7    1.50    0.34
  -2  -6  -7    2.26    0.42
   2  -6   7    1.64    0.28
   2   6   7    2.04    0.43
   2   6   7    1.12    0.30
  -2   6  -7    1.47    0.35
  -2   6  -7    1.33    0.28
  -3  -6  -7    3.33    0.45
   3  -6   7    4.57    0.51
   3  -6   7    4.26    0.39
  -3   6  -7    3.48    0.47
  -3   6  -7    3.81    0.48
   3   6   7    3.75    0.55
   3   6   7    3.39    0.46
   4  -6   7    8.87    0.60
   4  -6   7   11.04    0.76
  -4  -6  -7    8.60    0.71
  -4   6  -7   10.18    0.68
   4   6   7    8.65    0.75
   4   6   7   10.74    0.97
  -4   6  -7    9.06    0.80
  -5  -6  -7    9.83    0.85
   5  -6   7    9.78    0.69
   5  -6   7   13.10    1.08
   5   6   7   10.11    0.88
   5   6   7    9.82    1.00
  -5   6  -7    8.09    0.87
   6  -6   7   -0.06    0.39
   6  -6   7    0.30    0.30
  -6  -6  -7    0.14    0.37
  -6   6  -7    0.91    0.53
   6   6   7   -0.08    0.42
   6   6   7    0.10    0.32
   7  -6   7    1.07    0.57
  -7  -6  -7    0.21    0.41
   7  -6   7    0.48    0.38
   7   6   7    0.51    0.40
  -7   6  -7    0.74    0.56
   7   6   7    0.34    0.52
   8  -6   7   -0.35    0.45
   8  -6   7    0.05    0.37
  -8  -6  -7    0.02    0.48
   8   6   7    0.65    0.60
   8   6   7    0.47    0.45
  -8   6  -7    0.72    0.62
   7  -7  -7    0.02    0.36
   7  -7  -7    0.09    0.46
  -7  -7   7    0.04    0.39
  -7   7   7   -0.49    0.51
   7   7  -7    1.19    0.51
  -6  -7   7    0.24    0.32
   6  -7  -7   -0.06    0.45
   6  -7  -7    0.31    0.35
  -6   7   7    0.49    0.54
   6   7  -7   -0.21    0.37
   5  -7  -7    0.32    0.29
   5  -7  -7    0.05    0.37
   5   7  -7    0.19    0.33
  -5   7   7    0.07    0.48
   4  -7  -7    0.92    0.31
   4  -7  -7    0.66    0.39
   4   7  -7    1.95    0.39
  -4   7   7    0.27    0.43
   3  -7  -7   12.33    0.74
   3  -7  -7   13.11    0.89
   3   7  -7   12.46    0.65
  -3   7   7   12.32    0.95
   2  -7  -7   38.75    1.34
   2  -7  -7   40.07    1.53
  -2   7   7   37.49    1.56
   2   7  -7   39.40    1.15
   1  -7  -7    0.52    0.29
   1  -7  -7    0.25    0.22
  -1   7   7    0.21    0.32
   0  -7  -7    0.00    0.20
   0  -7  -7    0.04    0.25
   0   7   7   -0.03    0.28
  -1  -7  -7    0.72    0.33
  -1  -7  -7    0.81    0.27
   1   7   7    1.04    0.37
  -1   7  -7    1.12    0.23
  -1   7  -7    1.34    0.42
  -2  -7  -7   -0.36    0.24
  -2  -7  -7   -0.18    0.22
   2  -7   7    0.09    0.15
  -2   7  -7   -0.32    0.26
   2   7   7   -0.02    0.30
   2   7   7   -0.01    0.21
  -2   7  -7    0.03    0.23
   3  -7   7    5.84    0.48
  -3  -7  -7    4.63    0.53
   3   7   7    6.42    0.61
   3   7   7    5.37    0.68
  -3   7  -7    5.26    0.57
  -3   7  -7    5.20    0.59
   4  -7   7   15.73    0.93
   4  -7   7   14.20    0.76
  -4  -7  -7   15.38    0.89
   4   7   7   15.17    1.07
  -4   7  -7   12.48    1.01
   4   7   7   15.48    0.87
  -5  -7  -7    0.32    0.37
   5  -7   7    0.83    0.32
   5  -7   7    0.94    0.43
   5   7   7    0.97    0.35
  -5   7  -7    0.44    0.44
   5   7   7    0.35    0.41
  -6  -7  -7    1.94    0.49
   6  -7   7    2.38    0.62
   6  -7   7    2.45    0.47
   6   7   7    1.15    0.40
  -6   7  -7    2.34    0.63
   6   7   7    1.60    0.59
   7  -7   7    1.11    0.42
   7  -7   7    2.50    0.67
  -7  -7  -7    0.94    0.51
   7   7   7    1.75    0.63
  -7   7  -7    1.16    0.63
   7  -8  -7    0.39    0.45
  -7  -8   7    0.54    0.40
   7  -8  -7   -0.06    0.57
   7   8  -7    0.19    0.50
  -7   8   7    0.76    0.63
   6  -8  -7    1.46    0.62
   6  -8  -7    3.01    0.59
  -6  -8   7    2.17    0.49
  -6   8   7    1.69    0.67
   6   8  -7    2.97    0.65
   5  -8  -7    2.16    0.46
   5  -8  -7    1.39    0.51
  -5   8   7    1.06    0.58
   5   8  -7    2.07    0.51
   4  -8  -7    3.00    0.51
   4  -8  -7    3.47    0.64
   4   8  -7    3.81    0.52
  -4   8   7    2.23    0.62
   3  -8  -7    8.13    0.82
   3  -8  -7    7.71    0.72
   3   8  -7   10.90    0.63
  -3   8   7    9.07    0.91
   2  -8  -7    8.21    0.80
   2  -8  -7    9.27    0.74
   2   8  -7    7.35    0.45
  -2   8   7    8.56    0.83
   1  -8  -7    4.10    0.48
   1  -8  -7    5.67    0.64
   1   8  -7    3.67    0.28
  -1   8   7    3.41    0.59
   0  -8  -7    2.27    0.44
   0  -8  -7    1.90    0.35
   0   8  -7    1.72    0.22
   0   8   7    2.22    0.50
  -1  -8  -7    6.46    0.67
  -1  -8  -7    5.82    0.53
  -1   8  -7    6.61    0.46
   1   8   7    6.35    0.71
   2  -8   7    0.00    0.16
  -2  -8  -7   -0.09    0.29
  -2  -8  -7   -0.18    0.23
  -2   8  -7    0.07    0.26
   2   8   7    0.33    0.35
  -3  -8  -7    1.81    0.50
  -3  -8  -7    1.10    0.37
   3  -8   7    0.90    0.26
  -3   8  -7    2.22    0.47
  -3   8  -7    1.30    0.39
   3   8   7    1.53    0.49
  -4  -8  -7    0.03    0.32
   4  -8   7    0.55    0.28
  -4   8  -7    1.43    0.47
   4   8   7    0.70    0.44
   5  -8   7    3.13    0.49
  -5  -8  -7    3.11    0.56
  -5   8  -7    2.33    0.59
   5   8   7    2.83    0.65
   6  -8   7    0.20    0.32
  -6  -8  -7   -0.12    0.35
   6   8   7   -0.19    0.47
  -6   8  -7    0.27    0.51
   7  -8   7    0.07    0.38
  -7  -8  -7    0.45    0.47
  -7   8  -7   -0.41    0.55
   7   8   7    0.02    0.51
   6  -9  -7   -0.18    0.44
  -6  -9   7    0.19    0.36
   6  -9  -7   -0.22    0.32
   6   9  -7   -0.14    0.40
  -6   9   7    0.31    0.56
  -5  -9   7    2.38    0.45
   5  -9  -7    3.94    0.60
   5  -9  -7    3.24    0.72
  -5   9   7    2.27    0.70
   5   9  -7    2.92    0.57
   4  -9  -7    0.38    0.31
  -4  -9   7    0.04    0.23
   4  -9  -7   -0.39    0.35
  -4   9   7    0.59    0.49
   4   9  -7    0.88    0.33
   3  -9  -7    2.30    0.55
   3  -9  -7    2.04    0.44
   3   9  -7    1.85    0.36
  -3   9   7    0.98    0.50
   2  -9  -7    0.29    0.37
   2  -9  -7    0.90    0.31
  -2   9   7    1.36    0.50
   1  -9  -7    1.24    0.35
   1  -9  -7    0.98    0.37
  -1   9   7    0.85    0.43
   0  -9  -7    2.16    0.49
   0  -9  -7    1.93    0.39
   0   9   7    1.41    0.48
  -1  -9  -7    2.04    0.39
  -1  -9  -7    2.45    0.51
  -1   9  -7    2.78    0.37
   1   9   7    1.83    0.50
  -2  -9  -7    1.21    0.46
  -2  -9  -7    1.86    0.41
   2  -9   7    0.97    0.24
   2   9   7    2.24    0.54
  -2   9  -7    1.23    0.34
  -3  -9  -7   -0.12    0.25
  -3  -9  -7   -0.23    0.35
   3  -9   7    0.40    0.23
   3   9   7   -0.08    0.35
  -3   9  -7   -0.26    0.29
   4  -9   7    0.66    0.29
  -4  -9  -7    0.24    0.33
  -4  -9  -7    0.56    0.43
  -4   9  -7    0.18    0.40
   4   9   7   -0.06    0.40
  -5  -9  -7    2.35    0.54
   5  -9   7    1.94    0.43
   5   9   7    1.39    0.57
  -5   9  -7    1.69    0.58
  -6  -9  -7   -0.27    0.37
   6  -9   7    0.30    0.32
  -6   9  -7    0.05    0.50
   6   9   7    0.14    0.48
   5 -10  -7    0.43    0.54
   5 -10  -7   -0.12    0.28
  -5 -10   7    0.18    0.30
   5  10  -7   -0.16    0.35
  -5  10   7   -0.07    0.55
   4 -10  -7    0.05    0.45
  -4 -10   7    0.00    0.25
   4 -10  -7    0.46    0.32
  -4  10   7    0.02    0.50
   3 -10  -7    0.34    0.40
   3 -10  -7   -0.04    0.29
  -3 -10   7    0.04    0.21
  -3  10   7   -0.03    0.43
   2 -10  -7    5.96    0.64
  -2  10   7    4.78    0.74
   1 -10  -7    1.03    0.33
  -1  10   7    1.00    0.48
   0 -10  -7    0.52    0.29
   0  10   7    0.09    0.39
   1 -10   7    2.94    0.30
  -1 -10  -7    2.02    0.42
   1  10   7    3.01    0.63
  -2 -10  -7    0.05    0.28
   2 -10   7    0.05    0.21
  -2  10  -7    0.24    0.32
   2  10   7    0.22    0.39
  -3 -10  -7    0.16    0.32
   3 -10   7    0.69    0.29
   3  10   7    0.26    0.43
  -3  10  -7    0.65    0.38
   4 -10   7    1.77    0.40
  -4 -10  -7    1.88    0.48
  -4  10  -7    0.94    0.47
   4  10   7    1.17    0.59
  -5 -10  -7   -0.20    0.36
   5 -10   7    0.20    0.30
  -5  10  -7   -0.03    0.48
   5  10   7   -0.25    0.45
   4 -11  -7   -0.05    0.34
  -4 -11   7   -0.14    0.23
  -4  11   7    0.80    0.58
   3 -11  -7   -0.25    0.30
  -3 -11   7    0.71    0.26
  -3  11   7    0.09    0.46
  -3  11   7    0.22    0.51
  -2 -11   7   -0.27    0.17
   2 -11  -7   -0.13    0.32
  -2  11   7   -0.02    0.42
   1 -11  -7    0.41    0.31
  -1  11   7    1.21    0.53
   0 -11  -7   -0.55    0.24
   0  11   7    0.73    0.47
   1 -11   7    0.52    0.23
  -1 -11  -7    0.79    0.36
   1  11   7   -0.35    0.38
  -2 -11  -7    0.93    0.36
   2 -11   7    0.45    0.25
   2  11   7    0.47    0.45
  -3 -11  -7    0.23    0.35
   3 -11   7   -0.25    0.23
  -3  11  -7    0.10    0.39
   3  11   7   -0.13    0.42
  -4 -11  -7    0.30    0.34
   4 -11   7   -0.19    0.28
   4  11   7   -0.36    0.47
  -4  11  -7    0.91    0.51
  -2 -12   7    1.48    0.29
   2 -12  -7    1.38    0.44
  -2  12   7    2.05    0.65
   1 -12  -7    0.76    0.38
  -1  12   7    0.40    0.49
   0 -12  -7    0.66    0.38
   0 -12   7    1.92    0.31
   0  12   7    0.42    0.51
   1 -12   7    0.96    0.27
  -1 -12  -7    0.77    0.38
   1  12   7    0.23    0.50
  -2 -12  -7    0.37    0.36
   2 -12   7    0.45    0.28
   2  12   7    0.23    0.50
  -9   0   8    0.17    0.45
   9   0  -8    0.42    0.59
   9   0  -8   -0.09    0.38
  -8   0   8    4.06    0.74
   8   0  -8    4.25    0.79
   8   0  -8    3.99    0.68
   7   0  -8    0.40    0.47
   7   0  -8    0.29    0.35
  -7   0   8    0.64    0.45
  -6   0   8   75.24    2.51
   6   0  -8   72.71    2.55
   6   0  -8   74.68    2.47
   5   0  -8   -0.15    0.32
  -5   0   8    0.33    0.31
   5   0  -8    0.09    0.16
   5   0  -8    0.40    0.27
   4   0  -8   71.54    1.89
   4   0  -8   70.48    2.19
   4   0  -8   68.19    2.09
  -4   0   8   68.65    2.12
  -3   0   8   -0.47    0.17
   3   0  -8    0.18    0.26
   3   0  -8   -0.16    0.18
  -3   0   8    0.12    0.21
   3   0  -8   -0.22    0.16
   3   0  -8    0.04    0.12
   2   0  -8   22.19    0.74
  -2   0   8   21.08    0.83
   2   0  -8   22.11    0.71
   2   0  -8   21.64    0.86
  -2   0   8   21.11    0.76
   2   0  -8   21.58    0.81
  -1   0   8   -0.15    0.20
  -1   0   8   -0.17    0.14
   1   0  -8    0.00    0.16
   1   0  -8   -0.08    0.21
   1   0  -8   -0.09    0.16
  -1   0   8    0.19    0.20
   1   0  -8   -0.04    0.11
   0   0  -8   -0.04    0.12
   0   0   8    0.11    0.15
   0   0  -8    0.08    0.17
   0   0   8   -0.12    0.18
   0   0   8   -0.04    0.19
   0   0  -8    0.07    0.20
   1   0   8    0.08    0.21
   1   0   8    0.15    0.20
   1   0   8   -0.08    0.14
  -1   0  -8    0.01    0.20
  -1   0  -8    0.15    0.16
  -1   0  -8    0.07    0.22
   2   0   8  163.25    4.05
  -2   0  -8  160.50    4.04
   2   0   8  156.27    4.01
   2   0   8  160.92    3.75
  -2   0  -8  162.98    3.73
  -3   0  -8    0.11    0.18
   3   0   8   -0.17    0.15
   3   0   8    0.12    0.26
   3   0   8    0.06    0.21
  -3   0  -8   -0.27    0.23
   4   0   8    0.08    0.24
   4   0   8    0.23    0.32
  -4   0  -8    0.16    0.21
  -4   0  -8    0.33    0.30
   4   0   8    0.25    0.22
  -5   0  -8   -0.07    0.23
   5   0   8    0.02    0.21
   5   0   8    0.10    0.28
  -5   0  -8    0.05    0.37
   5   0   8   -0.25    0.32
   6   0   8   -0.02    0.33
   6   0   8    0.70    0.32
  -6   0  -8    0.82    0.45
   6   0   8    0.47    0.43
  -6   0  -8    0.72    0.35
   7   0   8    0.09    0.40
   7   0   8    0.07    0.38
  -7   0  -8   -0.35    0.38
   7   0   8   -0.04    0.29
   8   0   8    0.37    0.47
   8   0   8    1.57    0.62
  -8   0  -8    1.49    0.67
   9   0   8   -0.78    0.54
   9   0   8    0.62    0.54
  -9   0  -8   -0.27    0.59
   9  -1  -8    0.54    0.46
  -9  -1   8    0.17    0.44
   9  -1  -8   -0.30    0.56
   9   1  -8   -0.44    0.50
  -9   1   8   -0.08    0.62
   9   1  -8    0.98    0.50
   8  -1  -8    0.55    0.52
   8  -1  -8    0.56    0.43
   8   1  -8    0.25    0.37
  -8   1   8    0.55    0.52
  -8   1   8    0.35    0.35
   8   1  -8    0.96    0.55
   7  -1  -8   -0.59    0.40
  -7  -1   8    0.07    0.38
   7  -1  -8    0.63    0.40
   7   1  -8   -0.16    0.41
   7   1  -8    0.16    0.32
  -7   1   8   -0.16    0.41
   6  -1  -8    5.78    0.71
  -6  -1   8    3.50    0.56
   6  -1  -8    3.91    0.68
   6  -1  -8    5.83    0.61
   6   1  -8    6.19    0.70
   6   1  -8    5.54    0.73
  -6   1   8    5.00    0.75
   5  -1  -8    5.19    0.60
  -5  -1   8    6.84    0.69
   5  -1  -8    6.05    0.55
   5  -1  -8    5.56    0.69
   5   1  -8    4.86    0.57
   5   1  -8    6.91    0.74
  -5   1   8    5.83    0.66
   4  -1  -8   39.28    1.43
  -4  -1   8   39.41    1.37
   4  -1  -8   39.38    1.48
   4  -1  -8   40.07    1.27
   4   1  -8   39.00    1.45
   4   1  -8   37.99    1.16
  -4   1   8   37.32    1.43
   4   1  -8   38.81    1.36
   3  -1  -8    2.25    0.40
  -3  -1   8    2.59    0.35
   3  -1  -8    1.64    0.25
   3  -1  -8    2.35    0.36
  -3  -1   8    2.17    0.30
   3  -1  -8    2.19    0.23
   3   1  -8    2.08    0.35
  -3   1   8    1.93    0.38
   3   1  -8    2.38    0.32
   3   1  -8    2.11    0.32
   2  -1  -8    0.04    0.18
   2  -1  -8    0.14    0.14
   2  -1  -8    0.01    0.13
  -2  -1   8   -0.24    0.14
  -2  -1   8    0.20    0.17
   2  -1  -8    0.06    0.23
  -2   1   8    0.17    0.19
  -2   1   8    0.04    0.23
   2   1  -8   -0.02    0.18
  -2   1   8    0.13    0.22
   2   1  -8    0.14    0.22
   2   1  -8   -0.24    0.13
  -1  -1   8   48.04    1.22
   1  -1  -8   49.63    1.46
   1  -1  -8   49.28    1.29
  -1  -1   8   48.32    1.31
  -1  -1   8   49.70    1.36
   1  -1  -8   46.63    1.42
   1   1  -8   47.79    1.36
  -1   1   8   50.39    1.46
  -1   1   8   48.82    1.45
  -1   1   8   45.96    1.30
   1   1  -8   47.78    1.37
   1   1  -8   48.18    1.29
   0  -1   8   27.14    0.81
   0  -1  -8   25.20    0.93
   0  -1  -8   25.45    0.80
   0  -1  -8   26.90    0.90
   0  -1   8   26.14    0.73
   0  -1   8   26.61    0.83
   0   1   8   27.44    0.94
   0   1  -8   26.09    0.79
   0   1  -8   25.03    0.88
   0   1  -8   25.31    0.83
   0   1   8   26.43    0.92
   0   1   8   26.79    0.83
  -1  -1  -8    0.38    0.23
   1  -1   8    1.07    0.23
   1  -1   8    0.62    0.17
  -1  -1  -8    0.91    0.28
  -1  -1  -8    0.88    0.20
   1  -1   8    1.14    0.24
   1   1   8    0.39    0.19
   1   1   8    0.54    0.24
  -1   1  -8    0.92    0.24
  -1   1  -8    0.39    0.19
   1   1   8    0.60    0.24
   2  -1   8   13.29    0.65
   2  -1   8   13.62    0.56
  -2  -1  -8   14.09    0.62
   2  -1   8   13.68    0.66
  -2  -1  -8   13.47    0.72
   2   1   8   14.43    0.61
   2   1   8   13.56    0.72
   2   1   8   13.67    0.69
  -2   1  -8   12.68    0.66
  -2   1  -8   14.59    0.55
   3  -1   8   11.63    0.70
  -3  -1  -8   12.85    0.77
   3  -1   8   13.14    0.61
  -3  -1  -8   12.21    0.63
   3  -1   8   13.03    0.70
   3   1   8   13.49    0.76
   3   1   8   12.95    0.63
  -3   1  -8   12.64    0.57
   3   1   8   11.93    0.71
  -3   1  -8   12.70    0.74
  -4  -1  -8    3.85    0.55
   4  -1   8    4.14    0.47
  -4  -1  -8    4.56    0.49
   4  -1   8    4.55    0.54
   4  -1   8    4.05    0.52
  -4   1  -8    5.31    0.47
   4   1   8    4.19    0.55
   4   1   8    4.84    0.61
  -4   1  -8    4.38    0.59
   4   1   8    4.01    0.45
  -5  -1  -8    0.81    0.41
   5  -1   8   -0.12    0.21
   5  -1   8    0.25    0.37
   5  -1   8    0.32    0.29
  -5  -1  -8   -0.21    0.23
   5   1   8    0.15    0.21
   5   1   8    0.25    0.29
  -5   1  -8    0.43    0.37
   5   1   8    0.05    0.35
  -5   1  -8    0.00    0.22
   6  -1   8    0.31    0.40
   6  -1   8    0.09    0.27
  -6  -1  -8    0.76    0.47
   6  -1   8   -0.28    0.30
  -6  -1  -8    0.48    0.33
   6   1   8    0.31    0.42
   6   1   8    0.30    0.27
   6   1   8    0.28    0.35
  -6   1  -8    0.26    0.43
   7  -1   8    0.20    0.40
  -7  -1  -8    0.07    0.47
   7  -1   8    0.07    0.46
   7  -1   8   -0.18    0.29
  -7  -1  -8   -0.08    0.33
   7   1   8    0.15    0.40
  -7   1  -8    0.25    0.53
   7   1   8    0.40    0.48
   8  -1   8    0.94    0.50
   8  -1   8    0.05    0.51
  -8  -1  -8   -0.22    0.49
   8  -1   8    0.08    0.39
  -8   1  -8    1.11    0.63
   8   1   8    1.56    0.69
   8   1   8    0.59    0.48
   9  -1   8   -0.17    0.49
  -9  -1  -8    0.09    0.60
   9   1   8    0.83    0.57
   9   1   8    0.75    0.70
  -9   1  -8    0.95    0.72
  -9  -2   8    0.50    0.50
   9  -2  -8    0.30    0.45
   9  -2  -8    0.13    0.59
  -9   2   8    0.68    0.62
   9   2  -8   -0.10    0.39
   9   2  -8   -0.05    0.54
   8  -2  -8   -1.17    0.42
   8  -2  -8   -0.11    0.37
   8   2  -8   -0.16    0.44
   8   2  -8    0.08    0.34
  -8   2   8    0.99    0.62
   7  -2  -8   -0.03    0.46
   7  -2  -8   -0.36    0.33
  -7   2   8    0.73    0.53
   7   2  -8   -0.10    0.30
   7   2  -8    0.31    0.44
   6  -2  -8   -0.32    0.38
   6  -2  -8    0.19    0.24
   6  -2  -8   -0.14    0.30
  -6   2   8   -0.67    0.36
   6   2  -8    0.11    0.27
   6   2  -8    0.03    0.39
   5  -2  -8    4.66    0.65
  -5  -2   8    4.52    0.54
   5  -2  -8    3.88    0.55
   5  -2  -8    4.39    0.49
   5   2  -8    3.30    0.56
   5   2  -8    3.57    0.46
  -5   2   8    3.90    0.61
   4  -2  -8    4.79    0.49
   4  -2  -8    5.02    0.57
   4  -2  -8    5.46    0.62
  -4  -2   8    4.34    0.45
   4   2  -8    3.91    0.53
   4   2  -8    5.90    0.53
  -4   2   8    5.39    0.60
   3  -2  -8    7.69    0.48
  -3  -2   8    6.86    0.45
   3  -2  -8    7.29    0.64
   3  -2  -8    7.46    0.57
  -3  -2   8    8.93    0.49
   3  -2  -8    8.71    0.33
   3   2  -8    7.45    0.54
  -3   2   8    8.25    0.63
   3   2  -8    7.44    0.44
   2  -2  -8   16.88    0.68
   2  -2  -8   18.39    0.83
  -2  -2   8   17.02    0.59
   2  -2  -8   19.03    0.81
  -2  -2   8   17.56    0.61
   2   2  -8   17.69    0.60
   2   2  -8   16.92    0.70
  -2   2   8   17.89    0.83
   2   2  -8   18.26    0.78
  -2   2   8   18.02    0.72
   1  -2  -8    7.69    0.53
  -1  -2   8    9.08    0.30
   1  -2  -8    8.92    0.58
  -1  -2   8    9.51    0.42
   1  -2  -8    8.63    0.46
  -1  -2   8    8.97    0.31
  -1   2   8    9.71    0.59
   1   2  -8   10.08    0.55
  -1   2   8    9.80    0.49
   1   2  -8    8.87    0.43
   1   2  -8    9.68    0.29
  -1   2   8    9.19    0.59
   0  -2   8    6.53    0.23
   0  -2   8    7.58    0.34
   0  -2  -8    7.52    0.41
   0  -2  -8    6.96    0.50
   0  -2   8    7.09    0.23
   0  -2  -8    6.85    0.52
   0   2  -8    6.67    0.36
   0   2   8    6.73    0.42
   0   2   8    7.25    0.52
   0   2   8    6.67    0.49
   0   2  -8    7.00    0.47
   1  -2   8   12.19    0.47
  -1  -2  -8   12.93    0.56
  -1  -2  -8   11.71    0.64
   1  -2   8   11.99    0.50
  -1  -2  -8   11.54    0.65
   1  -2   8   11.55    0.42
   1   2   8   11.94    0.55
  -1   2  -8   11.83    0.46
  -1   2  -8   11.73    0.59
  -1   2  -8   11.42    0.52
   1   2   8   11.30    0.61
   1   2   8   11.47    0.65
  -2  -2  -8   59.45    1.81
   2  -2   8   59.34    1.55
   2  -2   8   61.44    1.71
   2  -2   8   58.57    1.67
  -2  -2  -8   59.45    1.65
   2   2   8   58.97    1.80
   2   2   8   61.90    1.65
   2   2   8   60.28    1.83
  -2   2  -8   61.93    1.75
  -3  -2  -8   13.44    0.68
   3  -2   8   12.73    0.71
  -3  -2  -8   14.94    0.81
   3  -2   8   12.71    0.69
   3  -2   8   14.76    0.63
   3   2   8   12.32    0.77
   3   2   8   13.75    0.65
  -3   2  -8   12.63    0.75
   3   2   8   13.48    0.76
  -4  -2  -8    0.24    0.30
   4  -2   8    1.09    0.28
   4  -2   8    0.67    0.31
   4  -2   8    0.63    0.33
  -4  -2  -8    0.44    0.27
  -4   2  -8    0.11    0.18
   4   2   8    0.51    0.23
   4   2   8    0.35    0.30
  -4   2  -8    1.09    0.37
   4   2   8    0.79    0.36
  -5  -2  -8    3.57    0.49
   5  -2   8    4.91    0.64
   5  -2   8    4.72    0.54
  -5  -2  -8    4.96    0.68
   5  -2   8    4.12    0.58
   5   2   8    4.68    0.55
   5   2   8    4.67    0.62
  -5   2  -8    4.21    0.64
   5   2   8    4.55    0.64
   6  -2   8    0.04    0.33
   6  -2   8   -0.10    0.26
  -6  -2  -8   -0.25    0.36
   6  -2   8    0.44    0.43
  -6  -2  -8   -0.04    0.31
  -6   2  -8   -0.50    0.40
   6   2   8   -0.04    0.34
   6   2   8   -0.13    0.23
   6   2   8    0.06    0.42
   7  -2   8    0.27    0.35
   7  -2   8    0.22    0.41
  -7  -2  -8    0.07    0.48
  -7  -2  -8    0.39    0.37
   7  -2   8    0.47    0.49
  -7   2  -8    1.06    0.59
   7   2   8    0.54    0.43
   7   2   8    0.00    0.46
   8  -2   8    0.82    0.45
   8  -2   8    0.90    0.55
  -8  -2  -8    0.92    0.60
   8   2   8    0.48    0.48
   8   2   8    1.09    0.61
  -8   2  -8    1.02    0.67
   9   2   8    1.05    0.61
  -9  -3   8   -0.03    0.43
   9  -3  -8   -0.23    0.40
   9  -3  -8    0.28    0.65
   9   3  -8    0.48    0.58
  -9   3   8   -0.08    0.53
   9   3  -8   -0.02    0.38
   8  -3  -8   -0.34    0.35
   8  -3  -8   -0.58    0.47
  -8  -3   8   -0.37    0.36
   8   3  -8    0.69    0.53
  -8   3   8   -0.48    0.49
   8   3  -8   -0.11    0.33
   7  -3  -8    2.35    0.65
   7  -3  -8    2.84    0.48
   7  -3  -8    2.88    0.62
   7   3  -8    3.34    0.71
   7   3  -8    2.15    0.47
  -7   3   8    2.87    0.69
   6  -3  -8   -0.04    0.37
   6  -3  -8    0.10    0.31
   6  -3  -8   -0.09    0.23
   6   3  -8   -0.05    0.36
  -6   3   8   -0.03    0.41
   6   3  -8    0.19    0.25
   5  -3  -8    0.74    0.36
   5  -3  -8    0.36    0.25
   5  -3  -8    0.41    0.38
  -5   3   8    0.30    0.39
   5   3  -8    0.33    0.35
   5   3  -8    0.37    0.22
  -4  -3   8    1.53    0.28
   4  -3  -8    1.38    0.31
   4  -3  -8    0.89    0.39
   4  -3  -8    1.11    0.34
  -4   3   8    0.72    0.37
   4   3  -8    1.30    0.24
   4   3  -8    0.96    0.32
   3  -3  -8    2.42    0.42
  -3  -3   8    3.02    0.31
   3  -3  -8    1.95    0.40
   3  -3  -8    2.04    0.30
  -3  -3   8    2.65    0.27
  -3   3   8    2.60    0.43
   3   3  -8    2.27    0.34
   3   3  -8    2.71    0.26
  -3   3   8    3.21    0.48
   2  -3  -8   40.41    1.38
  -2  -3   8   41.06    1.03
   2  -3  -8   41.00    1.39
   2  -3  -8   40.91    1.23
  -2  -3   8   40.45    1.01
   2   3  -8   41.77    1.38
  -2   3   8   40.05    1.22
   2   3  -8   38.79    1.18
  -2   3   8   40.35    1.40
   1  -3  -8    1.88    0.32
   1  -3  -8    2.10    0.35
  -1  -3   8    1.58    0.18
   1  -3  -8    2.13    0.29
  -1   3   8    1.23    0.24
   1   3  -8    2.01    0.34
  -1   3   8    1.66    0.36
   1   3  -8    1.70    0.19
   0  -3   8   16.77    0.49
   0  -3  -8   17.00    0.68
   0  -3  -8   17.45    0.77
   0  -3  -8   16.77    0.77
   0   3   8   17.54    0.66
   0   3  -8   16.88    0.51
   0   3   8   17.33    0.77
   0   3   8   18.11    0.82
   0   3  -8   17.09    0.76
   0   3  -8   16.00    0.52
  -1  -3  -8   46.57    1.47
  -1  -3  -8   45.10    1.32
  -1  -3  -8   45.23    1.46
   1  -3   8   46.02    1.09
   1  -3   8   44.28    1.24
   1  -3   8   45.00    1.09
   1   3   8   45.21    1.29
   1   3   8   45.90    1.49
   1   3   8   44.95    1.44
  -1   3  -8   45.65    1.41
  -1   3  -8   45.98    1.27
   2  -3   8   11.75    0.57
   2  -3   8   10.62    0.47
  -2  -3  -8   12.14    0.70
   2  -3   8   12.23    0.53
  -2  -3  -8   10.73    0.59
   2   3   8   11.74    0.70
   2   3   8   12.11    0.68
  -2   3  -8   11.74    0.62
  -2   3  -8   11.57    0.51
  -2   3  -8   11.55    0.62
   2   3   8   12.22    0.58
   3  -3   8    1.59    0.32
  -3  -3  -8    0.96    0.27
   3  -3   8    1.18    0.30
  -3  -3  -8    2.20    0.42
   3  -3   8    1.73    0.27
   3   3   8    1.44    0.38
   3   3   8    2.11    0.32
  -3   3  -8    1.60    0.35
   3   3   8    2.12    0.40
  -4  -3  -8    1.48    0.35
  -4  -3  -8    1.74    0.41
   4  -3   8    1.37    0.29
   4  -3   8    2.12    0.41
   4  -3   8    1.15    0.35
  -4   3  -8    1.24    0.39
   4   3   8    1.25    0.28
   4   3   8    1.38    0.43
   4   3   8    1.85    0.40
   5  -3   8    0.01    0.30
   5  -3   8   -0.20    0.29
  -5  -3  -8    0.09    0.35
   5  -3   8   -0.07    0.21
  -5  -3  -8   -0.39    0.25
   5   3   8   -0.23    0.25
   5   3   8   -0.15    0.16
  -5   3  -8    0.16    0.38
   5   3   8   -0.07    0.34
   6  -3   8    0.37    0.42
  -6  -3  -8    1.72    0.42
  -6  -3  -8    0.88    0.46
   6  -3   8    0.81    0.32
   6  -3   8    2.67    0.62
   6   3   8    1.69    0.56
   6   3   8    1.11    0.46
  -6   3  -8    1.17    0.50
   7  -3   8   -0.06    0.45
  -7  -3  -8   -0.05    0.47
   7  -3   8   -0.11    0.29
  -7  -3  -8    0.53    0.38
   7   3   8   -0.01    0.39
   7   3   8    0.68    0.51
  -7   3  -8    0.09    0.51
  -8  -3  -8    0.16    0.42
   8  -3   8   -0.28    0.41
   8  -3   8    0.34    0.39
   8   3   8    0.16    0.41
   8   3   8   -0.28    0.44
  -8   3  -8   -0.40    0.52
  -8  -4   8    0.62    0.48
   8  -4  -8   -0.04    0.55
   8  -4  -8    0.69    0.54
   8   4  -8    0.19    0.47
  -8   4   8    0.52    0.56
   7  -4  -8    2.64    0.61
   7  -4  -8    2.37    0.68
   7  -4  -8    1.21    0.39
  -7   4   8    3.02    0.70
   7   4  -8    1.13    0.38
   7   4  -8    2.35    0.62
   6  -4  -8    0.58    0.41
   6  -4  -8    0.44    0.43
   6  -4  -8    1.20    0.37
   6   4  -8    0.14    0.24
   6   4  -8   -0.20    0.36
  -6   4   8    0.86    0.49
   5  -4  -8    4.81    0.64
   5  -4  -8    6.17    0.75
   5  -4  -8    5.45    0.55
   5   4  -8    5.51    0.50
   5   4  -8    5.62    0.67
  -5   4   8    5.67    0.73
   4  -4  -8    5.75    0.67
   4  -4  -8    6.19    0.58
   4  -4  -8    6.52    0.70
   4   4  -8    5.42    0.38
   4   4  -8    6.43    0.61
  -4   4   8    6.59    0.72
   3  -4  -8   -0.18    0.23
  -3  -4   8   -0.02    0.18
   3  -4  -8    0.03    0.18
   3  -4  -8   -0.32    0.23
  -3   4   8    0.15    0.31
  -3   4   8   -0.11    0.29
   3   4  -8    0.06    0.20
   2  -4  -8    2.31    0.33
   2  -4  -8    1.51    0.34
   2  -4  -8    1.94    0.37
  -2   4   8    1.56    0.38
   2   4  -8    1.36    0.22
   2   4  -8    2.23    0.41
   1  -4  -8   26.00    1.02
   1  -4  -8   24.31    0.88
   1  -4  -8   25.12    1.00
  -1   4   8   24.29    0.85
  -1   4   8   26.45    1.06
   1   4  -8   25.18    1.05
   0  -4  -8   58.18    1.73
   0  -4  -8   56.84    1.71
   0  -4  -8   57.54    1.57
   0   4  -8   56.06    1.72
   0   4   8   54.72    1.69
   0   4   8   53.47    1.74
   0   4   8   54.90    1.52
  -1  -4  -8   16.19    0.69
  -1  -4  -8   15.46    0.78
  -1  -4  -8   15.03    0.76
   1  -4   8   16.31    0.54
   1   4   8   15.87    0.75
  -1   4  -8   15.14    0.56
   1   4   8   13.94    0.61
  -1   4  -8   15.40    0.77
   1   4   8   14.09    0.78
   2  -4   8    0.94    0.18
   2  -4   8    0.85    0.21
  -2  -4  -8    0.92    0.31
  -2  -4  -8    0.36    0.23
  -2  -4  -8    0.60    0.28
  -2   4  -8    0.22    0.22
  -2   4  -8    0.94    0.14
   2   4   8    1.07    0.35
   2   4   8    1.38    0.31
  -2   4  -8    0.95    0.26
   2   4   8    0.91    0.21
   3  -4   8    9.89    0.52
   3  -4   8    9.84    0.55
  -3  -4  -8   10.77    0.71
   3  -4   8    9.05    0.60
  -3  -4  -8    9.60    0.63
  -3   4  -8   10.95    0.70
   3   4   8    9.03    0.67
   3   4   8    9.08    0.80
  -3   4  -8    8.69    0.59
   3   4   8    9.44    0.55
   4  -4   8    0.47    0.29
  -4  -4  -8    0.09    0.30
  -4  -4  -8    0.39    0.30
   4  -4   8    0.21    0.21
   4   4   8    0.03    0.34
   4   4   8    0.17    0.27
  -4   4  -8    0.32    0.24
  -4   4  -8    0.17    0.32
   5  -4   8    3.60    0.59
  -5  -4  -8    2.69    0.53
  -5  -4  -8    2.62    0.47
   5  -4   8    2.95    0.46
   5   4   8    3.26    0.56
  -5   4  -8    3.01    0.42
   5   4   8    3.21    0.62
  -5   4  -8    2.41    0.56
  -6  -4  -8    4.21    0.61
  -6  -4  -8    4.64    0.70
   6  -4   8    3.73    0.56
   6  -4   8    3.73    0.65
  -6   4  -8    4.23    0.69
   6   4   8    3.92    0.64
   6   4   8    4.43    0.79
  -7  -4  -8    0.12    0.38
   7  -4   8    0.31    0.32
   7  -4   8    0.10    0.45
   7   4   8    0.09    0.45
  -7   4  -8    0.09    0.52
   7   4   8    0.11    0.38
   8  -4   8   -0.49    0.46
  -8  -4  -8   -0.20    0.38
   8  -4   8    0.39    0.41
   8   4   8    0.31    0.44
  -8   4  -8    0.31    0.61
   8   4   8   -0.42    0.44
  -8  -5   8   -0.31    0.39
   8  -5  -8    0.42    0.37
   8  -5  -8    0.57    0.52
  -8   5   8   -0.54    0.51
   8   5  -8    0.22    0.49
   7  -5  -8    1.14    0.57
   7  -5  -8    0.76    0.47
   7  -5  -8   -0.04    0.32
   7   5  -8    0.91    0.49
  -7   5   8   -0.29    0.43
   6  -5  -8    0.02    0.28
   6  -5  -8   -0.02    0.37
   6  -5  -8    0.69    0.49
  -6   5   8   -0.16    0.48
   6   5  -8   -0.01    0.36
   5  -5  -8    0.85    0.33
   5  -5  -8    1.42    0.48
   5  -5  -8    0.41    0.36
  -5   5   8    0.29    0.46
   5   5  -8    0.42    0.36
   4  -5  -8   -0.08    0.32
   4  -5  -8    0.07    0.23
   4  -5  -8    0.51    0.32
   4   5  -8   -0.02    0.24
  -4   5   8   -0.34    0.34
   3  -5  -8    1.61    0.41
   3  -5  -8    0.88    0.26
  -3  -5   8    1.47    0.24
   3  -5  -8    1.21    0.35
  -3   5   8    0.97    0.39
   3   5  -8    0.89    0.25
  -3   5   8    1.02    0.40
   2  -5  -8   11.54    0.72
   2  -5  -8   11.60    0.74
   2  -5  -8   10.80    0.61
  -2   5   8   11.39    0.78
   2   5  -8   11.18    0.48
   1  -5  -8    0.35    0.24
   1  -5  -8   -0.06    0.22
   1  -5  -8    0.03    0.16
   1   5  -8   -0.28    0.26
  -1   5   8    0.10    0.27
   0  -5  -8    2.59    0.38
   0  -5  -8    1.91    0.37
   0  -5  -8    2.09    0.32
   0   5   8    2.36    0.43
   0   5  -8    1.40    0.37
  -1  -5  -8   13.91    0.77
   1  -5   8   13.38    0.48
  -1  -5  -8   12.89    0.71
  -1  -5  -8   12.83    0.65
   1   5   8   13.45    0.72
  -1   5  -8   13.77    0.76
  -1   5  -8   12.49    0.50
   1   5   8   13.64    0.78
  -2  -5  -8    0.65    0.32
  -2  -5  -8    0.49    0.28
  -2  -5  -8    0.44    0.25
   2  -5   8    0.52    0.21
   2  -5   8    0.69    0.16
  -2   5  -8    1.03    0.26
   2   5   8    0.99    0.24
  -2   5  -8    0.93    0.31
   2   5   8    0.28    0.25
   2   5   8    0.52    0.32
   3  -5   8    7.47    0.46
  -3  -5  -8    8.29    0.70
   3  -5   8    6.31    0.57
  -3  -5  -8    4.82    0.52
  -3   5  -8    6.81    0.39
   3   5   8    6.91    0.70
  -3   5  -8    7.38    0.61
  -3   5  -8    7.93    0.65
   3   5   8    6.92    0.66
  -4  -5  -8    0.34    0.34
   4  -5   8    0.35    0.30
   4  -5   8    0.65    0.25
  -4  -5  -8    0.04    0.26
   4   5   8    0.21    0.27
  -4   5  -8    0.23    0.26
   4   5   8   -0.07    0.33
  -4   5  -8    0.07    0.34
  -5  -5  -8    2.59    0.49
  -5  -5  -8    2.41    0.55
   5  -5   8    3.06    0.54
   5  -5   8    3.14    0.44
   5   5   8    2.97    0.60
   5   5   8    2.83    0.55
  -5   5  -8    3.24    0.46
  -5   5  -8    2.21    0.57
   6  -5   8    0.78    0.47
  -6  -5  -8    0.37    0.39
   6  -5   8    0.72    0.36
  -6   5  -8    0.48    0.48
   6   5   8   -0.08    0.33
   6   5   8    0.92    0.50
   7  -5   8   -0.77    0.38
  -7  -5  -8   -0.08    0.41
   7  -5   8    0.45    0.34
  -7   5  -8   -0.04    0.47
   7   5   8   -0.03    0.46
   7   5   8    0.94    0.44
  -8  -5  -8    0.12    0.44
   8  -5   8   -0.09    0.54
   8  -5   8    0.31    0.41
  -8   5  -8    0.21    0.55
   8   5   8   -0.50    0.51
   8   5   8   -0.15    0.39
   8  -6  -8    1.33    0.67
  -8  -6   8    0.53    0.43
   8  -6  -8    0.41    0.43
   8   6  -8    1.49    0.63
  -8   6   8    0.67    0.70
   7  -6  -8    0.47    0.38
   7  -6  -8    0.63    0.47
  -7   6   8    0.82    0.60
   7   6  -8    0.29    0.49
   6  -6  -8    1.04    0.50
   6  -6  -8    0.79    0.38
  -6   6   8    0.88    0.58
   6   6  -8    0.65    0.40
   5  -6  -8   -0.55    0.30
   5  -6  -8   -0.15    0.26
   5  -6  -8    0.05    0.41
  -5   6   8   -0.17    0.42
   5   6  -8   -0.01    0.30
   4  -6  -8    1.58    0.45
   4  -6  -8    2.28    0.42
   4  -6  -8    2.39    0.51
  -4   6   8    1.35    0.51
   4   6  -8    1.36    0.35
   3  -6  -8    4.38    0.50
   3  -6  -8    5.73    0.63
   3  -6  -8    4.85    0.63
   3   6  -8    5.26    0.48
  -3   6   8    4.61    0.64
   2  -6  -8   10.26    0.82
   2  -6  -8    9.55    0.76
   2  -6  -8    7.06    0.58
  -2   6   8    6.83    0.70
   2   6  -8    7.14    0.38
   1  -6  -8   11.11    0.61
   1  -6  -8   10.94    0.71
   1  -6  -8   11.46    0.68
  -1   6   8   10.78    0.75
   0  -6  -8    1.95    0.37
   0  -6  -8    1.62    0.36
   0  -6  -8    1.48    0.30
   0   6  -8    2.16    0.47
   0   6   8    1.66    0.39
  -1  -6  -8    0.89    0.26
  -1  -6  -8    0.97    0.34
  -1  -6  -8    1.04    0.31
   1   6   8    0.72    0.26
   1   6   8    0.79    0.33
  -1   6  -8    1.25    0.36
  -1   6  -8    0.44    0.18
   2  -6   8    4.93    0.31
  -2  -6  -8    4.59    0.59
   2  -6   8    4.79    0.42
  -2  -6  -8    4.89    0.55
  -2  -6  -8    4.63    0.50
  -2   6  -8    5.23    0.59
  -2   6  -8    4.56    0.43
   2   6   8    4.66    0.50
   2   6   8    4.20    0.57
  -3  -6  -8    0.73    0.29
  -3  -6  -8    0.74    0.36
   3  -6   8    1.47    0.33
   3  -6   8    0.60    0.21
  -3   6  -8    1.31    0.36
   3   6   8    1.42    0.36
   3   6   8    1.50    0.42
  -3   6  -8    1.20    0.34
   4  -6   8   -0.16    0.27
  -4  -6  -8    0.16    0.31
   4  -6   8   -0.26    0.21
   4   6   8    0.72    0.31
   4   6   8    0.38    0.38
  -4   6  -8   -0.12    0.35
  -4   6  -8   -0.04    0.26
   5  -6   8    0.43    0.39
  -5  -6  -8   -0.02    0.32
   5  -6   8    0.04    0.23
  -5   6  -8   -0.10    0.40
   5   6   8    0.38    0.41
   5   6   8    0.01    0.32
  -6  -6  -8    0.65    0.40
   6  -6   8    1.68    0.54
   6  -6   8    0.67    0.34
  -6   6  -8    1.77    0.58
   6   6   8    1.57    0.48
   6   6   8    1.44    0.58
   7  -6   8    2.66    0.57
   7  -6   8    2.29    0.64
  -7  -6  -8    1.82    0.57
  -7   6  -8    2.46    0.70
   7   6   8    1.86    0.53
   7   6   8    2.13    0.71
   7  -7  -8   -0.02    0.49
  -7  -7   8   -0.16    0.37
   7  -7  -8    0.18    0.37
   7   7  -8   -0.45    0.41
  -7   7   8   -0.04    0.52
   6  -7  -8    0.29    0.32
   6  -7  -8   -0.33    0.43
  -6   7   8    1.24    0.60
   6   7  -8    0.45    0.42
   5  -7  -8    1.99    0.54
   5  -7  -8    1.25    0.40
  -5   7   8    1.96    0.61
   5   7  -8    1.26    0.40
   4  -7  -8    1.44    0.36
   4  -7  -8    2.74    0.57
   4   7  -8    1.11    0.34
  -4   7   8    2.32    0.59
   3  -7  -8    6.29    0.63
   3  -7  -8    4.07    0.61
   3   7  -8    6.85    0.55
  -3   7   8    4.38    0.66
   2  -7  -8   -0.06    0.29
   2  -7  -8   -0.17    0.20
  -2   7   8    0.60    0.39
   2   7  -8    0.09    0.15
   1  -7  -8    6.32    0.57
   1  -7  -8    5.08    0.59
  -1   7   8    4.47    0.60
   0  -7  -8   19.52    0.87
   0  -7  -8   21.01    1.00
   0   7   8   19.11    1.04
  -1  -7  -8    2.26    0.45
  -1  -7  -8    1.67    0.33
  -1   7  -8    2.37    0.28
   1   7   8    1.81    0.44
  -1   7  -8    2.60    0.51
  -2  -7  -8    4.96    0.54
   2  -7   8    3.81    0.31
  -2  -7  -8    3.92    0.56
  -2   7  -8    4.67    0.45
  -2   7  -8    3.95    0.56
   2   7   8    4.87    0.64
   2   7   8    3.74    0.47
  -3  -7  -8    1.13    0.35
   3  -7   8    0.43    0.22
  -3  -7  -8    1.65    0.46
   3   7   8    0.96    0.42
   3   7   8    0.76    0.30
  -3   7  -8    0.80    0.36
  -3   7  -8    1.35    0.38
   4  -7   8    2.23    0.37
  -4  -7  -8    2.13    0.46
   4   7   8    2.71    0.58
  -4   7  -8    2.07    0.51
   4   7   8    2.92    0.47
  -4   7  -8    2.13    0.46
   5  -7   8    2.01    0.53
  -5  -7  -8    1.82    0.47
   5  -7   8    2.95    0.46
   5   7   8    2.14    0.60
   5   7   8    1.54    0.40
  -5   7  -8    1.53    0.52
   6  -7   8   -0.42    0.37
   6  -7   8   -0.10    0.25
  -6  -7  -8    0.07    0.37
   6   7   8   -0.55    0.37
  -6   7  -8   -0.53    0.46
   6   7   8    0.15    0.29
   7  -7   8    0.20    0.52
  -7  -7  -8    0.84    0.48
   7  -7   8   -0.47    0.30
   7   7   8    1.53    0.64
  -7   7  -8    0.07    0.50
   7  -8  -8    0.00    0.59
  -7  -8   8    0.34    0.40
   7  -8  -8    0.49    0.42
  -7   8   8    0.04    0.58
   7   8  -8    0.36    0.50
  -6  -8   8    2.28    0.46
   6  -8  -8    2.09    0.50
   6  -8  -8    2.95    0.70
   6   8  -8    3.21    0.64
  -6   8   8    2.33    0.73
   5  -8  -8    6.21    0.71
   5  -8  -8    6.57    0.84
  -5   8   8    5.08    0.83
   5   8  -8    7.16    0.78
   4  -8  -8    0.86    0.48
   4  -8  -8    1.90    0.43
   4   8  -8    1.06    0.35
  -4   8   8    1.14    0.53
   3  -8  -8   -0.13    0.24
   3  -8  -8    0.26    0.36
  -3   8   8    0.36    0.42
   3   8  -8    0.15    0.22
   2  -8  -8   15.71    0.86
   2  -8  -8   17.94    1.05
  -2   8   8   16.18    1.08
   2   8  -8   16.94    0.65
   1  -8  -8   22.07    0.97
   1  -8  -8   21.09    1.09
  -1   8   8   19.88    1.15
   0  -8  -8    3.08    0.53
   0  -8  -8    2.69    0.42
   0   8   8    2.58    0.55
  -1  -8  -8   13.27    0.87
  -1  -8  -8   12.09    0.72
  -1   8  -8   10.56    0.55
   1   8   8   13.28    1.05
  -2  -8  -8    0.02    0.32
   2  -8   8    0.12    0.16
  -2  -8  -8   -0.15    0.23
   2   8   8   -0.12    0.33
  -2   8  -8   -0.28    0.24
  -2   8  -8    0.23    0.36
  -3  -8  -8    6.67    0.80
   3  -8   8    6.65    0.48
  -3  -8  -8    6.10    0.64
  -3   8  -8    6.40    0.67
   3   8   8    6.54    0.83
   3   8   8    6.47    0.62
  -3   8  -8    6.11    0.68
   4  -8   8    2.40    0.41
  -4  -8  -8    3.32    0.53
  -4  -8  -8    2.84    0.60
   4   8   8    3.53    0.69
  -4   8  -8    2.70    0.56
   5  -8   8    0.52    0.31
  -5  -8  -8   -0.12    0.35
   5   8   8    0.61    0.45
  -5   8  -8    0.25    0.44
   6  -8   8    0.72    0.33
  -6  -8  -8    0.01    0.39
   6   8   8    0.18    0.47
  -6   8  -8   -0.02    0.49
  -6  -9   8    0.84    0.39
   6  -9  -8    3.09    0.75
   6  -9  -8    0.84    0.44
  -6   9   8    1.24    0.66
   6   9  -8    1.57    0.55
   5  -9  -8    1.15    0.51
  -5  -9   8    0.65    0.34
   5  -9  -8    1.22    0.43
   5   9  -8    1.17    0.44
  -5   9   8    0.80    0.62
   4  -9  -8    0.50    0.36
   4  -9  -8    0.94    0.47
  -4   9   8    0.78    0.51
   4   9  -8    0.86    0.34
   3  -9  -8   -0.02    0.28
   3  -9  -8   -0.23    0.36
   3   9  -8    0.13    0.25
  -3   9   8    1.08    0.54
   2  -9  -8    1.38    0.49
   2  -9  -8    1.48    0.39
  -2   9   8    0.95    0.47
   1  -9  -8    0.58    0.28
   1  -9  -8    0.33    0.34
  -1   9   8    0.10    0.40
   0  -9  -8    3.81    0.51
   0  -9  -8    3.62    0.62
   0   9   8    4.03    0.64
  -1  -9  -8    0.10    0.26
  -1  -9  -8    0.12    0.36
  -1   9  -8   -0.19    0.19
   1   9   8    0.33    0.39
  -2  -9  -8    0.46    0.31
   2  -9   8   -0.08    0.18
  -2  -9  -8   -0.16    0.34
  -2   9  -8    0.19    0.26
   2   9   8    0.36    0.41
  -3  -9  -8    1.45    0.39
   3  -9   8    0.52    0.26
  -3  -9  -8    0.68    0.43
  -3   9  -8    0.61    0.35
   3   9   8    0.83    0.46
  -4  -9  -8   -0.21    0.30
   4  -9   8   -0.23    0.24
  -4  -9  -8    0.85    0.52
  -4   9  -8    0.32    0.42
   4   9   8   -0.46    0.40
  -5  -9  -8    0.55    0.41
  -5  -9  -8    1.51    0.56
   5  -9   8    0.54    0.33
  -5   9  -8    0.90    0.50
   5   9   8    0.74    0.54
   6  -9   8    0.66    0.37
  -6  -9  -8    0.48    0.47
   6   9   8    0.32    0.47
  -6   9  -8   -0.59    0.53
   5 -10  -8    0.82    0.43
  -5 -10   8    1.04    0.37
   5 -10  -8    2.18    0.65
  -5  10   8    2.02    0.71
   5  10  -8    1.02    0.43
   4 -10  -8   -0.98    0.36
   4 -10  -8    0.22    0.31
  -4 -10   8    0.32    0.28
  -4  10   8   -0.27    0.48
  -3 -10   8    0.12    0.22
   3 -10  -8    0.13    0.43
   3 -10  -8    0.18    0.30
  -3  10   8   -0.24    0.42
   2 -10  -8    0.79    0.48
   2 -10  -8    0.74    0.37
  -2  10   8    0.96    0.55
   1 -10  -8    0.22    0.26
   1 -10  -8    0.05    0.37
  -1  10   8   -0.16    0.41
   0 -10  -8    0.33    0.29
   0  10   8    0.25    0.43
   1 -10   8    0.44    0.18
  -1 -10  -8    0.71    0.33
   1  10   8    0.44    0.43
   2 -10   8    6.28    0.45
  -2 -10  -8    5.48    0.61
   2  10   8    5.81    0.82
   3 -10   8    0.21    0.25
  -3 -10  -8   -0.33    0.29
   3  10   8    0.91    0.49
  -3  10  -8    0.10    0.34
   4 -10   8    2.11    0.39
  -4 -10  -8    2.51    0.54
  -4  10  -8    2.58    0.60
   4  10   8    2.87    0.70
  -5 -10  -8    0.15    0.40
   5 -10   8    0.15    0.32
   5  10   8   -0.60    0.46
  -5  10  -8    0.11    0.46
   4 -11  -8    0.37    0.34
  -4 -11   8   -0.07    0.27
  -4  11   8    0.12    0.53
   3 -11  -8    0.04    0.32
  -3 -11   8    0.26    0.22
  -3  11   8   -0.51    0.43
   2 -11  -8    0.19    0.33
  -2  11   8    0.32    0.45
   1 -11  -8    1.92    0.45
  -1  11   8    1.40    0.56
   0 -11  -8    0.19    0.30
   0  11   8   -0.03    0.43
  -1 -11  -8    1.18    0.39
   1 -11   8    1.74    0.28
   1  11   8    1.43    0.57
   2 -11   8   -0.12    0.20
  -2 -11  -8    0.15    0.33
   2  11   8   -0.44    0.39
  -3 -11  -8   -0.59    0.28
   3 -11   8    0.14    0.26
   3  11   8    0.23    0.48
   4 -11   8    0.39    0.29
  -4 -11  -8    0.05    0.36
  -4  11  -8    0.15    0.44
   4  11   8   -0.19    0.50
   2 -12  -8    0.36    0.34
  -2  12   8   -0.72    0.41
   1 -12  -8   -0.47    0.27
  -1  12   8   -0.15    0.45
   0 -12  -8    0.06    0.33
   0  12   8    0.12    0.52
   1 -12   8    0.34    0.25
  -1 -12  -8   -0.14    0.31
   1  12   8    0.00    0.48
  -2 -12  -8   -0.39    0.29
   2 -12   8    0.17    0.24
   2  12   8   -0.23    0.46
  -9   0   9    0.74    0.50
   9   0  -9    2.35    0.76
   9   0  -9    1.80    0.61
   8   0  -9   -0.14    0.34
   8   0  -9    0.19    0.51
   7   0  -9   -0.04    0.45
  -7   0   9    0.63    0.46
   7   0  -9   -0.24    0.30
   6   0  -9   -0.41    0.39
  -6   0   9   -0.12    0.37
   6   0  -9   -0.29    0.28
   5   0  -9    0.34    0.35
   5   0  -9   -0.28    0.22
   5   0  -9    0.30    0.19
  -5   0   9    0.44    0.33
  -4   0   9    0.04    0.27
   4   0  -9   -0.18    0.29
   4   0  -9   -0.16    0.20
   4   0  -9    0.04    0.13
   3   0  -9    4.54    0.39
   3   0  -9    4.10    0.48
  -3   0   9    4.34    0.47
   3   0  -9    4.60    0.47
  -3   0   9    4.05    0.40
   3   0  -9    4.23    0.37
   2   0  -9   -0.04    0.10
  -2   0   9    0.03    0.18
   2   0  -9   -0.09    0.22
   2   0  -9    0.12    0.16
   2   0  -9    0.11    0.17
  -2   0   9   -0.04    0.19
   1   0  -9    2.03    0.31
  -1   0   9    1.48    0.23
  -1   0   9    2.19    0.30
   1   0  -9    1.38    0.25
   1   0  -9    1.60    0.20
   1   0  -9    1.98    0.27
  -1   0   9    1.39    0.28
   0   0   9   -0.11    0.20
   0   0  -9    0.35    0.20
   0   0   9   -0.01    0.15
   0   0  -9   -0.14    0.12
   0   0   9   -0.26    0.17
   0   0  -9   -0.19    0.20
  -1   0  -9    5.35    0.43
   1   0   9    6.04    0.47
  -1   0  -9    5.44    0.46
  -1   0  -9    5.94    0.35
   1   0   9    5.24    0.39
   1   0   9    6.32    0.47
  -2   0  -9    0.19    0.17
   2   0   9   -0.26    0.16
   2   0   9   -0.23    0.20
  -2   0  -9    0.12    0.25
   2   0   9    0.19    0.26
   3   0   9  117.63    3.20
   3   0   9  116.13    2.93
   3   0   9  117.06    3.18
  -3   0  -9  119.99    2.91
  -3   0  -9  115.77    3.21
   4   0   9    0.38    0.32
  -4   0  -9    0.18    0.23
  -4   0  -9   -0.60    0.27
   4   0   9    0.07    0.19
   4   0   9    0.25    0.25
  -5   0  -9   -0.05    0.37
   5   0   9    0.55    0.32
   5   0   9    0.57    0.38
  -5   0  -9    0.62    0.28
   5   0   9    0.48    0.26
   6   0   9   -0.12    0.25
   6   0   9   -0.02    0.40
  -6   0  -9   -0.20    0.27
   6   0   9   -0.55    0.26
  -6   0  -9    0.22    0.41
   7   0   9   -0.03    0.31
   7   0   9    0.04    0.36
  -7   0  -9   -0.06    0.45
   7   0   9    0.44    0.49
   8   0   9   -0.49    0.53
   8   0   9    0.15    0.43
  -8   0  -9   -0.02    0.57
  -9   0  -9   -0.02    0.64
   9   0   9    1.44    0.61
   9   0   9    1.18    0.68
  -9  -1   9    0.03    0.42
   9  -1  -9    0.35    0.62
   9  -1  -9    0.38    0.47
   9   1  -9    0.16    0.42
   9   1  -9    1.11    0.64
   8  -1  -9    0.23    0.50
   8  -1  -9    0.10    0.38
   8   1  -9    0.99    0.46
  -8   1   9    0.98    0.56
   8   1  -9    0.22    0.53
   7  -1  -9    0.14    0.35
   7  -1  -9   -0.75    0.40
   7   1  -9   -0.02    0.45
   7   1  -9   -0.31    0.27
  -7   1   9   -0.30    0.44
   6  -1  -9    2.86    0.56
  -6  -1   9    3.68    0.59
   6  -1  -9    2.74    0.61
   6  -1  -9    2.17    0.40
   6   1  -9    2.78    0.51
  -6   1   9    3.50    0.64
   6   1  -9    2.81    0.60
  -5  -1   9    3.62    0.51
   5  -1  -9    4.23    0.64
   5  -1  -9    4.44    0.49
   5  -1  -9    3.53    0.51
   5   1  -9    3.12    0.56
  -5   1   9    2.94    0.51
   5   1  -9    3.92    0.51
  -4  -1   9    4.45    0.48
   4  -1  -9    3.87    0.50
   4  -1  -9    4.67    0.46
   4  -1  -9    3.64    0.55
   4   1  -9    4.43    0.37
  -4   1   9    4.89    0.59
   4   1  -9    4.20    0.48
   4   1  -9    4.91    0.56
   3  -1  -9    2.04    0.25
  -3  -1   9    2.34    0.34
   3  -1  -9    2.32    0.37
   3  -1  -9    2.51    0.41
  -3  -1   9    2.13    0.31
   3  -1  -9    2.18    0.28
  -3   1   9    1.95    0.39
   3   1  -9    2.05    0.32
   3   1  -9    2.17    0.37
   3   1  -9    1.85    0.31
  -3   1   9    1.80    0.32
   2  -1  -9    4.12    0.45
   2  -1  -9    3.29    0.38
   2  -1  -9    4.43    0.33
  -2  -1   9    3.64    0.36
  -2  -1   9    3.04    0.31
   2  -1  -9    3.83    0.35
  -2   1   9    4.15    0.43
   2   1  -9    3.53    0.38
  -2   1   9    3.40    0.41
   2   1  -9    3.85    0.38
   2   1  -9    3.49    0.33
  -2   1   9    3.39    0.36
   1  -1  -9   23.78    0.90
   1  -1  -9   25.23    0.95
   1  -1  -9   24.86    0.79
  -1  -1   9   24.48    0.79
  -1  -1   9   24.79    0.84
  -1  -1   9   25.18    0.75
   1   1  -9   23.78    0.87
  -1   1   9   23.92    0.93
  -1   1   9   23.49    0.81
  -1   1   9   25.16    0.94
   1   1  -9   25.09    0.79
   1   1  -9   25.30    0.86
   0  -1  -9   54.42    1.58
   0  -1   9   55.59    1.49
   0  -1  -9   55.09    1.62
   0  -1   9   55.99    1.51
   0  -1   9   54.11    1.37
   0  -1  -9   55.97    1.45
   0   1   9   55.57    1.48
   0   1  -9   52.70    1.51
   0   1   9   53.35    1.60
   0   1   9   57.37    1.63
   0   1  -9   56.65    1.57
   0   1  -9   56.14    1.47
   1  -1   9   24.29    0.75
  -1  -1  -9   23.65    0.90
   1  -1   9   23.00    0.83
   1  -1   9   24.18    0.85
  -1  -1  -9   24.77    0.81
  -1  -1  -9   24.58    0.94
   1   1   9   24.34    0.82
   1   1   9   24.87    0.93
   1   1   9   21.92    0.91
  -1   1  -9   24.09    0.82
  -1   1  -9   23.29    0.86
  -2  -1  -9   14.95    0.64
   2  -1   9   15.66    0.69
   2  -1   9   14.28    0.59
   2  -1   9   13.25    0.67
  -2  -1  -9   15.11    0.77
  -2   1  -9   14.18    0.70
  -2   1  -9   15.44    0.69
   2   1   9   13.88    0.75
   2   1   9   14.48    0.63
   2   1   9   14.31    0.73
  -2   1  -9   13.94    0.55
  -3  -1  -9   -0.19    0.26
   3  -1   9   -0.05    0.20
  -3  -1  -9    0.05    0.19
   3  -1   9    0.05    0.16
   3  -1   9    0.06    0.27
   3   1   9    0.14    0.27
  -3   1  -9    0.08    0.15
   3   1   9   -0.35    0.21
   3   1   9   -0.15    0.16
  -3   1  -9   -0.05    0.27
   4  -1   9    2.90    0.41
  -4  -1  -9    2.28    0.38
   4  -1   9    1.92    0.41
  -4  -1  -9    2.15    0.46
   4  -1   9    2.59    0.45
   4   1   9    2.50    0.49
   4   1   9    2.90    0.40
   4   1   9    2.09    0.43
  -4   1  -9    2.25    0.34
  -4   1  -9    3.92    0.57
  -5  -1  -9    0.19    0.38
   5  -1   9   -0.18    0.26
  -5  -1  -9    0.18    0.29
   5  -1   9    0.45    0.37
   5  -1   9    0.09    0.22
   5   1   9    0.04    0.22
  -5   1  -9    0.28    0.26
   5   1   9    0.24    0.30
  -5   1  -9    0.31    0.39
   5   1   9    0.18    0.36
  -6  -1  -9    0.04    0.30
   6  -1   9    0.50    0.39
   6  -1   9    0.03    0.26
   6  -1   9    0.82    0.45
  -6  -1  -9    0.20    0.43
  -6   1  -9    0.10    0.44
   6   1   9    0.22    0.27
   6   1   9    0.18    0.35
   6   1   9    0.41    0.44
  -7  -1  -9    3.52    0.72
   7  -1   9    3.70    0.70
   7  -1   9    2.56    0.68
   7  -1   9    3.14    0.57
  -7   1  -9    2.97    0.67
   7   1   9    3.40    0.67
   7   1   9    3.39    0.74
   8  -1   9   -0.49    0.44
  -8  -1  -9    0.29    0.55
   8  -1   9   -0.12    0.35
   8  -1   9   -0.53    0.52
   8   1   9   -0.56    0.51
   8   1   9   -0.29    0.39
  -8   1  -9   -0.72    0.46
   9  -2  -9   -0.20    0.41
  -9  -2   9   -0.76    0.39
   9  -2  -9   -0.83    0.53
   9   2  -9   -0.43    0.49
  -9   2   9   -0.48    0.56
   9   2  -9    0.18    0.39
   8  -2  -9    0.77    0.46
   8  -2  -9   -0.35    0.48
   8   2  -9    0.36    0.38
   8   2  -9   -0.55    0.41
  -8   2   9   -0.44    0.45
   7  -2  -9    0.04    0.35
   7  -2  -9    0.10    0.49
   7   2  -9   -0.75    0.36
   7   2  -9    0.48    0.35
  -7   2   9   -0.22    0.44
   6  -2  -9    1.38    0.36
   6  -2  -9    0.99    0.50
   6  -2  -9    1.62    0.44
   6   2  -9    0.75    0.34
  -6   2   9    0.57    0.45
   6   2  -9    1.33    0.47
   5  -2  -9    0.65    0.34
  -5  -2   9    0.17    0.28
   5  -2  -9    0.21    0.37
   5  -2  -9    0.69    0.27
   5   2  -9    0.03    0.22
   5   2  -9    0.61    0.39
  -5   2   9    0.91    0.42
   4  -2  -9    0.76    0.30
  -4  -2   9    1.12    0.30
   4  -2  -9    1.53    0.41
   4  -2  -9    1.17    0.27
   4   2  -9    1.26    0.28
   4   2  -9    0.53    0.33
  -4   2   9    1.05    0.38
   3  -2  -9    2.95    0.24
   3  -2  -9    2.34    0.38
  -3  -2   9    2.98    0.33
   3  -2  -9    2.73    0.43
   3  -2  -9    3.03    0.36
  -3  -2   9    2.47    0.30
  -3   2   9    3.57    0.50
   3   2  -9    2.90    0.41
   3   2  -9    3.50    0.36
   3   2  -9    2.60    0.38
   2  -2  -9   16.31    0.66
   2  -2  -9   15.50    0.75
   2  -2  -9   15.45    0.79
  -2  -2   9   16.20    0.57
  -2  -2   9   16.30    0.58
   2   2  -9   15.86    0.56
  -2   2   9   15.18    0.68
   2   2  -9   14.44    0.73
  -2   2   9   15.58    0.78
   2   2  -9   15.63    0.68
  -1  -2   9   13.73    0.55
   1  -2  -9   12.73    0.67
   1  -2  -9   13.21    0.71
  -1  -2   9   13.38    0.44
   1  -2  -9   13.35    0.59
  -1  -2   9   13.84    0.42
   1   2  -9   12.84    0.65
  -1   2   9   14.20    0.61
   1   2  -9   13.53    0.42
   1   2  -9   13.30    0.55
  -1   2   9   13.47    0.72
  -1   2   9   13.10    0.69
   0  -2   9    1.18    0.20
   0  -2  -9    1.14    0.27
   0  -2   9    0.92    0.13
   0  -2   9    1.05    0.14
   0  -2  -9    0.81    0.22
   0  -2  -9    1.34    0.31
   0   2   9    1.16    0.29
   0   2  -9    1.46    0.29
   0   2  -9    1.04    0.13
   0   2  -9    0.77    0.21
   0   2   9    1.19    0.25
   0   2   9    1.11    0.31
   1  -2   9   22.85    0.75
  -1  -2  -9   23.19    0.94
   1  -2   9   22.66    0.69
   1  -2   9   23.55    0.79
  -1  -2  -9   22.82    0.82
  -1  -2  -9   25.60    0.96
  -1   2  -9   22.91    0.72
   1   2   9   23.05    0.95
  -1   2  -9   23.69    0.90
   1   2   9   22.84    0.92
  -1   2  -9   22.67    0.80
   1   2   9   22.97    0.82
   2  -2   9    0.62    0.24
   2  -2   9    0.44    0.16
  -2  -2  -9    0.68    0.29
   2  -2   9    0.27    0.21
  -2  -2  -9    0.65    0.23
  -2  -2  -9    1.60    0.33
   2   2   9    0.43    0.29
   2   2   9    0.41    0.21
  -2   2  -9    0.42    0.22
   2   2   9    0.27    0.25
  -2   2  -9    0.60    0.25
  -3  -2  -9    8.62    0.73
   3  -2   9    7.45    0.59
   3  -2   9    8.10    0.64
  -3  -2  -9    6.56    0.54
   3  -2   9    6.92    0.45
   3   2   9    6.75    0.61
   3   2   9    7.02    0.56
  -3   2  -9    6.68    0.61
   3   2   9    7.15    0.68
   4  -2   9    4.69    0.55
   4  -2   9    4.30    0.57
  -4  -2  -9    3.37    0.50
   4  -2   9    3.31    0.40
  -4  -2  -9    3.68    0.45
  -4   2  -9    5.02    0.45
   4   2   9    3.57    0.56
   4   2   9    3.18    0.51
   4   2   9    3.68    0.46
  -4   2  -9    2.98    0.52
  -5  -2  -9    2.16    0.49
   5  -2   9    1.01    0.41
   5  -2   9    3.05    0.54
  -5  -2  -9    1.83    0.42
   5  -2   9    1.45    0.33
   5   2   9    2.63    0.44
  -5   2  -9    1.01    0.45
   5   2   9    2.16    0.52
   5   2   9    1.73    0.49
   6  -2   9   -0.03    0.33
  -6  -2  -9   -0.04    0.29
   6  -2   9    0.23    0.42
   6  -2   9    0.59    0.33
  -6  -2  -9   -0.16    0.40
   6   2   9    0.02    0.35
   6   2   9   -0.30    0.40
   6   2   9    0.17    0.26
  -6   2  -9   -0.13    0.41
   7  -2   9    0.45    0.49
  -7  -2  -9    0.94    0.56
   7  -2   9    0.87    0.39
  -7  -2  -9    0.65    0.38
   7  -2   9    1.02    0.52
  -7   2  -9    0.65    0.55
   7   2   9    1.57    0.57
   7   2   9    1.37    0.56
   8  -2   9    2.16    0.68
  -8  -2  -9    0.33    0.56
   8  -2   9    0.75    0.45
  -8   2  -9    0.41    0.58
   8   2   9    1.33    0.56
   8   2   9    1.88    0.68
   9  -3  -9    0.80    0.50
  -9  -3   9    0.23    0.48
   9  -3  -9   -0.18    0.60
   9   3  -9    0.20    0.41
  -9   3   9   -0.46    0.60
   9   3  -9   -0.87    0.45
   8  -3  -9   -0.23    0.42
   8  -3  -9   -0.41    0.51
  -8   3   9    0.42    0.57
   8   3  -9    0.10    0.33
   8   3  -9    0.12    0.51
   7  -3  -9    2.73    0.71
   7  -3  -9    0.99    0.48
   7  -3  -9    1.64    0.45
   7   3  -9    1.00    0.53
  -7   3   9    0.14    0.51
   7   3  -9    0.97    0.36
   6  -3  -9    1.45    0.37
   6  -3  -9    0.67    0.45
   6  -3  -9    0.29    0.35
  -6   3   9    0.93    0.47
   6   3  -9    0.84    0.29
   6   3  -9    0.60    0.47
   5  -3  -9   -0.38    0.18
   5  -3  -9    0.09    0.38
   5  -3  -9    0.24    0.28
   5   3  -9   -0.07    0.17
  -5   3   9   -0.20    0.36
   5   3  -9    0.66    0.37
   4  -3  -9   -0.21    0.17
  -4  -3   9    0.12    0.20
   4  -3  -9    0.01    0.31
   4  -3  -9    0.02    0.24
   4   3  -9    0.04    0.15
  -4   3   9   -0.16    0.32
   4   3  -9   -0.30    0.24
   3  -3  -9    0.48    0.12
  -3  -3   9    0.49    0.20
  -3  -3   9    0.40    0.15
   3  -3  -9    0.32    0.24
   3  -3  -9    0.63    0.30
   3  -3  -9    0.25    0.19
   3   3  -9    0.61    0.25
   3   3  -9    0.28    0.13
  -3   3   9    0.27    0.31
  -3   3   9   -0.43    0.25
   2  -3  -9    0.16    0.23
   2  -3  -9    0.28    0.18
  -2  -3   9    0.11    0.14
   2  -3  -9    0.45    0.27
  -2  -3   9   -0.09    0.10
  -2   3   9   -0.02    0.17
   2   3  -9    0.33    0.27
  -2   3   9   -0.16    0.26
   2   3  -9    0.56    0.20
   1  -3  -9    2.18    0.34
   1  -3  -9    2.16    0.30
  -1  -3   9    1.78    0.21
   1  -3  -9    1.49    0.34
   1   3  -9    1.92    0.36
  -1   3   9    1.82    0.29
   1   3  -9    1.83    0.22
  -1   3   9    1.32    0.36
   0  -3  -9   73.93    1.93
   0  -3  -9   73.87    2.12
   0  -3  -9   71.90    2.09
   0  -3   9   74.23    1.81
   0   3   9   76.42    1.92
   0   3  -9   73.39    2.05
   0   3   9   73.53    2.14
   0   3   9   71.69    2.10
   0   3  -9   73.22    1.83
  -1  -3  -9   10.66    0.65
  -1  -3  -9   10.37    0.56
   1  -3   9   11.02    0.48
  -1  -3  -9   10.88    0.65
   1  -3   9   10.66    0.38
   1  -3   9   11.48    0.39
   1   3   9   10.52    0.53
  -1   3  -9   10.66    0.62
   1   3   9    9.97    0.63
   1   3   9   11.29    0.69
  -1   3  -9   10.92    0.50
  -2  -3  -9   -0.19    0.26
   2  -3   9   -0.15    0.16
   2  -3   9    0.01    0.14
  -2  -3  -9   -0.10    0.20
   2  -3   9   -0.02    0.17
  -2  -3  -9    0.18    0.26
   2   3   9    0.02    0.21
  -2   3  -9   -0.18    0.20
  -2   3  -9   -0.10    0.14
   2   3   9   -0.11    0.14
   2   3   9    0.46    0.29
  -2   3  -9   -0.09    0.20
   3  -3   9    2.04    0.29
  -3  -3  -9    2.82    0.48
   3  -3   9    2.61    0.39
  -3  -3  -9    1.85    0.34
   3  -3   9    2.33    0.35
   3   3   9    1.86    0.30
   3   3   9    2.55    0.47
  -3   3  -9    2.72    0.44
   3   3   9    2.82    0.45
   4  -3   9    4.70    0.48
  -4  -3  -9    2.95    0.42
   4  -3   9    3.85    0.51
   4  -3   9    4.04    0.53
  -4  -3  -9    4.24    0.60
   4   3   9    3.10    0.56
  -4   3  -9    4.16    0.57
   4   3   9    3.77    0.55
   4   3   9    2.75    0.38
   5  -3   9    1.45    0.43
   5  -3   9    2.08    0.45
  -5  -3  -9    1.25    0.44
   5  -3   9    2.14    0.39
  -5  -3  -9    1.32    0.36
   5   3   9    1.61    0.34
   5   3   9    1.93    0.54
  -5   3  -9    0.93    0.48
   5   3   9    0.40    0.35
  -6  -3  -9    2.04    0.49
   6  -3   9    2.40    0.46
  -6  -3  -9    1.32    0.52
   6  -3   9    2.77    0.59
  -6   3  -9    2.26    0.64
   6   3   9    2.74    0.57
   6   3   9    2.57    0.62
  -7  -3  -9    0.70    0.40
   7  -3   9   -0.52    0.40
  -7  -3  -9    0.31    0.51
   7  -3   9    0.17    0.36
   7   3   9    0.15    0.42
   7   3   9   -0.03    0.46
  -7   3  -9    0.07    0.47
  -8  -3  -9    0.67    0.61
   8  -3   9    0.69    0.42
  -8  -3  -9    0.11    0.42
   8  -3   9    1.35    0.56
  -8   3  -9    1.01    0.69
   8   3   9    0.82    0.59
   8   3   9    0.63    0.48
   8  -4  -9    2.00    0.74
   8  -4  -9    3.03    0.72
   8   4  -9    2.60    0.73
  -8   4   9    2.08    0.73
   7  -4  -9    0.23    0.40
   7  -4  -9   -0.26    0.27
   7  -4  -9   -0.37    0.48
  -7   4   9   -0.25    0.49
   7   4  -9    0.61    0.34
   7   4  -9    0.76    0.49
   6  -4  -9    3.93    0.69
   6  -4  -9    2.83    0.48
   6  -4  -9    2.09    0.63
   6   4  -9    2.82    0.43
   6   4  -9    3.62    0.65
  -6   4   9    3.96    0.71
   5  -4  -9    0.75    0.29
   5  -4  -9    1.29    0.48
   5  -4  -9    0.96    0.39
   5   4  -9    0.60    0.23
  -5   4   9    0.21    0.43
   5   4  -9    1.00    0.39
   4  -4  -9   -0.15    0.25
   4  -4  -9   -0.12    0.20
   4  -4  -9   -0.08    0.31
  -4   4   9    0.60    0.38
   4   4  -9   -0.01    0.27
   4   4  -9    0.03    0.14
  -3  -4   9    0.38    0.18
   3  -4  -9    0.07    0.25
   3  -4  -9    0.24    0.29
   3  -4  -9   -0.19    0.15
   3   4  -9   -0.02    0.20
  -3   4   9   -0.33    0.27
  -3   4   9   -0.36    0.27
   2  -4  -9    0.47    0.21
   2  -4  -9    0.47    0.26
   2  -4  -9    1.08    0.31
  -2   4   9    0.88    0.24
  -2   4   9    0.86    0.35
   2   4  -9    0.80    0.18
   2   4  -9    0.49    0.30
   1  -4  -9    3.79    0.44
   1  -4  -9    4.87    0.52
   1  -4  -9    3.67    0.39
   1   4  -9    3.73    0.23
   1   4  -9    4.16    0.22
   1   4  -9    3.98    0.49
  -1   4   9    4.53    0.52
  -1   4   9    4.15    0.39
   0  -4  -9    6.84    0.60
   0  -4  -9    6.26    0.57
   0  -4  -9    6.56    0.47
   0   4  -9    6.75    0.28
   0   4  -9    6.58    0.27
   0   4   9    6.38    0.42
   0   4   9    6.22    0.55
   0   4  -9    5.57    0.55
   0   4   9    8.19    0.68
  -1  -4  -9    6.78    0.60
  -1  -4  -9    7.80    0.59
  -1  -4  -9    7.01    0.48
   1  -4   9    7.33    0.36
  -1   4  -9    6.95    0.59
   1   4   9    7.27    0.56
   1   4   9    7.32    0.44
   1   4   9    7.26    0.63
  -1   4  -9    7.22    0.40
  -2  -4  -9   -0.08    0.20
   2  -4   9   -0.01    0.14
   2  -4   9    0.29    0.17
  -2  -4  -9    0.15    0.29
  -2  -4  -9    0.21    0.27
   2   4   9    0.11    0.15
  -2   4  -9    0.44    0.23
   2   4   9    0.27    0.25
  -2   4  -9    0.27    0.25
   2   4   9    0.35    0.29
   3  -4   9    0.69    0.21
  -3  -4  -9    0.42    0.26
  -3  -4  -9    0.65    0.34
   3  -4   9    0.50    0.24
  -3   4  -9    0.85    0.33
   3   4   9    0.41    0.20
   3   4   9    0.05    0.24
   3   4   9    0.80    0.38
  -3   4  -9    0.25    0.25
   4  -4   9   10.03    0.61
  -4  -4  -9    7.76    0.68
  -4  -4  -9    8.69    0.80
   4  -4   9    9.88    0.73
  -4   4  -9    9.83    0.66
   4   4   9    9.46    0.89
   4   4   9   11.32    0.92
  -4   4  -9    9.53    0.83
  -5  -4  -9   11.40    1.02
   5  -4   9   10.62    0.71
  -5  -4  -9   11.69    0.84
   5  -4   9   11.53    0.88
  -5   4  -9   10.92    0.71
   5   4   9   10.22    0.97
   5   4   9   10.53    0.95
  -5   4  -9   10.54    0.96
  -6  -4  -9    5.51    0.78
   6  -4   9    6.70    0.83
  -6  -4  -9    5.18    0.66
   6  -4   9    5.80    0.64
  -6   4  -9    5.78    0.83
   6   4   9    6.61    0.82
   6   4   9    6.70    0.88
  -7  -4  -9   -0.11    0.37
   7  -4   9   -0.73    0.39
   7  -4   9   -0.06    0.30
   7   4   9    0.65    0.45
   7   4   9   -0.37    0.46
  -7   4  -9    0.69    0.52
   8  -4   9    0.22    0.41
  -8  -4  -9    0.82    0.47
   8  -4   9   -0.11    0.49
   8   4   9   -0.30    0.46
   8   4   9    0.09    0.47
  -8   4  -9   -0.60    0.52
  -8  -5   9    0.26    0.39
   8  -5  -9   -0.03    0.48
  -8   5   9    0.26    0.62
   8   5  -9    0.22    0.49
   7  -5  -9   -0.36    0.28
   7  -5  -9    0.48    0.46
   7  -5  -9    0.26    0.55
  -7   5   9    1.16    0.58
   7   5  -9   -0.14    0.45
   6  -5  -9    1.35    0.42
   6  -5  -9    1.86    0.62
   6  -5  -9    1.07    0.50
  -6   5   9    1.16    0.57
   6   5  -9    1.14    0.47
   5  -5  -9    0.12    0.27
   5  -5  -9    0.41    0.42
   5  -5  -9   -0.06    0.30
   5   5  -9   -0.24    0.31
  -5   5   9   -0.51    0.38
   4  -5  -9    6.41    0.72
   4  -5  -9    6.77    0.74
   4  -5  -9    6.22    0.61
  -4   5   9    6.93    0.78
   4   5  -9    6.36    0.61
   3  -5  -9   -0.25    0.27
   3  -5  -9    0.20    0.21
   3  -5  -9    0.44    0.30
  -3  -5   9    0.25    0.18
  -3   5   9    0.28    0.35
   3   5  -9   -0.06    0.17
   2  -5  -9    0.01    0.24
   2  -5  -9    0.12    0.27
   2  -5  -9    0.17    0.20
  -2   5   9   -0.42    0.27
   2   5  -9   -0.06    0.14
   1  -5  -9    5.89    0.57
   1  -5  -9    6.77    0.48
   1  -5  -9    5.70    0.56
  -1   5   9    7.21    0.66
   1   5  -9    5.73    0.65
  -1   5   9    6.06    0.43
   0  -5  -9   10.85    0.60
   0  -5  -9   10.77    0.69
   0  -5  -9   10.45    0.68
   0   5  -9   10.81    0.71
   0   5   9   11.51    0.55
   0   5   9    9.32    0.70
   0   5   9    9.86    0.65
   1  -5   9    3.10    0.27
  -1  -5  -9    3.08    0.37
  -1  -5  -9    3.20    0.49
  -1  -5  -9    4.31    0.50
   1   5   9    3.96    0.37
   1   5   9    3.78    0.49
   1   5   9    3.35    0.51
  -1   5  -9    2.82    0.45
  -1   5  -9    3.44    0.30
  -2  -5  -9    1.50    0.38
   2  -5   9    1.75    0.28
  -2  -5  -9    1.64    0.33
  -2  -5  -9    2.29    0.41
   2  -5   9    1.97    0.22
   2   5   9    2.03    0.30
  -2   5  -9    2.50    0.41
  -2   5  -9    1.28    0.29
   2   5   9    2.02    0.46
   2   5   9    2.41    0.42
  -3  -5  -9    0.33    0.30
   3  -5   9    0.29    0.24
  -3  -5  -9    0.61    0.30
   3  -5   9    0.25    0.20
   3   5   9    0.45    0.28
  -3   5  -9   -0.16    0.27
  -3   5  -9    0.47    0.16
   3   5   9    0.59    0.35
  -3   5  -9    0.24    0.26
  -4  -5  -9   11.98    0.80
  -4  -5  -9   12.34    0.98
   4  -5   9   13.47    0.69
   4  -5   9   13.79    0.84
  -4   5  -9   13.26    0.90
   4   5   9   13.11    0.87
  -4   5  -9   12.38    0.77
   4   5   9   12.53    0.95
   5  -5   9    0.54    0.28
  -5  -5  -9   -0.21    0.36
   5  -5   9    0.60    0.39
  -5  -5  -9    0.41    0.35
   5   5   9    0.46    0.37
  -5   5  -9    0.23    0.31
   5   5   9   -0.21    0.35
  -5   5  -9    0.22    0.42
   6  -5   9   -0.27    0.36
  -6  -5  -9   -0.19    0.35
   6  -5   9   -0.04    0.28
   6   5   9    0.23    0.36
  -6   5  -9    0.31    0.46
   6   5   9    0.34    0.44
  -7  -5  -9    4.08    0.67
   7  -5   9    3.72    0.59
   7  -5   9    4.68    0.85
   7   5   9    4.50    0.77
  -7   5  -9    4.14    0.80
   7   5   9    5.11    0.90
   8  -5   9    1.95    0.70
  -8  -5  -9    0.77    0.49
   8  -5   9    0.90    0.44
   8   5   9    0.68    0.50
  -8   5  -9    0.02    0.54
   8   5   9    1.89    0.74
   8  -6  -9    1.09    0.61
   8  -6  -9    0.34    0.43
  -8  -6   9    0.59    0.46
  -8   6   9   -0.55    0.57
   8   6  -9    0.58    0.55
   7  -6  -9    0.56    0.41
   7  -6  -9    0.07    0.46
  -7   6   9   -0.83    0.48
   7   6  -9   -0.12    0.40
   6  -6  -9    1.40    0.54
   6  -6  -9    1.22    0.42
   6   6  -9    0.86    0.46
  -6   6   9    1.69    0.62
   5  -6  -9    1.04    0.38
   5  -6  -9    1.29    0.47
   5  -6  -9    0.29    0.40
   5   6  -9    1.22    0.41
  -5   6   9    1.09    0.53
   4  -6  -9    0.09    0.25
   4  -6  -9   -0.02    0.36
   4  -6  -9    0.32    0.34
  -4   6   9   -0.17    0.37
   4   6  -9   -0.05    0.24
   3  -6  -9    0.86    0.38
  -3  -6   9    0.95    0.22
   3  -6  -9    0.34    0.25
   3  -6  -9    0.72    0.36
  -3   6   9    1.10    0.41
   3   6  -9    0.85    0.25
   2  -6  -9    5.11    0.52
   2  -6  -9    5.28    0.59
   2  -6  -9    5.28    0.61
  -2   6   9    3.81    0.56
   2   6  -9    5.03    0.33
   1  -6  -9    0.88    0.31
   1  -6  -9    0.04    0.18
   1  -6  -9    0.65    0.30
   1   6  -9    0.12    0.32
  -1   6   9    0.49    0.33
   0  -6  -9    0.11    0.21
   0  -6  -9    0.38    0.29
   0  -6  -9    0.13    0.27
   0   6  -9   -0.05    0.30
   0   6   9    0.76    0.34
  -1  -6  -9    9.46    0.66
  -1  -6  -9    9.23    0.71
  -1  -6  -9    9.00    0.58
  -1   6  -9    9.41    0.44
  -1   6  -9   10.42    0.75
   1   6   9    9.81    0.75
   1   6   9    9.41    0.64
  -2  -6  -9   27.91    1.10
   2  -6   9   29.13    0.85
  -2  -6  -9   27.83    1.19
   2  -6   9   28.58    1.00
  -2  -6  -9   29.53    1.28
   2   6   9   27.75    1.28
  -2   6  -9   28.77    1.04
  -2   6  -9   30.36    1.24
   2   6   9   28.79    1.18
  -3  -6  -9    7.67    0.67
   3  -6   9    8.34    0.63
   3  -6   9    8.94    0.51
  -3  -6  -9    8.22    0.74
  -3  -6  -9    8.21    0.80
  -3   6  -9    7.54    0.69
  -3   6  -9    9.34    0.66
   3   6   9    8.90    0.75
   3   6   9    8.64    0.86
  -4  -6  -9    0.54    0.35
   4  -6   9    0.71    0.26
   4  -6   9    1.13    0.38
  -4   6  -9    0.60    0.40
  -4   6  -9    0.86    0.35
   4   6   9    0.80    0.35
   4   6   9    0.34    0.40
   5  -6   9    3.90    0.50
   5  -6   9    3.15    0.58
  -5  -6  -9    3.56    0.57
   5   6   9    2.79    0.56
  -5   6  -9    3.45    0.66
   5   6   9    4.56    0.76
  -6  -6  -9    0.48    0.41
   6  -6   9    0.13    0.31
   6  -6   9    0.82    0.46
   6   6   9    0.27    0.47
   6   6   9   -0.16    0.32
  -6   6  -9    0.22    0.49
  -7  -6  -9    0.59    0.46
   7  -6   9    0.06    0.48
   7  -6   9    0.43    0.35
   7   6   9    0.47    0.43
  -7   6  -9    0.94    0.59
   7   6   9    1.75    0.68
   7  -7  -9   -0.77    0.45
   7  -7  -9    0.13    0.38
  -7  -7   9    0.08    0.36
   7   7  -9   -0.42    0.41
  -7   7   9    0.05    0.55
   6  -7  -9   -0.10    0.31
   6  -7  -9    0.33    0.47
  -6   7   9    0.36    0.56
   6   7  -9    0.11    0.36
   5  -7  -9    0.92    0.37
   5  -7  -9    1.03    0.46
   5   7  -9    0.95    0.38
  -5   7   9    1.24    0.57
   4  -7  -9    9.38    0.95
   4  -7  -9    6.23    0.63
   4   7  -9    8.56    0.65
  -4   7   9    7.99    0.91
   3  -7  -9    0.92    0.40
   3  -7  -9    1.00    0.34
   3   7  -9    1.63    0.30
  -3   7   9    1.65    0.49
   2  -7  -9   -0.74    0.17
   2  -7  -9   -0.30    0.27
   2   7  -9   -0.02    0.13
  -2   7   9   -0.16    0.36
   1  -7  -9    0.30    0.22
   1  -7  -9    0.07    0.27
  -1   7   9    0.12    0.33
   0  -7  -9    2.57    0.47
   0  -7  -9    1.75    0.36
   0   7   9    2.64    0.50
   0   7  -9    2.42    0.53
  -1  -7  -9    2.36    0.38
  -1  -7  -9    1.60    0.41
  -1   7  -9    2.72    0.29
  -1   7  -9    2.93    0.53
   1   7   9    2.56    0.50
   2  -7   9    0.25    0.15
  -2  -7  -9   -0.10    0.23
  -2  -7  -9   -0.18    0.28
   2   7   9   -0.04    0.22
   2   7   9   -0.54    0.29
  -2   7  -9    0.10    0.32
  -2   7  -9    0.32    0.22
  -3  -7  -9    0.02    0.35
  -3  -7  -9    0.44    0.31
   3  -7   9   -0.04    0.18
  -3   7  -9    0.28    0.33
   3   7   9   -0.27    0.22
   3   7   9    0.42    0.37
  -3   7  -9   -0.15    0.28
  -4  -7  -9    4.68    0.59
   4  -7   9    4.40    0.50
   4   7   9    4.43    0.57
  -4   7  -9    4.43    0.58
  -4   7  -9    5.16    0.68
   4   7   9    5.03    0.74
   5  -7   9    5.33    0.74
  -5  -7  -9    5.38    0.68
   5  -7   9    5.48    0.60
   5   7   9    6.42    0.74
  -5   7  -9    4.76    0.74
   5   7   9    4.56    0.83
   6  -7   9    1.63    0.56
  -6  -7  -9    1.50    0.50
   6  -7   9    1.60    0.43
  -6   7  -9    1.47    0.61
   6   7   9    1.17    0.42
   6   7   9    2.71    0.66
  -7  -7  -9    0.21    0.47
   7  -7   9   -0.31    0.45
   7  -7   9   -0.15    0.29
   7   7   9    0.06    0.34
  -7   7  -9   -0.16    0.53
   7   7   9   -0.20    0.49
   7  -8  -9    0.71    0.61
   7  -8  -9   -0.64    0.33
  -7  -8   9   -0.04    0.35
   7   8  -9    0.15    0.45
  -7   8   9    0.42    0.65
   6  -8  -9    0.27    0.46
   6  -8  -9   -0.45    0.31
   6   8  -9    0.71    0.45
  -6   8   9   -0.27    0.52
   5  -8  -9    0.22    0.41
   5  -8  -9    0.38    0.33
  -5   8   9    0.01    0.52
   5   8  -9   -0.14    0.32
   4  -8  -9    0.92    0.36
   4  -8  -9    1.14    0.50
  -4   8   9    1.02    0.49
  -4   8   9    0.57    0.50
   4   8  -9    1.46    0.37
   3  -8  -9    3.19    0.49
   3  -8  -9    4.61    0.69
   3   8  -9    4.45    0.45
  -3   8   9    2.73    0.60
   2  -8  -9    8.95    0.87
   2  -8  -9    7.74    0.69
  -2   8   9    9.31    0.95
   1  -8  -9    2.93    0.51
   1  -8  -9    3.43    0.46
  -1   8   9    3.84    0.65
   0  -8  -9    0.26    0.26
   0  -8  -9    0.06    0.32
   0   8   9    1.26    0.44
  -1  -8  -9    9.29    0.68
  -1  -8  -9   10.76    0.81
  -1   8  -9   10.41    0.53
  -1   8  -9   11.38    1.01
   1   8   9   11.73    0.88
  -2  -8  -9    0.17    0.36
  -2  -8  -9    0.64    0.32
   2  -8   9    0.15    0.17
  -2   8  -9    0.10    0.36
   2   8   9    0.02    0.25
   2   8   9    0.29    0.36
  -2   8  -9    0.38    0.26
   3  -8   9    3.15    0.38
  -3  -8  -9    3.46    0.63
  -3  -8  -9    2.86    0.49
   3   8   9    2.37    0.43
  -3   8  -9    4.00    0.53
   3   8   9    3.78    0.65
  -3   8  -9    3.44    0.58
  -4  -8  -9    0.12    0.45
   4  -8   9    0.36    0.25
  -4  -8  -9   -0.40    0.30
   4   8   9    0.30    0.27
  -4   8  -9    0.26    0.38
   4   8   9   -0.14    0.40
  -5  -8  -9    0.20    0.36
   5  -8   9   -0.01    0.26
  -5   8  -9   -0.04    0.42
   5   8   9    0.01    0.42
   6  -8   9    0.09    0.28
  -6  -8  -9    0.54    0.44
   6   8   9   -0.37    0.39
  -6   8  -9   -0.45    0.48
   6  -9  -9    0.57    0.41
  -6  -9   9   -0.22    0.32
   6  -9  -9   -0.14    0.48
   6   9  -9    0.03    0.40
  -6   9   9   -0.54    0.52
   5  -9  -9    4.87    0.84
   5  -9  -9    4.72    0.70
   5   9  -9    4.84    0.67
  -5   9   9    5.84    0.91
   4  -9  -9    0.49    0.33
   4  -9  -9    1.37    0.56
   4   9  -9    0.35    0.31
  -4   9   9   -0.13    0.46
  -4   9   9    0.14    0.45
   3  -9  -9    0.37    0.31
   3  -9  -9    0.34    0.44
  -3   9   9    0.12    0.42
   2  -9  -9    0.17    0.37
   2  -9  -9    0.22    0.28
  -2   9   9    1.44    0.52
   1  -9  -9    0.66    0.32
   1  -9  -9    0.95    0.42
  -1   9   9    0.99    0.48
   0  -9  -9    3.29    0.57
   0  -9  -9    2.30    0.43
   0   9   9    3.08    0.61
  -1  -9  -9    2.99    0.57
  -1  -9  -9    2.32    0.42
   1   9   9    3.45    0.62
   2  -9   9    0.22    0.18
  -2  -9  -9    0.15    0.36
  -2  -9  -9   -0.19    0.24
   2   9   9   -0.08    0.37
  -2   9  -9    0.13    0.25
  -3  -9  -9    0.35    0.40
   3  -9   9    0.87    0.29
  -3  -9  -9    0.64    0.35
   3   9   9    1.20    0.51
  -3   9  -9    0.67    0.36
  -4  -9  -9    0.17    0.36
   4  -9   9   -0.05    0.28
  -4  -9  -9    0.15    0.46
   4   9   9    0.00    0.42
  -4   9  -9    0.25    0.39
  -5  -9  -9    0.35    0.51
  -5  -9  -9   -0.60    0.35
   5  -9   9    0.56    0.34
   5   9   9    0.73    0.54
  -5   9  -9    0.54    0.50
  -6  -9  -9   -0.14    0.41
   6  -9   9   -0.33    0.24
  -6   9  -9   -0.62    0.47
   6   9   9    0.17    0.47
   5 -10  -9   -0.22    0.32
  -5 -10   9   -0.20    0.29
   5 -10  -9    0.13    0.46
  -5  10   9    0.23    0.59
   4 -10  -9    1.28    0.43
   4 -10  -9   -0.06    0.47
  -4 -10   9    0.67    0.28
  -4  10   9    0.09    0.48
   3 -10  -9    0.99    0.39
   3 -10  -9    0.59    0.46
  -3  10   9   -0.86    0.43
   2 -10  -9   -0.24    0.38
   2 -10  -9    0.38    0.31
  -2  10   9   -0.58    0.39
   1 -10  -9    0.11    0.29
   1 -10  -9   -0.42    0.35
  -1  10   9    0.19    0.48
   0 -10  -9   -0.32    0.23
   0 -10  -9    0.18    0.40
   0  10   9    0.07    0.42
  -1 -10  -9    0.97    0.40
  -1 -10  -9    0.46    0.43
   1  10   9    0.39    0.46
  -2 -10  -9    3.04    0.50
   2 -10   9    2.78    0.35
   2  10   9    3.22    0.67
  -3 -10  -9    0.21    0.35
   3 -10   9    0.49    0.26
  -3  10  -9    0.20    0.36
   3  10   9   -0.20    0.44
  -4 -10  -9    0.32    0.37
   4 -10   9    0.17    0.29
  -4  10  -9   -0.15    0.42
   4  10   9    0.47    0.48
  -5 -10  -9    0.72    0.45
   5 -10   9    0.82    0.37
   5  10   9    0.31    0.55
  -5  10  -9    0.19    0.52
  -4 -11   9    0.15    0.27
   4 -11  -9    0.77    0.40
  -4  11   9    0.81    0.60
  -3 -11   9    0.69    0.25
   3 -11  -9    1.19    0.45
  -3  11   9    1.64    0.63
   2 -11  -9    3.63    0.60
  -2  11   9    3.79    0.73
   1 -11  -9    0.39    0.31
  -1  11   9    0.37    0.47
   0 -11  -9    0.92    0.37
   0  11   9    1.18    0.54
  -1 -11  -9    2.21    0.48
   1 -11   9    1.73    0.26
   1  11   9    1.78    0.63
   2 -11   9    2.19    0.35
  -2 -11  -9    1.75    0.46
   2  11   9    2.47    0.66
   3 -11   9    0.04    0.25
  -3 -11  -9    0.26    0.35
   3  11   9    0.27    0.48
   4 -11   9   -0.04    0.30
  -4 -11  -9   -0.04    0.39
   4  11   9   -0.04    0.52
  -4  11  -9    0.12    0.45
   2 -12  -9    0.58    0.39
  -2  12   9    0.39    0.51
   1 -12  -9    0.24    0.33
  -1  12   9    0.00    0.50
   0 -12  -9    0.73    0.38
   0  12   9    1.12    0.62
  -1 -12  -9    0.39    0.35
   1 -12   9    0.21    0.23
   1  12   9   -0.69    0.46
   2 -12   9    0.07    0.24
   2  12   9    0.60    0.54
   9   0 -10    0.43    0.45
   9   0 -10    0.78    0.64
  -9   0  10    0.12    0.43
   8   0 -10   19.13    1.41
  -7   0  10   -0.10    0.47
   7   0 -10   -0.14    0.45
   7   0 -10    0.01    0.32
   6   0 -10   30.94    1.53
   6   0 -10   27.96    1.37
  -6   0  10   32.43    1.46
   5   0 -10   -0.12    0.24
   5   0 -10    0.07    0.17
  -5   0  10   -0.13    0.32
   5   0 -10   -0.05    0.33
   4   0 -10    7.76    0.47
   4   0 -10    8.69    0.76
   4   0 -10    7.66    0.64
  -4   0  10    8.99    0.73
   3   0 -10   -0.23    0.16
   3   0 -10    0.17    0.20
  -3   0  10   -0.42    0.18
   3   0 -10   -0.37    0.24
   3   0 -10   -0.12    0.12
  -3   0  10    0.00    0.22
   2   0 -10    1.21    0.27
   2   0 -10    1.63    0.21
  -2   0  10    0.48    0.21
   2   0 -10    1.26    0.33
   2   0 -10    1.45    0.27
  -2   0  10    1.05    0.27
  -1   0  10   -0.10    0.15
  -1   0  10   -0.11    0.19
  -1   0  10    0.10    0.22
   1   0 -10    0.14    0.12
   1   0 -10   -0.07    0.17
   1   0 -10   -0.06    0.21
   1   0 -10   -0.17    0.17
   0   0 -10    0.23    0.14
   0   0  10    0.16    0.18
   0   0 -10    0.32    0.20
   0   0  10   -0.02    0.21
   0   0 -10   -0.07    0.23
   0   0  10    0.44    0.23
   1   0  10   -0.16    0.15
   1   0  10   -0.10    0.24
  -1   0 -10   -0.11    0.12
  -1   0 -10   -0.27    0.21
   1   0  10   -0.01    0.20
  -1   0 -10    0.15    0.21
   2   0  10    2.40    0.31
  -2   0 -10    2.66    0.40
   2   0  10    2.61    0.39
   2   0  10    3.18    0.41
  -2   0 -10    2.42    0.29
  -2   0 -10    2.65    0.40
   3   0  10    0.18    0.20
  -3   0 -10    0.16    0.29
   3   0  10    0.19    0.25
   3   0  10   -0.05    0.25
  -3   0 -10    0.08    0.18
   4   0  10   -0.11    0.23
   4   0  10    0.01    0.20
   4   0  10   -0.28    0.27
  -4   0 -10    0.36    0.36
  -4   0 -10   -0.10    0.19
  -5   0 -10   -0.37    0.33
   5   0  10    0.08    0.27
   5   0  10    0.30    0.38
   5   0  10   -0.27    0.19
  -5   0 -10   -0.31    0.22
   6   0  10   -0.18    0.31
  -6   0 -10    0.90    0.47
   6   0  10    0.76    0.44
   6   0  10    0.38    0.30
  -7   0 -10    0.32    0.50
   7   0  10    0.49    0.49
   7   0  10   -0.16    0.30
   7   0  10   -0.60    0.33
  -8   0 -10    1.23    0.67
   8   0  10    0.18    0.53
   8   0  10    0.70    0.53
  -9  -1  10   -0.08    0.44
   9  -1 -10    0.32    0.59
   9  -1 -10   -0.13    0.40
   9   1 -10    0.39    0.57
   9   1 -10    0.59    0.45
   8  -1 -10    1.16    0.61
   8  -1 -10    1.04    0.48
   8   1 -10    0.63    0.43
  -8   1  10    1.18    0.60
   8   1 -10    0.79    0.54
   7  -1 -10    1.75    0.52
   7  -1 -10    2.54    0.66
  -7   1  10    1.29    0.61
   7   1 -10    1.21    0.59
   7   1 -10    1.66    0.48
   6  -1 -10   -0.02    0.29
  -6  -1  10    0.68    0.39
   6  -1 -10    0.54    0.45
   6   1 -10    0.76    0.44
   6   1 -10    0.00    0.29
  -6   1  10    0.83    0.46
   5  -1 -10   -0.35    0.32
  -5  -1  10    0.11    0.30
   5  -1 -10    0.17    0.27
   5  -1 -10    0.17    0.21
   5   1 -10    0.18    0.34
  -5   1  10    0.02    0.35
   5   1 -10    0.31    0.26
   4  -1 -10    0.56    0.28
  -4  -1  10    0.85    0.30
   4  -1 -10    0.24    0.33
   4  -1 -10    1.02    0.26
   4   1 -10    0.94    0.28
  -4   1  10    0.42    0.30
   4   1 -10    1.23    0.22
   4   1 -10    0.90    0.35
   3  -1 -10    0.73    0.25
  -3  -1  10    0.27    0.21
   3  -1 -10    0.95    0.33
  -3  -1  10    0.32    0.24
   3  -1 -10    0.12    0.15
   3  -1 -10    0.28    0.17
   3   1 -10    0.59    0.28
  -3   1  10    0.61    0.26
   3   1 -10    0.81    0.26
   3   1 -10    0.24    0.19
  -3   1  10    0.18    0.25
   2  -1 -10    2.81    0.37
  -2  -1  10    2.70    0.30
   2  -1 -10    3.84    0.36
   2  -1 -10    3.08    0.30
   2  -1 -10    4.04    0.47
  -2  -1  10    2.80    0.32
  -2   1  10    3.20    0.41
  -2   1  10    2.85    0.40
   2   1 -10    3.28    0.39
  -2   1  10    2.16    0.32
   2   1 -10    3.58    0.33
   2   1 -10    2.73    0.35
   1  -1 -10    3.70    0.43
  -1  -1  10    3.21    0.30
  -1  -1  10    3.30    0.31
  -1  -1  10    3.48    0.35
   1  -1 -10    2.86    0.36
  -1  -1  10    3.06    0.28
   1  -1 -10    2.54    0.27
   1   1 -10    3.26    0.35
  -1   1  10    2.94    0.32
  -1   1  10    2.89    0.36
  -1   1  10    4.14    0.42
   1   1 -10    3.15    0.30
   1   1 -10    2.78    0.36
   0  -1 -10   64.27    1.64
   0  -1 -10   63.99    1.84
   0  -1  10   64.16    1.69
   0  -1  10   64.48    1.72
   0  -1 -10   62.41    1.79
   0  -1  10   62.07    1.56
   0   1 -10   63.86    1.67
   0   1  10   63.86    1.82
   0   1 -10   61.43    1.73
   0   1  10   60.80    1.82
   0   1  10   60.26    1.66
  -1  -1 -10   15.35    0.74
   1  -1  10   16.73    0.69
  -1  -1 -10   16.47    0.77
  -1  -1 -10   17.93    0.67
   1  -1  10   15.17    0.68
   1  -1  10   16.21    0.61
  -1   1 -10   16.26    0.72
  -1   1 -10   16.90    0.67
   1   1  10   16.36    0.76
   1   1  10   17.29    0.79
   1   1  10   16.85    0.67
  -2  -1 -10   -0.23    0.25
   2  -1  10   -0.14    0.22
   2  -1  10    0.25    0.21
  -2  -1 -10    0.28    0.18
   2  -1  10   -0.02    0.15
  -2  -1 -10   -0.22    0.26
   2   1  10    0.15    0.18
   2   1  10    0.36    0.27
   2   1  10    0.10    0.23
  -2   1 -10    0.46    0.25
  -2   1 -10   -0.05    0.13
  -2   1 -10    0.07    0.25
   3  -1  10    3.39    0.44
  -3  -1 -10    3.82    0.52
   3  -1  10    4.18    0.48
   3  -1  10    3.28    0.38
  -3  -1 -10    3.38    0.39
   3   1  10    3.99    0.51
   3   1  10    3.98    0.44
   3   1  10    3.28    0.47
  -3   1 -10    4.07    0.39
  -3   1 -10    3.32    0.45
  -4  -1 -10    1.42    0.44
   4  -1  10    1.29    0.29
   4  -1  10    1.50    0.40
   4  -1  10    1.88    0.43
  -4  -1 -10    0.92    0.29
  -4   1 -10    1.47    0.30
   4   1  10    1.25    0.30
  -4   1 -10    0.85    0.36
   4   1  10    1.69    0.46
   4   1  10    1.45    0.41
   5  -1  10    0.94    0.39
  -5  -1 -10    0.72    0.32
   5  -1  10    1.01    0.33
  -5  -1 -10    2.01    0.55
   5  -1  10    0.61    0.39
   5   1  10    0.99    0.45
   5   1  10    0.59    0.27
   5   1  10    0.32    0.33
  -5   1 -10    0.97    0.45
   6  -1  10    0.51    0.34
  -6  -1 -10    0.69    0.45
   6  -1  10    0.75    0.46
   6  -1  10    0.42    0.38
  -6  -1 -10    0.40    0.32
   6   1  10    0.67    0.40
  -6   1 -10    0.70    0.47
   6   1  10    0.63    0.31
   6   1  10   -0.16    0.41
   7  -1  10    0.81    0.49
   7  -1  10    0.32    0.51
  -7  -1 -10   -0.25    0.46
   7  -1  10    1.21    0.40
  -7   1 -10    0.44    0.52
   7   1  10    0.91    0.54
   7   1  10    1.03    0.50
   8  -1  10    0.44    0.50
   8  -1  10    1.08    0.59
   8  -1  10    0.34    0.41
  -8  -1 -10    0.31    0.58
   8   1  10    0.28    0.48
   8   1  10    0.46    0.55
  -8   1 -10    0.18    0.56
   9  -2 -10    0.41    0.48
   9  -2 -10   -0.53    0.55
  -9  -2  10    0.74    0.50
  -9   2  10    0.27    0.61
   9   2 -10    0.51    0.59
   9   2 -10   -0.11    0.35
   8  -2 -10   -0.40    0.52
   8  -2 -10   -0.19    0.35
  -8   2  10   -0.29    0.54
   8   2 -10    0.56    0.52
   8   2 -10    0.13    0.35
   7  -2 -10    1.04    0.49
   7  -2 -10    2.74    0.66
   7   2 -10    0.84    0.50
   7   2 -10    0.54    0.36
  -7   2  10    0.78    0.56
   6  -2 -10    0.26    0.32
   6  -2 -10    1.11    0.49
   6  -2 -10    0.59    0.30
  -6   2  10   -0.02    0.44
   6   2 -10    0.46    0.44
   6   2 -10    0.40    0.30
   5  -2 -10    6.96    0.64
   5  -2 -10    4.69    0.61
   5  -2 -10    4.35    0.65
  -5  -2  10    5.04    0.55
   5   2 -10    6.11    0.62
   5   2 -10    4.54    0.63
  -5   2  10    5.76    0.71
   4  -2 -10    3.40    0.54
  -4  -2  10    5.32    0.50
   4  -2 -10    5.20    0.50
   4  -2 -10    4.85    0.57
  -4   2  10    5.02    0.61
   4   2 -10    5.01    0.48
   4   2 -10    4.13    0.54
   3  -2 -10    0.93    0.23
  -3  -2  10    0.83    0.22
  -3  -2  10    0.49    0.22
   3  -2 -10    1.13    0.19
   3  -2 -10    0.80    0.34
   3  -2 -10    0.69    0.26
   3   2 -10    0.72    0.29
   3   2 -10    0.75    0.20
  -3   2  10    0.71    0.24
  -3   2  10    0.43    0.30
   3   2 -10    1.04    0.30
   2  -2 -10   20.23    0.80
  -2  -2  10   21.97    0.75
  -2  -2  10   22.43    0.72
   2  -2 -10   22.03    0.93
   2  -2 -10   23.21    0.99
  -2   2  10   22.96    0.97
   2   2 -10   22.50    0.91
   2   2 -10   22.28    0.72
   2   2 -10   21.57    0.84
  -2   2  10   23.27    0.87
  -1  -2  10    9.13    0.48
   1  -2 -10    8.37    0.58
  -1  -2  10    8.74    0.37
   1  -2 -10    9.25    0.49
   1  -2 -10    9.96    0.64
  -1   2  10    9.49    0.52
   1   2 -10    9.00    0.35
   1   2 -10    9.07    0.48
   1   2 -10    9.22    0.56
  -1   2  10    9.24    0.60
  -1   2  10    9.55    0.64
   0  -2 -10    0.98    0.26
   0  -2  10    0.93    0.16
   0  -2 -10    0.84    0.32
   0  -2  10    0.75    0.20
   0  -2 -10    0.72    0.20
   0   2  10    0.93    0.30
   0   2 -10    0.53    0.13
   0   2  10    0.73    0.23
   0   2 -10    0.21    0.23
   0   2 -10    1.01    0.23
   0   2  10    0.64    0.27
  -1  -2 -10    8.77    0.60
   1  -2  10    8.46    0.47
  -1  -2 -10    9.25    0.52
  -1  -2 -10    9.76    0.62
   1  -2  10    9.22    0.44
   1  -2  10    7.90    0.39
   1   2  10    8.32    0.50
  -1   2 -10    8.59    0.41
  -1   2 -10    8.80    0.51
   1   2  10    9.81    0.60
   1   2  10    9.63    0.63
  -1   2 -10    8.38    0.57
  -2  -2 -10   15.19    0.82
  -2  -2 -10   16.20    0.83
   2  -2  10   14.82    0.59
   2  -2  10   15.75    0.71
  -2  -2 -10   13.91    0.68
   2  -2  10   14.39    0.67
  -2   2 -10   14.97    0.72
  -2   2 -10   15.19    0.66
   2   2  10   13.45    0.75
   2   2  10   15.24    0.68
   2   2  10   13.94    0.80
  -3  -2 -10    9.72    0.61
  -3  -2 -10    9.28    0.78
   3  -2  10   10.05    0.64
   3  -2  10    9.16    0.52
   3  -2  10    9.11    0.62
   3   2  10    9.29    0.56
  -3   2 -10    9.09    0.66
   3   2  10    8.47    0.74
   3   2  10    9.37    0.72
   4  -2  10    3.69    0.52
   4  -2  10    3.55    0.44
  -4  -2 -10    3.09    0.53
  -4  -2 -10    3.02    0.44
   4  -2  10    4.24    0.56
   4   2  10    4.29    0.50
   4   2  10    4.20    0.59
  -4   2 -10    2.56    0.51
   4   2  10    3.31    0.51
  -5  -2 -10    5.40    0.73
   5  -2  10    5.23    0.67
   5  -2  10    3.27    0.47
   5  -2  10    4.71    0.64
  -5  -2 -10    3.55    0.49
  -5   2 -10    2.79    0.57
   5   2  10    4.06    0.61
   5   2  10    4.16    0.67
   5   2  10    5.87    0.62
  -6  -2 -10    0.47    0.34
   6  -2  10    0.26    0.39
   6  -2  10    0.47    0.33
  -6  -2 -10    0.64    0.49
   6  -2  10    0.57    0.42
  -6   2 -10    0.26    0.43
   6   2  10    0.23    0.44
   6   2  10   -0.10    0.37
   6   2  10    0.75    0.33
  -7  -2 -10    0.09    0.48
   7  -2  10    0.35    0.35
   7  -2  10    0.09    0.44
  -7  -2 -10   -0.10    0.32
   7   2  10    0.34    0.53
  -7   2 -10   -0.94    0.44
   7   2  10    0.75    0.49
   8  -2  10   -0.04    0.46
   8  -2  10    0.15    0.39
  -8  -2 -10    0.09    0.54
   8   2  10   -0.05    0.45
   8   2  10   -0.06    0.51
  -8   2 -10    1.52    0.65
   8  -3 -10    0.82    0.60
   8  -3 -10    0.67    0.48
   8   3 -10    0.95    0.42
  -8   3  10   -0.62    0.55
   8   3 -10    0.91    0.56
   7  -3 -10   -0.17    0.46
   7  -3 -10    0.21    0.40
   7   3 -10    0.12    0.28
  -7   3  10    0.23    0.51
   7   3 -10   -0.44    0.40
   6  -3 -10   -0.08    0.24
   6  -3 -10   -0.10    0.40
   6  -3 -10   -0.30    0.32
   6   3 -10    0.24    0.24
   6   3 -10    0.38    0.42
  -6   3  10    0.74    0.50
   5  -3 -10    0.80    0.45
   5  -3 -10    0.94    0.30
   5  -3 -10    1.43    0.43
   5   3 -10    1.03    0.42
  -5   3  10    0.68    0.44
   5   3 -10    0.75    0.26
   4  -3 -10    6.17    0.69
   4  -3 -10    6.84    0.68
   4  -3 -10    5.30    0.52
  -4   3  10    5.46    0.66
   4   3 -10    5.48    0.42
   4   3 -10    5.66    0.61
  -3  -3  10    0.04    0.14
   3  -3 -10    0.06    0.16
  -3  -3  10   -0.31    0.17
   3  -3 -10    0.00    0.11
   3  -3 -10    0.16    0.25
   3  -3 -10   -0.13    0.28
   3   3 -10    0.02    0.12
  -3   3  10    0.22    0.33
   3   3 -10   -0.10    0.20
   3   3 -10   -0.18    0.27
  -3   3  10   -0.37    0.25
   2  -3 -10    7.81    0.66
  -2  -3  10    7.44    0.33
   2  -3 -10    8.58    0.62
   2  -3 -10    6.90    0.47
  -2  -3  10    7.17    0.36
   2   3 -10    7.36    0.47
  -2   3  10    7.53    0.51
   2   3 -10    7.55    0.64
  -2   3  10    7.50    0.63
   1  -3 -10    9.07    0.51
   1  -3 -10    7.88    0.66
  -1  -3  10    9.74    0.43
   1  -3 -10   10.36    0.63
  -1   3  10    9.04    0.65
  -1   3  10    8.13    0.61
   1   3 -10    9.57    0.62
   1   3 -10    8.82    0.43
  -1   3  10    8.37    0.51
   0  -3 -10   82.72    2.11
   0  -3 -10   81.84    2.29
   0  -3  10   79.57    2.00
   0  -3 -10   78.80    2.30
   0   3 -10   79.77    2.24
   0   3  10   81.24    2.34
   0   3 -10   81.15    2.02
   0   3  10   77.62    2.29
   0   3  10   80.47    2.09
  -1  -3 -10   16.84    0.83
   1  -3  10   16.28    0.53
  -1  -3 -10   17.07    0.73
   1  -3  10   16.32    0.63
   1  -3  10   17.06    0.53
  -1  -3 -10   16.31    0.84
   1   3  10   15.84    0.85
   1   3  10   16.35    0.81
  -1   3 -10   17.04    0.66
   1   3  10   17.12    0.70
  -1   3 -10   16.64    0.79
  -2  -3 -10    3.03    0.47
   2  -3  10    3.63    0.41
  -2  -3 -10    3.20    0.38
   2  -3  10    3.28    0.32
   2  -3  10    3.02    0.31
  -2  -3 -10    2.44    0.42
  -2   3 -10    3.70    0.42
   2   3  10    2.97    0.38
  -2   3 -10    3.22    0.42
   2   3  10    1.94    0.42
   2   3  10    3.71    0.50
  -2   3 -10    3.03    0.30
  -3  -3 -10   -0.17    0.23
   3  -3  10   -0.04    0.16
   3  -3  10    0.19    0.23
   3  -3  10    0.19    0.23
  -3  -3 -10   -0.27    0.28
   3   3  10   -0.17    0.14
  -3   3 -10   -0.11    0.26
   3   3  10   -0.18    0.27
   3   3  10   -0.31    0.21
   4  -3  10    0.63    0.25
  -4  -3 -10    0.86    0.33
   4  -3  10    0.68    0.32
   4  -3  10    0.50    0.32
  -4  -3 -10    0.48    0.37
   4   3  10    0.34    0.23
   4   3  10    0.72    0.40
  -4   3 -10    0.96    0.39
   4   3  10    0.08    0.30
  -5  -3 -10    2.30    0.49
   5  -3  10    2.43    0.50
  -5  -3 -10    2.04    0.43
   5  -3  10    2.14    0.42
   5  -3  10    3.22    0.57
   5   3  10    2.81    0.57
   5   3  10    2.01    0.38
   5   3  10    2.54    0.52
  -5   3 -10    1.20    0.46
  -6  -3 -10   -0.32    0.28
  -6  -3 -10    0.06    0.40
   6  -3  10    0.05    0.28
   6  -3  10    0.24    0.38
   6   3  10    0.57    0.40
   6   3  10    0.01    0.44
  -6   3 -10    0.29    0.49
  -7  -3 -10    2.80    0.71
  -7  -3 -10    2.51    0.54
   7  -3  10    2.53    0.53
   7  -3  10    3.98    0.74
   7   3  10    4.10    0.83
   7   3  10    2.22    0.58
  -7   3 -10    5.39    0.89
   8  -3  10   -0.20    0.34
   8  -3  10   -0.08    0.47
  -8  -3 -10    0.10    0.53
   8   3  10    0.00    0.39
   8   3  10    0.53    0.61
  -8   3 -10    0.22    0.61
   8  -4 -10    0.34    0.59
   8  -4 -10   -0.06    0.43
   8   4 -10   -0.36    0.46
  -8   4  10   -0.15    0.55
   7  -4 -10    1.65    0.45
   7  -4 -10    1.66    0.53
   7  -4 -10    2.09    0.65
  -7   4  10    2.40    0.69
   7   4 -10    1.01    0.51
   6  -4 -10    3.47    0.71
   6  -4 -10    2.60    0.50
   6  -4 -10    2.79    0.61
   6   4 -10    3.67    0.67
   6   4 -10    3.35    0.46
  -6   4  10    2.39    0.63
   5  -4 -10    0.35    0.27
   5  -4 -10    1.66    0.52
   5  -4 -10    0.95    0.41
  -5   4  10    1.25    0.50
   5   4 -10    0.83    0.41
   5   4 -10    0.71    0.24
   4  -4 -10    0.47    0.25
   4  -4 -10    0.21    0.30
   4  -4 -10    0.23    0.35
   4   4 -10    0.37    0.16
  -4   4  10   -0.03    0.35
   4   4 -10    0.23    0.28
   3  -4 -10    1.03    0.35
  -3  -4  10    0.34    0.19
   3  -4 -10    1.27    0.37
   3  -4 -10    0.77    0.25
   3   4 -10    0.51    0.24
  -3   4  10    0.45    0.34
  -3   4  10    0.18    0.32
   2  -4 -10    9.97    0.69
   2  -4 -10    8.44    0.55
   2  -4 -10    8.75    0.72
  -2   4  10    9.19    0.55
  -2   4  10    8.54    0.73
   2   4 -10    9.09    0.46
   2   4 -10    9.46    0.78
   1  -4 -10   66.76    2.07
   1  -4 -10   69.64    2.12
   1  -4 -10   72.15    1.93
  -1  -4  10   70.75    1.71
  -1   4  10   70.80    1.89
  -1   4  10   67.26    2.13
   1   4 -10   70.21    1.74
   1   4 -10   65.92    2.07
   1   4 -10   68.83    1.73
   0  -4  10    7.78    0.31
   0  -4 -10    6.48    0.58
   0  -4 -10    7.45    0.50
   0  -4 -10    7.59    0.64
   0   4  10    7.43    0.62
   0   4 -10    8.37    0.34
   0   4 -10    7.38    0.34
   0   4  10    7.51    0.47
   0   4 -10    8.28    0.61
   0   4  10    6.23    0.59
   1  -4  10    3.15    0.29
   1  -4  10    2.68    0.18
  -1  -4 -10    2.68    0.43
  -1  -4 -10    3.21    0.45
  -1  -4 -10    2.80    0.36
  -1   4 -10    3.12    0.31
   1   4  10    2.53    0.43
   1   4  10    2.65    0.41
  -1   4 -10    2.63    0.42
   1   4  10    3.24    0.37
  -2  -4 -10    0.87    0.28
   2  -4  10    0.93    0.20
  -2  -4 -10    1.26    0.36
  -2  -4 -10    1.47    0.38
   2  -4  10    0.79    0.23
   2   4  10    0.95    0.36
   2   4  10    1.01    0.25
  -2   4 -10    0.69    0.26
  -2   4 -10    1.10    0.32
   2   4  10    1.28    0.36
  -3  -4 -10    0.05    0.24
   3  -4  10   -0.16    0.21
   3  -4  10    0.23    0.19
  -3  -4 -10    0.49    0.33
  -3   4 -10    0.24    0.26
  -3   4 -10   -0.13    0.27
   3   4  10    0.16    0.30
  -3   4 -10    0.10    0.21
   3   4  10    0.13    0.25
   3   4  10    0.20    0.18
   4  -4  10   16.36    0.94
  -4  -4 -10   18.50    0.95
  -4  -4 -10   17.27    1.03
   4  -4  10   19.02    0.85
  -4   4 -10   18.52    0.91
   4   4  10   17.25    1.00
  -4   4 -10   17.60    1.02
   4   4  10   16.69    1.06
   5  -4  10    5.60    0.69
   5  -4  10    4.29    0.53
  -5  -4 -10    4.03    0.62
  -5  -4 -10    3.67    0.55
   5   4  10    4.39    0.70
  -5   4 -10    5.06    0.71
   5   4  10    4.76    0.68
  -5   4 -10    4.71    0.56
   6  -4  10    4.56    0.73
  -6  -4 -10    3.64    0.59
  -6  -4 -10    2.68    0.62
   6  -4  10    3.69    0.55
   6   4  10    5.40    0.82
   6   4  10    3.63    0.65
  -6   4 -10    2.51    0.65
   7  -4  10    2.05    0.51
  -7  -4 -10    1.73    0.50
   7  -4  10    1.29    0.58
   7   4  10    2.11    0.58
   7   4  10    1.39    0.58
  -7   4 -10    2.48    0.71
  -8  -4 -10    0.40    0.43
   8  -4  10    0.36    0.46
   8  -4  10    1.47    0.59
   8   4  10    0.73    0.60
  -8   4 -10   -0.06    0.55
   8   4  10    0.83    0.50
   8  -5 -10    0.21    0.50
   8   5 -10    0.58    0.52
  -8   5  10   -0.51    0.53
   7  -5 -10   -0.10    0.32
   7  -5 -10    0.51    0.46
   7  -5 -10   -0.43    0.47
  -7   5  10   -0.56    0.49
   7   5 -10    0.23    0.45
   6  -5 -10    0.25    0.33
   6  -5 -10   -0.01    0.43
   6  -5 -10    0.36    0.40
  -6   5  10    0.29    0.50
   6   5 -10    0.12    0.39
   5  -5 -10   -0.19    0.30
   5  -5 -10    0.10    0.27
   5  -5 -10    0.48    0.41
   5   5 -10   -0.10    0.32
  -5   5  10   -0.47    0.40
   4  -5 -10   -0.20    0.28
   4  -5 -10    0.10    0.24
   4  -5 -10    0.69    0.39
   4   5 -10   -0.15    0.22
  -4   5  10   -0.73    0.35
   3  -5 -10    0.11    0.21
   3  -5 -10   -0.02    0.28
   3  -5 -10   -0.12    0.25
  -3  -5  10    0.05    0.17
  -3   5  10    0.56    0.38
   3   5 -10   -0.18    0.17
   2  -5 -10    0.31    0.28
   2  -5 -10    0.81    0.26
   2  -5 -10    0.22    0.27
  -2   5  10    0.68    0.35
   2   5 -10    0.56    0.37
   2   5 -10    0.61    0.18
   1  -5 -10    0.49    0.24
   1  -5 -10   -0.17    0.22
   1  -5 -10   -0.08    0.25
   1   5 -10    0.06    0.31
  -1   5  10    0.23    0.18
  -1   5  10    0.05    0.28
   0  -5 -10    6.46    0.59
   0  -5 -10    5.31    0.56
   0  -5 -10    5.83    0.54
   0   5  10    5.75    0.57
   0   5  10    5.17    0.59
   0   5 -10    6.00    0.63
   0   5  10    7.20    0.53
   1  -5  10    0.04    0.12
  -1  -5 -10   -0.13    0.26
  -1  -5 -10   -0.02    0.26
  -1  -5 -10    0.21    0.22
   1   5  10    0.00    0.15
   1   5  10    0.23    0.29
   1   5  10   -0.06    0.25
  -1   5 -10   -0.26    0.25
  -1   5 -10   -0.09    0.15
  -2  -5 -10    2.97    0.42
   2  -5  10    2.36    0.31
  -2  -5 -10    2.15    0.45
   2  -5  10    2.91    0.28
  -2  -5 -10    3.23    0.49
   2   5  10    3.37    0.40
  -2   5 -10    1.98    0.40
  -2   5 -10    2.70    0.37
   2   5  10    2.94    0.46
   2   5  10    2.82    0.49
  -3  -5 -10   11.76    0.86
   3  -5  10   11.62    0.69
  -3  -5 -10   11.72    0.75
  -3  -5 -10   12.62    0.83
   3  -5  10   11.41    0.58
   3   5  10   10.47    0.76
  -3   5 -10   12.02    0.76
  -3   5 -10   11.20    0.47
  -3   5 -10   12.38    0.77
   3   5  10   11.13    0.95
   4  -5  10    8.46    0.60
  -4  -5 -10   11.29    0.80
   4  -5  10   10.29    0.76
  -4  -5 -10    9.56    0.86
   4   5  10   11.75    0.86
  -4   5 -10   12.16    0.78
   4   5  10   11.20    0.99
  -4   5 -10   11.31    0.86
  -5  -5 -10    6.68    0.72
   5  -5  10    7.03    0.78
  -5  -5 -10    6.78    0.79
   5  -5  10    5.66    0.63
  -5   5 -10    6.72    0.79
   5   5  10    6.79    0.83
   5   5  10    5.46    0.73
  -5   5 -10    5.82    0.64
  -6  -5 -10    0.12    0.38
   6  -5  10    0.76    0.33
   6  -5  10    0.18    0.41
   6   5  10   -0.27    0.42
   6   5  10    0.73    0.43
  -6   5 -10    0.54    0.51
  -7  -5 -10    0.06    0.40
   7  -5  10    0.21    0.49
   7  -5  10   -0.12    0.31
  -7   5 -10    0.58    0.58
   7   5  10   -0.33    0.44
   7   5  10    0.84    0.50
  -8  -5 -10    0.21    0.46
   8  -5  10    0.47    0.58
   8  -5  10    0.61    0.45
  -8   5 -10    0.03    0.60
   8   5  10   -0.29    0.55
   8   5  10    0.68    0.49
   8  -6 -10   -0.26    0.38
  -8  -6  10    0.02    0.39
   8  -6 -10    0.09    0.51
   8   6 -10    0.64    0.57
  -8   6  10    1.03    0.66
   7  -6 -10   -0.15    0.35
   7  -6 -10    0.72    0.53
   7   6 -10    0.68    0.47
  -7   6  10    1.12    0.65
   6  -6 -10    0.47    0.45
   6  -6 -10    0.78    0.40
  -6   6  10    0.23    0.52
   6   6 -10    0.42    0.42
   5  -6 -10    0.21    0.42
   5  -6 -10    0.45    0.41
   5  -6 -10    0.71    0.35
  -5   6  10    0.38    0.47
   5   6 -10    0.25    0.34
   4  -6 -10    0.66    0.32
   4  -6 -10    0.02    0.37
   4  -6 -10    1.34    0.46
   4   6 -10    1.21    0.35
  -4   6  10    1.01    0.48
   3  -6 -10    6.25    0.58
  -3  -6  10    6.95    0.41
   3  -6 -10    8.30    0.85
   3  -6 -10    8.99    0.80
   3   6 -10    7.80    0.52
  -3   6  10    7.17    0.80
   2  -6 -10    0.26    0.25
   2  -6 -10    0.30    0.31
   2  -6 -10    0.76    0.36
   2   6 -10    0.24    0.16
  -2   6  10    0.25    0.34
   1  -6 -10    0.14    0.28
   1  -6 -10    0.20    0.21
   1  -6 -10   -0.04    0.24
   1   6 -10   -0.17    0.32
  -1   6  10    0.01    0.30
   0  -6 -10    2.30    0.44
   0  -6 -10    2.11    0.35
   0  -6 -10    2.82    0.47
   0   6  10    3.09    0.53
   0   6 -10    2.52    0.48
  -1  -6 -10    0.04    0.27
  -1  -6 -10    0.64    0.33
  -1  -6 -10    0.11    0.24
   1   6  10    0.34    0.33
  -1   6 -10    0.78    0.19
  -1   6 -10    1.13    0.38
   1   6  10    0.40    0.27
  -2  -6 -10    1.29    0.40
   2  -6  10    0.78    0.19
  -2  -6 -10    0.97    0.37
  -2  -6 -10    1.14    0.32
  -2   6 -10    0.81    0.27
   2   6  10    1.28    0.42
  -2   6 -10    0.90    0.37
   2   6  10    1.15    0.33
   3  -6  10    1.42    0.28
   3  -6  10    1.97    0.36
  -3  -6 -10    2.17    0.42
  -3  -6 -10    1.50    0.42
  -3  -6 -10    1.33    0.46
  -3   6 -10    1.36    0.37
  -3   6 -10    2.26    0.46
   3   6  10    1.92    0.41
   3   6  10    1.17    0.44
  -4  -6 -10    9.29    0.81
   4  -6  10   10.62    0.86
   4  -6  10   10.51    0.65
   4   6  10    9.95    0.87
  -4   6 -10    9.27    0.84
  -4   6 -10    8.94    0.80
   4   6  10   10.24    0.96
   5  -6  10    1.49    0.35
  -5  -6 -10    1.54    0.48
   5  -6  10    2.34    0.54
  -5   6 -10    2.75    0.62
   5   6  10    1.51    0.54
   5   6  10    1.49    0.46
   6  -6  10    0.03    0.40
   6  -6  10    0.22    0.31
  -6  -6 -10    0.42    0.41
  -6   6 -10    0.98    0.54
   6   6  10    0.58    0.39
   6   6  10   -0.03    0.43
   7  -6  10    0.77    0.57
  -7  -6 -10    0.18    0.43
   7  -6  10    0.75    0.40
  -7   6 -10    1.08    0.63
   7   6  10    0.71    0.59
   7   6  10    0.83    0.50
   7  -7 -10    1.05    0.47
   7  -7 -10    0.19    0.51
   7   7 -10    0.87    0.53
  -7   7  10    0.71    0.65
   6  -7 -10    0.60    0.47
   6  -7 -10    1.64    0.47
  -6   7  10    0.87    0.62
   6   7 -10    1.28    0.48
   5  -7 -10    0.28    0.33
   5  -7 -10    0.08    0.38
   5   7 -10    0.13    0.32
  -5   7  10    0.26    0.49
   4  -7 -10    0.02    0.27
   4  -7 -10   -0.45    0.31
  -4   7  10   -0.33    0.40
   4   7 -10   -0.10    0.24
  -4   7  10    0.30    0.41
  -3  -7  10    6.50    0.41
   3  -7 -10    6.37    0.74
   3  -7 -10    6.27    0.64
   3   7 -10    7.06    0.56
  -3   7  10    6.45    0.77
   2  -7 -10   17.34    1.03
   2  -7 -10   16.15    0.86
   2   7 -10   16.10    0.60
  -2   7  10   16.11    1.07
   1  -7 -10    5.50    0.56
   1  -7 -10    6.96    0.71
  -1   7  10    7.42    0.80
   0  -7 -10    6.96    0.60
   0  -7 -10    7.43    0.73
   0   7 -10    7.62    0.79
   0   7  10    8.62    0.82
  -1  -7 -10    0.94    0.39
  -1  -7 -10    1.98    0.40
  -1   7 -10    1.84    0.48
   1   7  10    1.94    0.40
  -1   7 -10    2.08    0.27
   1   7  10    2.27    0.52
   2  -7  10   10.60    0.47
  -2  -7 -10    9.93    0.72
  -2  -7 -10   10.29    0.87
  -2   7 -10   11.65    0.84
   2   7  10   12.48    1.05
  -2   7 -10   10.73    0.62
   2   7  10    9.96    0.71
  -3  -7 -10    0.81    0.34
   3  -7  10    0.71    0.25
  -3  -7 -10    1.55    0.49
  -3   7 -10    0.12    0.35
   3   7  10    1.09    0.47
   3   7  10    0.63    0.32
  -3   7 -10    0.57    0.34
   4  -7  10    0.77    0.28
  -4  -7 -10    0.07    0.33
  -4  -7 -10    0.70    0.46
  -4   7 -10    1.16    0.45
   4   7  10    0.78    0.33
  -4   7 -10    0.39    0.35
   4   7  10    0.48    0.43
  -5  -7 -10    0.99    0.44
   5  -7  10    0.48    0.29
   5   7  10    1.17    0.52
  -5   7 -10    0.93    0.53
   5   7  10    0.63    0.35
  -6  -7 -10    0.17    0.41
   6  -7  10    0.93    0.39
   6  -7  10    0.79    0.50
   6   7  10    1.12    0.59
  -6   7 -10    0.16    0.53
   6   7  10    0.53    0.39
   7  -7  10    0.05    0.31
   7  -7  10   -0.19    0.49
  -7  -7 -10   -0.20    0.43
   7   7  10   -0.03    0.49
   7   7  10   -0.33    0.31
  -7   7 -10    0.73    0.58
   7  -8 -10    0.29    0.56
  -7  -8  10    0.05    0.40
   7  -8 -10    0.15    0.44
   7   8 -10   -0.32    0.42
  -7   8  10    0.53    0.63
   6  -8 -10   -0.27    0.46
   6  -8 -10    0.76    0.44
   6   8 -10   -0.25    0.39
  -6   8  10    0.25    0.59
   5  -8 -10    0.94    0.40
   5  -8 -10   -0.26    0.38
   5   8 -10    0.55    0.36
  -5   8  10   -0.30    0.47
   4  -8 -10    1.63    0.52
   4  -8 -10    1.39    0.40
  -4   8  10    1.14    0.56
   4   8 -10    0.70    0.31
  -4   8  10    0.19    0.44
   3  -8 -10   10.43    1.02
   3  -8 -10    7.16    0.70
  -3   8  10    6.94    0.87
   3   8 -10    8.93    0.55
   2  -8 -10    4.54    0.69
   2  -8 -10    2.59    0.44
  -2   8  10    2.36    0.58
   1  -8 -10    3.34    0.58
   1  -8 -10    1.89    0.39
  -1   8  10    2.57    0.59
   0  -8 -10    1.39    0.45
   0  -8 -10    1.77    0.38
   0   8  10    1.00    0.45
  -1  -8 -10    3.45    0.50
  -1  -8 -10    2.67    0.54
  -1   8 -10    2.31    0.29
  -1   8 -10    2.65    0.59
   1   8  10    2.72    0.57
  -2  -8 -10    1.33    0.37
   2  -8  10    1.86    0.25
  -2  -8 -10    2.09    0.53
   2   8  10    1.50    0.38
   2   8  10    2.03    0.54
  -2   8 -10    1.89    0.49
  -2   8 -10    1.61    0.34
  -3  -8 -10    2.05    0.45
  -3  -8 -10    2.37    0.55
   3  -8  10    2.56    0.36
   3   8  10    2.63    0.61
  -3   8 -10    2.72    0.47
   3   8  10    1.89    0.41
  -3   8 -10    1.97    0.51
  -4  -8 -10    0.48    0.47
   4  -8  10    0.72    0.30
  -4  -8 -10    0.67    0.40
   4   8  10    0.69    0.33
  -4   8 -10    0.54    0.44
   4   8  10    0.75    0.48
  -5  -8 -10    0.49    0.51
   5  -8  10    0.39    0.29
  -5  -8 -10    0.55    0.41
  -5   8 -10    0.03    0.45
   5   8  10    0.29    0.46
  -6  -8 -10    0.09    0.39
   6  -8  10    0.10    0.30
  -6   8 -10   -0.08    0.51
   6   8  10    0.15    0.48
   6  -9 -10    1.06    0.57
   6  -9 -10    0.49    0.39
  -6  -9  10    0.40    0.36
   6   9 -10   -0.33    0.36
  -6   9  10    0.44    0.63
   5  -9 -10    2.42    0.56
   5  -9 -10    1.91    0.63
   5   9 -10    1.30    0.41
  -5   9  10    2.06    0.67
   4  -9 -10    1.65    0.45
   4  -9 -10    2.82    0.66
   4   9 -10    2.12    0.41
  -4   9  10    2.72    0.72
  -4   9  10    0.28    0.46
   3  -9 -10    1.61    0.56
   3  -9 -10    1.75    0.43
  -3   9  10    1.45    0.56
   2  -9 -10    0.26    0.29
   2  -9 -10    0.43    0.41
  -2   9  10   -0.28    0.41
   1  -9 -10    0.26    0.28
   1  -9 -10    0.44    0.38
  -1   9  10    0.49    0.42
   0  -9 -10   -0.43    0.31
   0  -9 -10    0.50    0.30
   0   9  10   -0.16    0.38
  -1  -9 -10    4.39    0.56
  -1  -9 -10    6.98    0.81
   1   9  10    6.10    0.79
  -2  -9 -10    0.30    0.40
  -2  -9 -10    0.90    0.36
   2  -9  10    1.10    0.23
  -2   9 -10    1.19    0.34
   2   9  10    1.97    0.56
  -3  -9 -10    0.27    0.35
  -3  -9 -10    0.00    0.39
   3  -9  10    0.16    0.22
  -3   9 -10   -0.28    0.37
  -3   9 -10   -0.20    0.31
   3   9  10   -0.10    0.43
  -4  -9 -10    0.03    0.45
   4  -9  10    0.08    0.25
  -4  -9 -10    0.41    0.37
   4   9  10   -0.27    0.42
  -4   9 -10   -0.22    0.37
   5  -9  10   -0.05    0.26
  -5  -9 -10   -0.46    0.34
  -5  -9 -10    0.37    0.53
  -5   9 -10   -0.30    0.47
   5   9  10   -0.33    0.46
  -5 -10  10    0.44    0.31
   5 -10 -10    0.10    0.48
   5 -10 -10   -0.17    0.37
  -5  10  10    0.70    0.63
   4 -10 -10    0.73    0.52
   4 -10 -10    0.54    0.37
  -4  10  10    0.73    0.56
  -4  10  10    1.16    0.54
   3 -10 -10   -0.04    0.45
   3 -10 -10   -0.18    0.30
  -3  10  10   -0.09    0.45
   2 -10 -10    1.16    0.39
   2 -10 -10    1.78    0.55
  -2  10  10    1.80    0.65
   1 -10 -10    0.87    0.36
   1 -10 -10    1.12    0.51
  -1  10  10    1.34    0.53
   0 -10 -10    3.37    0.53
   0 -10 -10    4.17    0.69
   0  10  10    3.22    0.67
  -1 -10 -10    0.35    0.31
  -1 -10 -10   -0.18    0.36
   1  10  10   -0.29    0.39
   2 -10  10    1.20    0.26
  -2 -10 -10    1.69    0.53
  -2 -10 -10    0.54    0.37
   2  10  10    0.83    0.50
   3 -10  10    0.73    0.31
  -3 -10 -10    0.57    0.39
  -3 -10 -10    0.06    0.43
  -3  10 -10    0.52    0.39
   3  10  10    0.89    0.53
  -4 -10 -10    3.20    0.78
   4 -10  10    2.38    0.42
  -4 -10 -10    3.09    0.61
  -4  10 -10    1.56    0.54
   4  10  10    3.12    0.78
  -5 -10 -10    0.89    0.47
   5 -10  10    0.10    0.29
  -5  10 -10    0.07    0.50
   5  10  10    0.26    0.54
  -4 -11  10   -0.30    0.23
   4 -11 -10   -0.58    0.48
   4 -11 -10    0.04    0.32
  -4  11  10   -0.05    0.55
   3 -11 -10    0.65    0.39
  -3 -11  10   -0.03    0.22
  -3  11  10    0.73    0.55
   2 -11 -10   -0.26    0.29
  -2  11  10    0.09    0.49
   1 -11 -10   -0.06    0.31
  -1  11  10    0.76    0.52
   0 -11 -10    0.28    0.33
   0  11  10    0.12    0.47
   1 -11  10    0.78    0.24
  -1 -11 -10    0.87    0.39
   1  11  10    1.00    0.54
   2 -11  10    0.57    0.25
  -2 -11 -10    0.75    0.39
   2  11  10    0.11    0.48
   3 -11  10    0.46    0.31
  -3 -11 -10    0.93    0.41
   3  11  10    0.81    0.56
   1 -12 -10    0.35    0.36
  -1  12  10    0.19    0.52
   0 -12 -10   -0.23    0.30
   0  12  10    0.34    0.53
  -1 -12 -10   -0.14    0.31
   1  12  10    0.10    0.50
   9   0 -11    0.42    0.57
   9   0 -11    0.47    0.47
  -9   0  11    0.38    0.46
   8   0 -11   -0.09    0.35
   8   0 -11    0.27    0.55
  -7   0  11    2.54    0.65
   7   0 -11    2.73    0.67
   7   0 -11    2.72    0.59
  -6   0  11   -0.61    0.33
   6   0 -11    0.15    0.30
   6   0 -11    0.15    0.42
   5   0 -11    0.44    0.40
   5   0 -11    0.64    0.32
  -5   0  11    0.47    0.36
   4   0 -11    0.27    0.32
  -4   0  11    0.74    0.30
   4   0 -11   -0.04    0.15
   4   0 -11   -0.04    0.21
   3   0 -11   11.05    0.58
  -3   0  11   12.34    0.65
   3   0 -11   10.88    0.64
   3   0 -11   11.97    0.54
   3   0 -11   12.25    0.74
  -3   0  11   11.79    0.68
  -2   0  11    0.26    0.22
   2   0 -11   -0.10    0.10
   2   0 -11   -0.17    0.18
   2   0 -11   -0.11    0.18
  -2   0  11    0.14    0.18
   2   0 -11   -0.25    0.23
  -1   0  11    2.12    0.32
   1   0 -11    2.13    0.31
  -1   0  11    2.10    0.29
  -1   0  11    2.08    0.35
   1   0 -11    2.08    0.23
   1   0 -11    1.97    0.34
   1   0 -11    2.67    0.34
   0   0 -11    0.44    0.25
   0   0 -11   -0.09    0.18
   0   0  11   -0.31    0.20
   0   0  11    0.06    0.22
   0   0  11    0.02    0.17
   0   0 -11   -0.08    0.11
   1   0  11   15.10    0.74
  -1   0 -11   16.75    0.62
   1   0  11   16.83    0.75
  -1   0 -11   17.41    0.74
  -1   0 -11   15.93    0.77
   1   0  11   17.07    0.67
  -2   0 -11    0.31    0.18
   2   0  11   -0.24    0.25
   2   0  11   -0.10    0.16
  -2   0 -11    0.08    0.25
  -2   0 -11    0.06    0.28
   2   0  11    0.09    0.23
   3   0  11   -0.11    0.18
   3   0  11    0.48    0.28
  -3   0 -11    0.33    0.32
  -3   0 -11    0.19    0.20
   3   0  11    0.21    0.28
  -4   0 -11   -0.38    0.18
   4   0  11   -0.13    0.20
  -4   0 -11   -0.33    0.32
   4   0  11   -0.11    0.32
   4   0  11   -0.04    0.26
   5   0  11   -0.14    0.22
   5   0  11    0.54    0.37
  -5   0 -11    0.83    0.31
  -5   0 -11    0.95    0.46
   5   0  11    0.24    0.39
   6   0  11   -0.16    0.31
   6   0  11   -0.33    0.39
  -6   0 -11    0.21    0.48
   6   0  11    0.18    0.28
  -7   0 -11    2.70    0.72
   7   0  11    2.62    0.69
   7   0  11    1.66    0.54
   7   0  11    2.95    0.59
  -8   0 -11    0.86    0.60
   8   0  11   -0.39    0.55
   8   0  11    0.04    0.48
   9  -1 -11    1.91    0.75
   9  -1 -11    1.77    0.63
   9   1 -11    1.43    0.68
   9   1 -11    1.49    0.56
   8  -1 -11    1.63    0.54
   8  -1 -11    2.37    0.71
  -8   1  11    1.72    0.71
   8   1 -11    1.68    0.55
   8   1 -11    1.56    0.62
   7  -1 -11    8.44    1.02
   7  -1 -11    7.65    0.91
   7   1 -11    8.93    1.05
   7   1 -11    7.02    0.81
  -7   1  11    9.76    1.00
  -6  -1  11    0.38    0.40
   6  -1 -11    0.06    0.31
   6  -1 -11    0.71    0.45
  -6   1  11   -0.49    0.40
   6   1 -11    0.30    0.44
   6   1 -11    0.51    0.34
  -5  -1  11   -0.20    0.28
   5  -1 -11   -0.02    0.18
   5  -1 -11    0.32    0.30
   5  -1 -11   -0.15    0.36
   5   1 -11    0.15    0.34
   5   1 -11    0.10    0.25
  -5   1  11   -0.02    0.35
   4  -1 -11    1.68    0.43
  -4  -1  11    1.51    0.36
   4  -1 -11    0.86    0.30
   4  -1 -11    1.45    0.29
  -4  -1  11    1.31    0.32
   4   1 -11    1.49    0.41
  -4   1  11    1.64    0.40
   4   1 -11    1.22    0.32
  -3  -1  11    1.99    0.33
   3  -1 -11    1.69    0.26
   3  -1 -11    1.94    0.26
   3  -1 -11    1.79    0.39
   3  -1 -11    1.04    0.30
  -3  -1  11    1.44    0.30
   3   1 -11    1.40    0.30
   3   1 -11    1.50    0.29
  -3   1  11    0.76    0.30
  -3   1  11    1.23    0.29
   3   1 -11    1.64    0.34
   2  -1 -11   12.41    0.75
  -2  -1  11   13.60    0.59
  -2  -1  11   13.78    0.62
   2  -1 -11   13.47    0.58
   2  -1 -11   13.47    0.59
   2  -1 -11   12.68    0.69
  -2   1  11   14.38    0.74
   2   1 -11   13.97    0.61
   2   1 -11   12.57    0.68
   2   1 -11   13.17    0.65
  -2   1  11   13.09    0.64
   1  -1 -11    6.02    0.38
  -1  -1  11    5.29    0.39
  -1  -1  11    5.81    0.45
  -1  -1  11    5.28    0.38
   1  -1 -11    4.55    0.45
   1  -1 -11    5.63    0.52
  -1  -1  11    5.41    0.38
   1   1 -11    5.87    0.39
  -1   1  11    6.46    0.53
   1   1 -11    5.47    0.47
   1   1 -11    5.96    0.46
  -1   1  11    4.52    0.39
  -1   1  11    5.51    0.50
   0  -1  11    0.93    0.26
   0  -1 -11    1.22    0.22
   0  -1  11    1.17    0.24
   0  -1 -11    1.09    0.31
   0  -1 -11    0.57    0.25
   0  -1  11    1.19    0.21
   0   1  11    1.15    0.26
   0   1 -11    1.27    0.24
   0   1  11    0.84    0.28
   0   1  11    1.43    0.31
   0   1 -11    1.02    0.28
   1  -1  11    0.27    0.22
  -1  -1 -11    0.10    0.24
  -1  -1 -11    0.18    0.27
  -1  -1 -11    0.32    0.18
   1  -1  11    0.44    0.22
   1  -1  11    0.38    0.18
  -1   1 -11    0.37    0.22
  -1   1 -11    0.74    0.26
   1   1  11    0.08    0.24
   1   1  11    0.15    0.26
   1   1  11    0.30    0.20
   2  -1  11    3.01    0.41
   2  -1  11    2.51    0.36
   2  -1  11    2.05    0.30
  -2  -1 -11    2.65    0.40
  -2  -1 -11    3.36    0.45
  -2  -1 -11    2.25    0.30
  -2   1 -11    1.93    0.34
   2   1  11    2.37    0.41
  -2   1 -11    2.51    0.39
   2   1  11    2.55    0.34
   2   1  11    2.51    0.39
   3  -1  11    2.50    0.42
   3  -1  11    1.28    0.34
  -3  -1 -11    1.93    0.43
   3  -1  11    1.47    0.29
  -3  -1 -11    1.29    0.28
  -3   1 -11    2.18    0.30
   3   1  11    2.29    0.36
   3   1  11    0.80    0.32
   3   1  11    2.11    0.43
  -3   1 -11    1.83    0.40
   4  -1  11   -0.16    0.19
  -4  -1 -11    0.16    0.36
  -4  -1 -11   -0.14    0.22
   4  -1  11   -0.11    0.24
   4  -1  11   -0.12    0.28
  -4   1 -11    0.14    0.36
  -4   1 -11    0.23    0.21
   4   1  11    0.17    0.35
   4   1  11    0.19    0.29
   4   1  11    0.08    0.20
   5  -1  11    2.05    0.43
  -5  -1 -11    1.48    0.38
   5  -1  11    1.61    0.45
  -5  -1 -11    1.86    0.55
   5  -1  11    2.00    0.48
   5   1  11    1.44    0.42
  -5   1 -11    2.12    0.54
   5   1  11    1.82    0.54
   5   1  11    1.83    0.41
  -6  -1 -11    0.87    0.50
   6  -1  11    0.39    0.47
   6  -1  11    0.31    0.32
   6  -1  11    0.40    0.41
  -6  -1 -11    0.18    0.32
  -6   1 -11    0.23    0.45
   6   1  11    0.86    0.41
   6   1  11   -0.10    0.45
   6   1  11    0.43    0.29
   7  -1  11    3.54    0.74
   7  -1  11    3.78    0.76
  -7  -1 -11    3.72    0.81
   7  -1  11    3.21    0.61
  -7   1 -11    4.85    0.87
   7   1  11    3.70    0.77
   7   1  11    3.46    0.69
  -8  -1 -11    0.64    0.60
   8  -1  11    0.40    0.48
   8  -1  11   -0.10    0.37
  -8   1 -11    0.27    0.56
   8   1  11    0.24    0.58
   8   1  11    0.12    0.50
   9  -2 -11   -0.05    0.58
  -9  -2  11    0.14    0.48
   9  -2 -11    0.11    0.42
   9   2 -11    0.63    0.42
   9   2 -11   -0.54    0.50
  -9   2  11    1.15    0.66
   8  -2 -11    0.54    0.43
   8  -2 -11    0.20    0.57
   8   2 -11   -0.25    0.47
  -8   2  11   -0.47    0.54
   8   2 -11    0.34    0.40
   7  -2 -11   -0.26    0.46
   7  -2 -11   -0.09    0.35
  -7   2  11   -0.02    0.49
   7   2 -11   -0.47    0.40
   7   2 -11    0.15    0.32
   6  -2 -11    1.32    0.53
   6  -2 -11    1.59    0.37
   6  -2 -11    0.99    0.40
   6   2 -11    1.68    0.40
   6   2 -11    1.12    0.51
  -6   2  11    1.48    0.54
   5  -2 -11   -0.23    0.24
   5  -2 -11    0.11    0.22
   5  -2 -11   -0.11    0.35
   5   2 -11    0.38    0.25
   5   2 -11    0.33    0.37
  -5   2  11   -0.47    0.31
   4  -2 -11    8.04    0.74
   4  -2 -11    7.74    0.76
   4  -2 -11    7.13    0.51
  -4  -2  11    7.47    0.56
  -4  -2  11    7.34    0.58
  -4   2  11    7.53    0.69
   4   2 -11    7.72    0.69
   4   2 -11    7.43    0.52
   3  -2 -11    0.05    0.15
  -3  -2  11    0.38    0.19
   3  -2 -11    0.01    0.28
  -3  -2  11   -0.04    0.21
   3  -2 -11   -0.03    0.14
   3  -2 -11   -0.26    0.18
   3   2 -11   -0.03    0.14
  -3   2  11    0.19    0.23
   3   2 -11   -0.19    0.21
   3   2 -11    0.46    0.26
  -3   2  11   -0.14    0.25
   2  -2 -11    2.74    0.45
  -2  -2  11    2.69    0.28
  -2  -2  11    2.92    0.29
   2  -2 -11    2.22    0.36
   2  -2 -11    2.24    0.29
   2   2 -11    2.51    0.26
  -2   2  11    2.99    0.37
   2   2 -11    1.97    0.32
  -2   2  11    1.96    0.39
   2   2 -11    2.12    0.36
   1  -2 -11    0.70    0.32
  -1  -2  11    0.55    0.16
   1  -2 -11    0.60    0.20
   1  -2 -11    0.96    0.28
  -1  -2  11    0.62    0.21
  -1  -2  11    1.10    0.19
  -1   2  11    0.42    0.21
  -1   2  11    0.78    0.31
   1   2 -11    0.65    0.23
  -1   2  11    0.90    0.32
   1   2 -11    0.52    0.26
   1   2 -11    0.71    0.14
   0  -2 -11    0.19    0.18
   0  -2  11    0.05    0.14
   0  -2  11   -0.01    0.12
   0  -2 -11   -0.02    0.25
   0  -2  11    0.19    0.18
   0  -2 -11   -0.18    0.20
   0   2  11    0.24    0.25
   0   2 -11    0.31    0.21
   0   2  11   -0.05    0.18
   0   2 -11    0.38    0.25
   0   2 -11    0.05    0.11
   0   2  11    0.54    0.28
   1  -2  11   39.67    1.23
   1  -2  11   38.79    1.16
  -1  -2 -11   39.95    1.23
  -1  -2 -11   38.82    1.37
   1  -2  11   39.60    1.09
  -1  -2 -11   39.16    1.36
   1   2  11   40.19    1.23
   1   2  11   42.07    1.42
  -1   2 -11   40.31    1.25
  -1   2 -11   40.12    1.15
   1   2  11   38.07    1.34
  -1   2 -11   38.72    1.32
  -2  -2 -11   14.77    0.70
   2  -2  11   13.38    0.59
  -2  -2 -11   14.85    0.83
   2  -2  11   13.70    0.69
  -2  -2 -11   14.29    0.81
   2  -2  11   13.64    0.66
   2   2  11   13.73    0.77
  -2   2 -11   14.02    0.72
  -2   2 -11   13.65    0.64
   2   2  11   13.03    0.80
   2   2  11   15.36    0.69
   3  -2  11    1.33    0.34
   3  -2  11    1.29    0.33
   3  -2  11    1.65    0.28
  -3  -2 -11    1.39    0.32
  -3  -2 -11    1.03    0.36
   3   2  11    0.65    0.33
  -3   2 -11    0.81    0.35
   3   2  11    1.12    0.27
   3   2  11    1.60    0.43
   4  -2  11   -0.22    0.20
   4  -2  11   -0.15    0.28
  -4  -2 -11   -0.18    0.35
   4  -2  11   -0.05    0.28
  -4  -2 -11   -0.14    0.23
   4   2  11    0.08    0.28
   4   2  11    0.94    0.40
  -4   2 -11    0.04    0.34
   4   2  11    0.04    0.19
   5  -2  11    5.70    0.63
   5  -2  11    4.51    0.63
  -5  -2 -11    4.77    0.58
  -5  -2 -11    4.02    0.65
   5  -2  11    4.81    0.67
   5   2  11    5.37    0.58
   5   2  11    5.18    0.75
  -5   2 -11    4.18    0.65
   5   2  11    6.26    0.77
   6  -2  11    1.32    0.50
   6  -2  11    0.80    0.35
  -6  -2 -11    0.55    0.34
  -6  -2 -11    1.30    0.53
   6  -2  11    1.14    0.46
   6   2  11    1.11    0.47
   6   2  11    0.48    0.49
  -6   2 -11    1.59    0.57
   6   2  11    0.70    0.33
   7  -2  11    5.23    0.69
   7  -2  11    4.64    0.78
  -7  -2 -11    5.04    0.83
  -7  -2 -11    5.16    0.71
  -7   2 -11    4.94    0.82
   7   2  11    5.11    0.89
   7   2  11    5.38    0.85
   8  -2  11    1.23    0.64
   8  -2  11    0.11    0.39
  -8  -2 -11    0.87    0.65
  -8   2 -11   -0.34    0.50
   8   2  11    0.62    0.51
   8   2  11    0.87    0.62
   8  -3 -11    0.20    0.46
   8  -3 -11    0.72    0.61
   8   3 -11    0.07    0.37
   8   3 -11    0.59    0.53
  -8   3  11   -0.09    0.56
   7  -3 -11    0.35    0.40
   7  -3 -11    0.22    0.50
   7   3 -11    0.08    0.26
  -7   3  11    0.05    0.51
   7   3 -11   -0.25    0.43
   6  -3 -11    2.88    0.65
   6  -3 -11    2.34    0.53
   6  -3 -11    4.14    0.57
   6   3 -11    2.08    0.40
   6   3 -11    3.37    0.64
  -6   3  11    3.34    0.68
   5  -3 -11   -0.08    0.23
   5  -3 -11    0.25    0.41
   5  -3 -11    0.23    0.31
   5   3 -11    0.63    0.39
   5   3 -11    0.53    0.24
  -5   3  11    0.29    0.41
   4  -3 -11    1.38    0.30
   4  -3 -11    0.72    0.40
   4  -3 -11    0.99    0.36
  -4  -3  11    1.26    0.33
  -4   3  11    1.69    0.46
   4   3 -11    1.31    0.26
   4   3 -11    1.63    0.40
   3  -3 -11    0.80    0.30
   3  -3 -11    0.60    0.24
  -3  -3  11    0.16    0.20
   3  -3 -11    0.57    0.34
   3  -3 -11    0.40    0.16
  -3   3  11    0.37    0.25
   3   3 -11    0.63    0.15
  -3   3  11    0.37    0.34
   3   3 -11    0.79    0.35
   3   3 -11    1.02    0.31
  -3   3  11    0.71    0.36
  -2  -3  11   20.56    0.65
   2  -3 -11   21.51    0.98
  -2  -3  11   21.18    0.67
   2  -3 -11   21.00    0.84
   2  -3 -11   21.63    1.00
   2   3 -11   20.88    0.95
  -2   3  11   19.34    0.84
  -2   3  11   21.65    1.01
   2   3 -11   20.16    0.80
  -1  -3  11    2.49    0.17
   1  -3 -11    2.16    0.31
  -1  -3  11    2.60    0.19
   1  -3 -11    2.38    0.42
   1  -3 -11    1.91    0.36
  -1  -3  11    2.61    0.28
  -1   3  11    1.28    0.34
   1   3 -11    2.63    0.41
  -1   3  11    2.44    0.33
   1   3 -11    2.72    0.29
  -1   3  11    2.43    0.42
   0  -3 -11    0.00    0.25
   0  -3 -11    0.10    0.22
   0  -3  11    0.10    0.08
   0  -3  11    0.00    0.14
   0  -3 -11    0.21    0.20
   0  -3  11   -0.01    0.08
   0   3  11    0.00    0.17
   0   3  11   -0.25    0.25
   0   3  11   -0.16    0.23
   0   3 -11    0.19    0.25
   0   3 -11   -0.04    0.16
  -1  -3 -11    1.26    0.36
   1  -3  11    1.08    0.18
  -1  -3 -11    0.58    0.29
  -1  -3 -11    0.41    0.23
   1  -3  11    0.84    0.21
   1  -3  11    0.97    0.17
   1   3  11    1.20    0.26
  -1   3 -11    0.78    0.30
   1   3  11    0.98    0.31
   1   3  11    1.06    0.35
  -1   3 -11    0.73    0.23
   2  -3  11   13.97    0.69
  -2  -3 -11   16.07    0.88
  -2  -3 -11   14.27    0.86
  -2  -3 -11   14.72    0.73
   2  -3  11   14.66    0.63
   2  -3  11   15.11    0.61
  -2   3 -11   14.93    0.60
  -2   3 -11   15.28    0.74
   2   3  11   14.27    0.82
   2   3  11   15.42    0.87
   2   3  11   15.17    0.71
  -2   3 -11   15.11    0.78
   3  -3  11    0.32    0.25
  -3  -3 -11    0.52    0.33
   3  -3  11   -0.04    0.24
  -3  -3 -11    0.53    0.26
   3  -3  11    0.11    0.19
   3   3  11    0.12    0.26
  -3   3 -11   -0.30    0.25
   3   3  11    0.16    0.21
  -3   3 -11    0.62    0.26
   3   3  11   -0.08    0.31
  -4  -3 -11   -0.21    0.24
   4  -3  11    0.18    0.21
  -4  -3 -11    0.37    0.37
   4  -3  11    0.39    0.32
   4  -3  11   -0.27    0.26
   4   3  11    0.35    0.23
   4   3  11    0.61    0.32
   4   3  11    0.18    0.34
  -4   3 -11   -0.16    0.31
  -5  -3 -11    7.73    0.74
   5  -3  11    9.89    0.93
   5  -3  11    9.98    0.69
   5   3  11    9.14    0.79
   5   3  11    9.48    0.90
   5   3  11    9.94    0.97
  -5   3 -11    9.69    0.92
   6  -3  11    3.49    0.67
  -6  -3 -11    3.15    0.62
  -6  -3 -11    2.02    0.48
   6  -3  11    3.20    0.53
   6   3  11    2.71    0.65
   6   3  11    3.09    0.63
  -6   3 -11    3.49    0.69
  -7  -3 -11   -0.08    0.37
  -7  -3 -11   -0.29    0.46
   7  -3  11    0.37    0.52
   7  -3  11   -0.06    0.35
  -7   3 -11   -0.03    0.52
   7   3  11   -0.52    0.36
   7   3  11    0.07    0.49
   8  -3  11   -0.38    0.38
   8  -3  11    0.11    0.50
  -8  -3 -11   -1.10    0.45
  -8   3 -11    0.16    0.55
   8   3  11   -0.86    0.48
   8   3  11   -0.56    0.34
   8  -4 -11    0.63    0.63
   8  -4 -11   -0.17    0.38
  -8   4  11    0.62    0.67
   8   4 -11   -0.36    0.46
   7  -4 -11   -0.09    0.37
   7  -4 -11    0.09    0.31
   7  -4 -11   -0.65    0.40
  -7   4  11    0.24    0.53
   7   4 -11    0.44    0.47
   6  -4 -11    2.68    0.63
   6  -4 -11    0.75    0.47
   6  -4 -11    1.48    0.41
   6   4 -11   -0.28    0.37
  -6   4  11    1.03    0.55
   5  -4 -11    3.58    0.60
   5  -4 -11    3.41    0.51
   5  -4 -11    3.73    0.67
   5   4 -11    3.40    0.38
  -5   4  11    2.52    0.59
   5   4 -11    4.22    0.61
   4  -4 -11    1.27    0.33
   4  -4 -11    2.01    0.48
   4  -4 -11    0.58    0.41
  -4  -4  11    0.94    0.32
   4   4 -11    1.29    0.20
  -4   4  11    1.56    0.48
   4   4 -11    1.81    0.41
   3  -4 -11    0.05    0.26
   3  -4 -11    0.22    0.21
  -3  -4  11   -0.10    0.17
   3  -4 -11    0.01    0.30
  -3   4  11    0.05    0.32
   3   4 -11   -0.07    0.19
   2  -4 -11    0.24    0.28
  -2  -4  11    0.04    0.13
   2  -4 -11    0.00    0.19
   2  -4 -11   -0.10    0.27
  -2  -4  11    0.27    0.11
  -2   4  11   -0.16    0.30
  -2   4  11    0.15    0.20
   2   4 -11    0.11    0.31
   2   4 -11    0.29    0.19
   1  -4 -11    3.31    0.39
   1  -4 -11    3.77    0.48
   1  -4 -11    4.44    0.52
  -1  -4  11    4.32    0.29
   1   4 -11    3.40    0.48
  -1   4  11    4.32    0.43
  -1   4  11    3.80    0.53
   1   4 -11    3.88    0.30
   0  -4 -11    4.44    0.51
   0  -4  11    3.94    0.27
   0  -4 -11    5.32    0.49
   0  -4 -11    3.55    0.47
   0   4  11    3.46    0.46
   0   4 -11    4.08    0.30
   0   4 -11    4.75    0.52
   0   4  11    3.73    0.52
   0   4  11    3.90    0.41
   1  -4  11   13.48    0.44
   1  -4  11   13.36    0.56
  -1  -4 -11   13.34    0.68
   1  -4  11   12.16    0.43
  -1  -4 -11   14.52    0.81
  -1  -4 -11   13.35    0.79
  -1   4 -11   13.27    0.76
   1   4  11   13.62    0.83
   1   4  11   12.41    0.75
  -1   4 -11   13.11    0.58
   1   4  11   13.20    0.65
  -2  -4 -11   -0.12    0.31
   2  -4  11    0.39    0.20
   2  -4  11    0.25    0.15
  -2  -4 -11    0.14    0.29
  -2  -4 -11    0.06    0.23
   2   4  11    0.03    0.16
  -2   4 -11    0.03    0.25
   2   4  11   -0.26    0.23
   2   4  11    0.01    0.30
  -2   4 -11   -0.04    0.22
  -3  -4 -11   13.66    0.78
   3  -4  11   14.28    0.78
  -3  -4 -11   13.13    0.89
   3  -4  11   13.23    0.65
  -3  -4 -11   14.56    0.90
   3   4  11   12.67    0.69
  -3   4 -11   12.87    0.80
   3   4  11   13.93    0.86
   3   4  11   14.23    0.92
  -3   4 -11   13.66    0.63
  -3   4 -11   13.60    0.79
   4  -4  11    2.98    0.39
  -4  -4 -11    3.51    0.51
  -4  -4 -11    2.79    0.54
   4  -4  11    5.24    0.62
   4   4  11    4.29    0.61
   4   4  11    2.66    0.54
  -4   4 -11    4.68    0.56
  -4   4 -11    4.06    0.58
  -5  -4 -11    1.31    0.42
   5  -4  11    1.32    0.48
  -5  -4 -11    1.22    0.49
   5  -4  11    1.43    0.35
  -5   4 -11    1.81    0.52
   5   4  11    1.27    0.50
   5   4  11    1.91    0.50
  -5   4 -11    1.81    0.43
   6  -4  11    0.53    0.48
  -6  -4 -11    0.36    0.38
   6  -4  11    0.15    0.31
  -6  -4 -11   -0.07    0.44
   6   4  11    0.49    0.40
  -6   4 -11   -0.12    0.45
   6   4  11   -0.05    0.44
   7  -4  11    2.42    0.53
  -7  -4 -11    3.40    0.80
   7  -4  11    4.18    0.77
  -7  -4 -11    1.68    0.51
  -7   4 -11    2.35    0.68
   7   4  11    1.50    0.56
   7   4  11    2.02    0.70
   8  -4  11    0.63    0.46
  -8  -4 -11    0.63    0.46
   8  -4  11    0.97    0.59
   8   4  11    0.30    0.47
   8   4  11    0.48    0.60
  -8   4 -11    0.79    0.67
   8  -5 -11    4.82    0.87
   8   5 -11    3.86    0.83
  -8   5  11    1.55    0.72
   7  -5 -11   -0.87    0.45
   7  -5 -11    0.46    0.49
   7  -5 -11   -0.10    0.34
   7   5 -11    0.72    0.47
  -7   5  11    1.00    0.63
   6  -5 -11    0.71    0.38
   6  -5 -11   -0.60    0.35
   6  -5 -11    0.25    0.45
  -6   5  11   -0.03    0.48
   6   5 -11    0.53    0.42
   5  -5 -11    0.31    0.43
   5  -5 -11   -0.08    0.31
   5  -5 -11   -0.22    0.23
   5   5 -11   -0.07    0.33
  -5   5  11    0.08    0.43
   4  -5 -11   10.84    0.98
   4  -5 -11   12.43    1.03
   4  -5 -11    9.58    0.70
   4   5 -11    9.49    0.69
  -4   5  11    8.52    0.89
   3  -5 -11   10.45    0.80
   3  -5 -11   11.22    0.68
  -3  -5  11   11.18    0.51
   3  -5 -11   11.65    0.84
   3   5 -11   10.76    0.61
  -3   5  11   10.12    0.87
   2  -5 -11    0.27    0.29
   2  -5 -11    0.42    0.30
   2  -5 -11   -0.11    0.19
  -2   5  11   -0.08    0.31
   2   5 -11    0.05    0.15
   2   5 -11    0.31    0.35
   1  -5 -11    0.80    0.26
   1  -5 -11    1.00    0.35
   1  -5 -11    1.54    0.41
  -1   5  11    1.02    0.26
  -1   5  11    1.35    0.42
   1   5 -11    0.69    0.16
   1   5 -11    1.02    0.15
   1   5 -11    0.87    0.37
   0  -5 -11    5.32    0.52
   0  -5  11    4.28    0.23
   0  -5 -11    4.70    0.54
   0  -5 -11    6.11    0.63
   0   5  11    5.13    0.60
   0   5  11    6.69    0.54
   0   5  11    4.55    0.53
   0   5 -11    4.31    0.26
   0   5 -11    4.61    0.60
   0   5 -11    4.31    0.27
  -1  -5 -11    1.28    0.30
  -1  -5 -11    1.56    0.38
   1  -5  11    1.54    0.23
  -1  -5 -11    1.69    0.39
   1   5  11    1.58    0.30
   1   5  11    2.54    0.45
  -1   5 -11    1.58    0.39
  -1   5 -11    1.63    0.26
   1   5  11    2.15    0.44
  -2  -5 -11   26.23    1.08
  -2  -5 -11   25.36    1.18
  -2  -5 -11   28.68    1.26
   2  -5  11   26.18    0.97
   2  -5  11   26.97    0.84
  -2   5 -11   27.87    1.02
   2   5  11   27.60    1.01
   2   5  11   26.92    1.25
  -2   5 -11   26.60    1.16
   2   5  11   25.36    1.15
  -3  -5 -11    6.13    0.72
   3  -5  11    7.99    0.68
  -3  -5 -11    6.47    0.67
   3  -5  11    6.82    0.47
  -3  -5 -11    7.65    0.67
  -3   5 -11    7.15    0.67
  -3   5 -11    7.10    0.64
   3   5  11    7.27    0.74
   3   5  11    6.62    0.74
  -4  -5 -11   17.50    1.10
   4  -5  11   18.54    0.86
  -4  -5 -11   18.18    1.01
   4  -5  11   20.11    1.03
   4   5  11   17.58    1.07
   4   5  11   19.10    1.17
  -4   5 -11   18.41    0.82
  -4   5 -11   19.10    1.01
  -4   5 -11   20.83    1.11
   5  -5  11    1.60    0.46
  -5  -5 -11    1.17    0.49
   5  -5  11    1.73    0.38
  -5  -5 -11    1.15    0.43
  -5   5 -11    2.29    0.58
   5   5  11    1.61    0.47
   5   5  11    1.37    0.55
  -5   5 -11    1.12    0.39
  -6  -5 -11    1.86    0.52
   6  -5  11    1.53    0.56
   6  -5  11    1.26    0.39
   6   5  11    0.70    0.53
  -6   5 -11    0.98    0.54
   6   5  11    0.77    0.43
   7  -5  11    0.27    0.35
  -7  -5 -11    0.18    0.41
   7  -5  11    0.66    0.53
   7   5  11   -0.38    0.47
   7   5  11   -0.10    0.39
  -7   5 -11    0.09    0.51
   8  -5  11    1.29    0.49
   8  -5  11    0.25    0.57
  -8  -5 -11    0.08    0.49
   8   5  11    0.85    0.54
  -8   5 -11    2.48    0.79
   8   5  11    0.63    0.61
   7  -6 -11    1.80    0.52
   7  -6 -11    3.35    0.75
   7   6 -11    3.16    0.70
  -7   6  11    2.38    0.75
   6  -6 -11   -0.05    0.30
   6  -6 -11    0.03    0.40
   6   6 -11    0.25    0.39
  -6   6  11   -0.55    0.45
   5  -6 -11    0.55    0.36
   5  -6 -11    0.85    0.50
   5  -6 -11    0.61    0.40
  -5   6  11   -0.13    0.47
   5   6 -11    0.32    0.36
   4  -6 -11    8.79    0.90
   4  -6 -11   10.73    0.76
   4  -6 -11   12.52    1.06
   4   6 -11    9.56    0.69
  -4   6  11   12.06    1.04
  -4   6  11   10.24    0.96
   3  -6 -11    7.78    0.80
  -3  -6  11    6.44    0.40
   3  -6 -11    6.89    0.78
   3  -6 -11    5.83    0.59
   3   6 -11    5.91    0.51
  -3   6  11    4.58    0.64
   2  -6 -11   12.10    0.82
   2  -6 -11   11.61    0.85
   2  -6 -11   11.28    0.71
   2   6 -11   10.92    0.50
  -2   6  11   12.48    0.91
   1  -6 -11    9.74    0.64
   1  -6 -11   11.48    0.79
   1  -6 -11   10.12    0.75
  -1   6  11   10.54    0.81
   1   6 -11   10.53    0.94
   0  -6 -11    4.41    0.49
   0  -6 -11    6.94    0.68
   0  -6 -11    4.75    0.58
   0   6 -11    5.34    0.66
   0   6  11    6.03    0.68
  -1  -6 -11    5.53    0.66
  -1  -6 -11    5.27    0.61
  -1  -6 -11    4.15    0.48
  -1   6 -11    4.37    0.61
   1   6  11    4.94    0.57
  -1   6 -11    4.76    0.37
   1   6  11    4.09    0.62
   2  -6  11    6.07    0.37
  -2  -6 -11    6.19    0.60
  -2  -6 -11    6.74    0.73
  -2  -6 -11    6.26    0.69
  -2   6 -11    6.53    0.68
   2   6  11    7.80    0.74
   2   6  11    7.53    0.82
  -2   6 -11    7.28    0.57
   3  -6  11   23.55    0.88
  -3  -6 -11   23.51    1.10
  -3  -6 -11   24.61    1.30
   3  -6  11   23.96    1.04
  -3  -6 -11   24.53    1.22
  -3   6 -11   23.76    1.15
   3   6  11   23.95    1.29
  -3   6 -11   25.02    1.10
   3   6  11   23.92    1.16
  -4  -6 -11    1.41    0.42
   4  -6  11    1.61    0.33
   4  -6  11    2.47    0.49
  -4   6 -11    2.10    0.46
   4   6  11    2.91    0.63
  -4   6 -11    1.11    0.46
   4   6  11    1.09    0.42
   5  -6  11    0.88    0.31
   5  -6  11    2.47    0.57
  -5  -6 -11    1.19    0.43
   5   6  11    1.10    0.51
  -5   6 -11    1.18    0.52
   5   6  11    0.75    0.38
  -6  -6 -11   -0.41    0.35
   6  -6  11   -0.65    0.37
   6  -6  11   -0.13    0.26
   6   6  11    0.08    0.37
   6   6  11   -0.18    0.45
  -6   6 -11    0.11    0.47
   7  -6  11    0.02    0.34
   7  -6  11    0.15    0.51
[truncated: 459,865 more chars]
