# Supplementary material for: Structural investigation of methyl 3-(4-fluoro­benzo­yl)-7-methyl-2-phenyl­indolizine-1-carboxyl­ate, an inhibitory drug towards Mycobacterium tuberculosis
Source: Acta Crystallogr E Crystallogr Commun. 2020 Mar 20;76(Pt 4):567–71. doi: 10.1107/S2056989020003837 (PMC7133047; doi:10.1107/S2056989020003837)
Supplement: Supplementary file 2 [file e-76-00567-Isup2.hkl]

data_I                                                                          
_shelx_title ' p21n in P2(1)/n'                                                 
_shelx_refln_list_code          4                                               
_shelx_F_calc_maximum      280.82                                               
_exptl_crystal_F_000       808.00                                               
_reflns_d_resolution_high  0.7674                                               
                                                                                
loop_                                                                           
 _space_group_symop_operation_xyz                                               
 'x, y, z'                                                                      
 '-x+1/2, y+1/2, -z+1/2'                                                        
 '-x, -y, -z'                                                                   
 'x-1/2, -y-1/2, z-1/2'                                                         
                                                                                
_cell_length_a     7.3246                                                       
_cell_length_b     9.8460                                                       
_cell_length_c    25.8373                                                       
_cell_angle_alpha  90.000                                                       
_cell_angle_beta   93.318                                                       
_cell_angle_gamma  90.000                                                       
                                                                                
_shelx_F_squared_multiplier     1.000                                           
                                                                                
loop_                                                                           
 _refln_index_h                                                                 
 _refln_index_k                                                                 
 _refln_index_l                                                                 
 _refln_F_squared_calc                                                          
 _refln_F_squared_meas                                                          
 _refln_F_squared_sigma                                                         
 _refln_observed_status                                                         
   2   0   0       9250.65       9113.07       110.97 o                         
   4   0   0        200.62        270.46        24.32 o                         
   6   0   0        375.22        371.67        20.48 o                         
   8   0   0         12.03          6.11        14.63 o                         
   1   1   0       7992.50       7396.80        66.35 o                         
   2   1   0       1545.35       1402.07        16.67 o                         
   3   1   0        338.04        377.33        10.25 o                         
   4   1   0         81.34         71.60         6.56 o                         
   5   1   0          1.84          3.79         5.35 o                         
   6   1   0        474.81        486.02        18.13 o                         
   7   1   0        190.19        204.73        13.81 o                         
   8   1   0         33.28         20.78        12.23 o                         
   9   1   0         64.44         66.41        19.26 o                         
   0   2   0          5.02          3.65         5.14 o                         
   1   2   0       6090.39       5504.10        47.24 o                         
   2   2   0       2388.50       2208.86        22.45 o                         
   3   2   0        605.03        640.33        13.84 o                         
   4   2   0       1265.05       1223.17        18.43 o                         
   5   2   0        136.52        151.16         9.25 o                         
   6   2   0        312.19        282.58        14.29 o                         
   7   2   0        257.28        254.90        16.33 o                         
   8   2   0         31.71          5.27        11.61 o                         
   9   2   0          7.68         13.27        14.94 o                         
   1   3   0          6.01          4.19         3.41 o                         
   2   3   0        303.33        319.26         9.01 o                         
   3   3   0        290.61        330.62         9.56 o                         
   4   3   0          1.62         13.49         5.81 o                         
   5   3   0         29.17         31.23         6.99 o                         
   6   3   0        147.19        153.24        12.53 o                         
   7   3   0         59.46         73.17        12.60 o                         
   8   3   0          3.45         22.91        13.42 o                         
   9   3   0          5.06         -7.35        16.22 o                         
   0   4   0        222.43        215.88        16.61 o                         
   1   4   0       1021.25       1035.45        13.86 o                         
   2   4   0       1503.18       1491.35        18.06 o                         
   3   4   0         49.71         55.56         6.29 o                         
   4   4   0         16.66         18.13         4.81 o                         
   5   4   0          0.09          0.65         6.78 o                         
   6   4   0        358.53        346.81        22.25 o                         
   7   4   0         51.29         35.10        11.56 o                         
   8   4   0         32.65         37.37        13.92 o                         
   9   4   0          6.99          1.32        16.22 o                         
   1   5   0          7.36          4.98         4.16 o                         
   2   5   0         74.45         73.59         5.59 o                         
   3   5   0        421.23        449.46        12.62 o                         
   4   5   0        195.15        181.88        14.95 o                         
   5   5   0         60.50         55.00         9.51 o                         
   6   5   0          3.12          1.79         9.88 o                         
   7   5   0          9.72          2.58        10.87 o                         
   8   5   0          7.06         -0.20        12.95 o                         
   0   6   0        180.00        195.85         9.78 o                         
   1   6   0        113.51        110.54         6.86 o                         
   2   6   0          1.70          1.62         5.63 o                         
   3   6   0         78.69         74.45         7.70 o                         
   4   6   0         32.99         40.07         9.05 o                         
   5   6   0         27.19         34.24         9.62 o                         
   6   6   0         88.15         78.03        13.36 o                         
   7   6   0          0.18        -12.30        12.30 o                         
   8   6   0         37.11         43.82        17.16 o                         
   1   7   0          1.62         10.93         5.30 o                         
   2   7   0        175.36        172.64        11.23 o                         
   3   7   0          3.58         -0.23         8.39 o                         
   4   7   0         29.33         33.85        16.46 o                         
   5   7   0          9.24         32.49        11.50 o                         
   6   7   0        444.45        461.22        36.38 o                         
   7   7   0         24.10         15.99        14.12 o                         
   0   8   0         88.84         66.93        12.76 o                         
   1   8   0        918.54        865.51        22.25 o                         
   2   8   0         25.15         29.19         8.12 o                         
   3   8   0        137.14        143.68        12.99 o                         
   4   8   0        633.74        662.71        50.25 o                         
   5   8   0        871.74        927.21        30.78 o                         
   6   8   0         11.76          3.39        12.05 o                         
   7   8   0        155.58        185.83        40.05 o                         
   1   9   0         50.30         58.01        12.14 o                         
   2   9   0        561.20        542.87        22.34 o                         
   3   9   0        417.45        407.36        34.30 o                         
   4   9   0        109.81        120.86        16.01 o                         
   5   9   0        130.48        160.58        18.86 o                         
   6   9   0         45.08         44.97        15.94 o                         
   0  10   0          1.77         13.81        13.11 o                         
   1  10   0        125.11        120.19        13.11 o                         
   2  10   0         12.58         13.57        16.40 o                         
   3  10   0          8.22         21.72        12.78 o                         
   4  10   0        254.76        221.85        23.86 o                         
   5  10   0         23.50         33.34        14.90 o                         
   1  11   0        203.44        190.47        16.60 o                         
   2  11   0         21.86         11.45        11.61 o                         
   3  11   0          4.56          0.20        11.32 o                         
   4  11   0        139.28        164.29        25.88 o                         
   0  12   0        130.19        147.69        22.48 o                         
   1  12   0         16.93         37.44        12.10 o                         
   2  12   0         43.53         58.85        12.69 o                         
   3  12   0         25.82         27.04        13.43 o                         
  -9   0   1          3.17         13.70        20.29 o                         
  -7   0   1        228.76        220.31        24.81 o                         
  -5   0   1        161.99        164.64        13.96 o                         
  -3   0   1        109.42        135.86        11.02 o                         
   1   0   1      25910.09      26229.20       261.95 o                         
   3   0   1       1516.55       1396.60        25.43 o                         
   5   0   1        521.06        488.45        20.72 o                         
   7   0   1         35.99         47.57        12.61 o                         
   9   0   1         36.19         40.81        24.65 o                         
  -9   1   1          1.81         -2.29        13.95 o                         
  -8   1   1          4.53          9.46        12.00 o                         
  -7   1   1        242.35        237.91        14.44 o                         
  -6   1   1        311.88        291.27        13.05 o                         
  -5   1   1         13.47          2.11         5.64 o                         
  -4   1   1         44.45         55.85         6.43 o                         
  -3   1   1        348.80        367.90        11.76 o                         
  -2   1   1       1271.38       1143.70        15.57 o                         
  -1   1   1          0.00         -2.83         2.83 o                         
   0   1   1       4359.90       4081.35        39.35 o                         
   2   1   1          3.59          0.95         3.59 o                         
   3   1   1        524.98        495.88        10.90 o                         
   4   1   1         94.34        138.30         9.08 o                         
   5   1   1        254.00        240.32        11.02 o                         
   6   1   1        141.69        153.24        10.67 o                         
   7   1   1         17.01         12.02        10.64 o                         
   8   1   1         62.92         46.86        22.95 o                         
   9   1   1          0.04        -15.51        15.51 o                         
  -9   2   1         88.55         93.42        18.04 o                         
  -8   2   1          0.20          7.77        11.38 o                         
  -7   2   1        200.80        177.04        14.02 o                         
  -6   2   1        178.56        204.82        12.66 o                         
  -5   2   1         43.64         66.02         7.26 o                         
  -4   2   1         66.25         69.06         6.69 o                         
  -3   2   1        331.26        301.46         9.37 o                         
  -2   2   1       1350.80       1198.45        17.69 o                         
  -1   2   1        451.84        467.59        11.05 o                         
   0   2   1         23.36         21.43         2.81 o                         
   1   2   1       1653.18       1561.57        14.86 o                         
   2   2   1       1664.83       1574.86        17.91 o                         
   3   2   1         18.58         14.65         4.41 o                         
   4   2   1        193.70        184.19         8.56 o                         
   5   2   1         72.30         66.15         7.41 o                         
   6   2   1        274.63        227.91        15.77 o                         
   7   2   1          8.69         14.47         9.99 o                         
   8   2   1         22.24         25.87        11.66 o                         
   9   2   1          7.63          8.80        15.56 o                         
  -9   3   1          6.53         -4.22        15.03 o                         
  -8   3   1          1.55          9.89        14.31 o                         
  -7   3   1         26.32         33.16        11.35 o                         
  -6   3   1          8.64         -0.28         8.31 o                         
  -5   3   1          0.64         -3.20         6.03 o                         
  -4   3   1        763.58        735.27        15.50 o                         
  -3   3   1        195.80        175.54         8.38 o                         
  -2   3   1       1634.28       1475.38        20.02 o                         
  -1   3   1         87.64         59.67         5.84 o                         
   0   3   1        612.72        522.72        13.09 o                         
   1   3   1         74.59         91.74         4.49 o                         
   2   3   1        326.03        387.17         9.15 o                         
   3   3   1        343.53        399.18        10.93 o                         
   4   3   1        898.08        953.50        14.81 o                         
   5   3   1        327.54        339.28        13.67 o                         
   6   3   1        180.91        165.08        12.82 o                         
   7   3   1         26.70         47.95        11.92 o                         
   8   3   1          0.46          5.08        15.03 o                         
   9   3   1          8.49         19.14        20.58 o                         
  -9   4   1          0.19          0.24        16.55 o                         
  -8   4   1          1.41         19.89        13.07 o                         
  -7   4   1          6.78         23.68        10.89 o                         
  -6   4   1         14.31         18.95         9.14 o                         
  -5   4   1        133.36        136.35        11.41 o                         
  -4   4   1        236.16        274.23        10.93 o                         
  -3   4   1        981.29       1076.17        19.17 o                         
  -2   4   1        462.65        498.84        13.33 o                         
  -1   4   1         18.78         10.51         5.26 o                         
   0   4   1        389.53        404.33         9.08 o                         
   1   4   1        994.60       1083.07        14.73 o                         
   2   4   1       1114.33       1131.04        17.36 o                         
   3   4   1        855.10        998.28        15.74 o                         
   4   4   1        412.46        428.74        12.54 o                         
   5   4   1         17.73         14.57         7.60 o                         
   6   4   1         23.11          2.12         8.96 o                         
   7   4   1          4.43         -1.87        10.93 o                         
   8   4   1          1.49          6.98        12.65 o                         
   9   4   1          0.00         -5.47        13.91 o                         
  -8   5   1         23.18          9.29        18.54 o                         
  -7   5   1          3.49         -2.15        10.96 o                         
  -6   5   1          0.77          4.96         9.43 o                         
  -5   5   1         57.10         52.19        11.97 o                         
  -4   5   1         10.36         14.43         6.88 o                         
  -3   5   1          0.66          1.46         4.69 o                         
  -2   5   1       2932.53       3071.04        37.74 o                         
  -1   5   1        979.43        965.49        23.22 o                         
   0   5   1       1322.49       1521.90        24.36 o                         
   1   5   1         67.08         73.50         7.53 o                         
   2   5   1        762.29        919.90        13.80 o                         
   3   5   1         66.85         94.10         6.66 o                         
   4   5   1        125.51        117.07        10.69 o                         
   5   5   1         59.96         79.87        10.81 o                         
   6   5   1        113.40        108.94        13.77 o                         
   7   5   1         28.14         28.44        12.19 o                         
   8   5   1         25.42         20.54        18.99 o                         
  -8   6   1         67.94         62.68        17.14 o                         
  -7   6   1         58.77         54.93        14.92 o                         
  -6   6   1          6.17          8.79        13.21 o                         
  -5   6   1         76.84         82.65        12.37 o                         
  -4   6   1        397.42        412.15        21.52 o                         
  -3   6   1          0.50         11.46         7.12 o                         
  -2   6   1          1.28         16.91         6.49 o                         
  -1   6   1         20.33         38.85         4.81 o                         
   0   6   1         20.84          7.03         4.62 o                         
   1   6   1        232.28        268.30        11.94 o                         
   2   6   1        641.81        691.11        16.27 o                         
   3   6   1          4.27          6.68         5.80 o                         
   4   6   1          9.94         10.55         7.14 o                         
   5   6   1        114.24        105.59        11.80 o                         
   6   6   1         40.01         39.51        11.58 o                         
   7   6   1        255.44        250.29        21.26 o                         
   8   6   1        170.44        124.26        19.82 o                         
  -7   7   1         15.82          1.51        12.98 o                         
  -6   7   1        272.39        247.72        28.09 o                         
  -5   7   1         54.25         34.18        11.73 o                         
  -4   7   1          0.04          8.92         9.23 o                         
  -3   7   1         99.06        116.77        11.18 o                         
  -2   7   1        828.74        755.60        19.21 o                         
  -1   7   1         37.67         42.85         6.10 o                         
   0   7   1         43.80         52.78         7.03 o                         
   1   7   1        253.88        250.41        10.84 o                         
   2   7   1        285.26        285.02        13.80 o                         
   3   7   1         24.87         18.28         8.83 o                         
   4   7   1        995.87        896.40        26.38 o                         
   5   7   1          1.42        -11.20        11.52 o                         
   6   7   1        202.68        166.40        17.66 o                         
   7   7   1         68.48         51.02        15.83 o                         
  -7   8   1        266.26        235.53        22.41 o                         
  -6   8   1         62.68         46.51        14.05 o                         
  -5   8   1         50.95         67.23        13.04 o                         
  -4   8   1          5.37         15.66         9.85 o                         
  -3   8   1        175.00        179.03        13.76 o                         
  -2   8   1        157.57        165.94        12.24 o                         
  -1   8   1          3.18          1.36         6.62 o                         
   0   8   1        709.99        703.81        18.01 o                         
   1   8   1        304.52        316.12        15.25 o                         
   2   8   1        404.39        426.88        19.24 o                         
   3   8   1         28.60         34.41         9.43 o                         
   4   8   1        476.70        448.67        21.74 o                         
   5   8   1        711.69        690.05        28.89 o                         
   6   8   1          7.96          7.06        14.34 o                         
   7   8   1         69.31         66.09        17.20 o                         
  -6   9   1         17.06          7.22        13.66 o                         
  -5   9   1         69.79         61.51        14.22 o                         
  -4   9   1        183.18        154.30        25.88 o                         
  -3   9   1        764.69        688.76        26.20 o                         
  -2   9   1       1138.27       1198.00        29.91 o                         
  -1   9   1        251.04        218.38        14.38 o                         
   0   9   1          2.51          4.14         7.98 o                         
   1   9   1       1026.45        912.92        24.97 o                         
   2   9   1        164.65        134.95        13.44 o                         
   3   9   1        105.25        121.26        15.09 o                         
   4   9   1         24.34         18.58        11.98 o                         
   5   9   1          0.37        -12.32        12.32 o                         
   6   9   1         23.20         27.18        16.15 o                         
  -5  10   1          0.73         15.92        17.67 o                         
  -4  10   1        290.95        322.46        22.66 o                         
  -3  10   1         24.20         32.61        11.72 o                         
  -2  10   1          0.71         -2.04         8.77 o                         
  -1  10   1        243.63        254.11        16.58 o                         
   0  10   1         42.31         46.76        10.56 o                         
   1  10   1         47.49         50.92        11.14 o                         
   2  10   1        247.63        238.93        18.65 o                         
   3  10   1          6.41         -9.99         9.99 o                         
   4  10   1          1.18         14.19        12.27 o                         
   5  10   1          2.76         13.26        14.37 o                         
  -4  11   1         67.90         72.41        15.59 o                         
  -3  11   1         28.22         44.71        15.86 o                         
  -2  11   1         23.28         22.90        11.32 o                         
  -1  11   1        150.27        167.40        15.60 o                         
   0  11   1         22.69          7.21        10.02 o                         
   1  11   1         16.09         13.52        10.31 o                         
   2  11   1         18.95         15.38        12.01 o                         
   3  11   1          1.29          1.90        11.76 o                         
   4  11   1         37.52         35.89        14.80 o                         
  -3  12   1          5.44        -12.98        12.98 o                         
  -2  12   1         22.69         18.47        12.83 o                         
  -1  12   1         33.01         48.57        14.23 o                         
   0  12   1         58.57         71.77        20.82 o                         
   1  12   1         41.45         34.46        12.17 o                         
   2  12   1         73.23         79.06        13.67 o                         
   3  12   1          1.11         18.34        13.29 o                         
  -8   0   2         94.01         91.87        37.06 o                         
  -6   0   2        392.56        372.82        32.80 o                         
  -4   0   2       2843.65       3175.32        70.68 o                         
  -2   0   2      78859.96      92007.43      1032.64 o                         
   2   0   2       4546.62       4488.04        53.21 o                         
   4   0   2       1406.44       1430.26        28.66 o                         
   6   0   2         40.95         31.55        10.52 o                         
   8   0   2        144.92        154.18        36.34 o                         
  -9   1   2          0.27        -13.24        13.24 o                         
  -8   1   2         28.06         29.83        12.26 o                         
  -7   1   2         10.69          5.71         8.40 o                         
  -6   1   2        265.69        275.32        14.25 o                         
  -5   1   2         35.90         61.58         8.24 o                         
  -4   1   2         27.01         42.79         6.54 o                         
  -3   1   2        326.23        303.48        10.99 o                         
  -2   1   2       9146.70       8546.25        74.04 o                         
  -1   1   2       7187.37       6813.87        54.00 o                         
   0   1   2       1563.01       1458.78        17.06 o                         
   1   1   2       1902.38       1628.59        16.03 o                         
   2   1   2        185.25        179.47         6.36 o                         
   3   1   2        110.59        105.72         6.34 o                         
   4   1   2        379.51        373.83        12.67 o                         
   5   1   2          7.89         18.25         6.17 o                         
   6   1   2        374.27        359.77        14.20 o                         
   7   1   2          6.41          6.40         8.20 o                         
   8   1   2         21.29         17.29        12.89 o                         
   9   1   2         15.60         20.33        16.39 o                         
  -9   2   2         66.53         73.48        17.07 o                         
  -8   2   2         36.93         20.65        13.72 o                         
  -7   2   2         35.01         50.47        10.94 o                         
  -6   2   2          4.36         -4.30         6.92 o                         
  -5   2   2          2.68         10.38         5.73 o                         
  -4   2   2         98.82         71.34         7.54 o                         
  -3   2   2       1121.10       1037.01        18.66 o                         
  -2   2   2        932.59        867.68        14.67 o                         
  -1   2   2        871.29        786.25        16.08 o                         
   0   2   2         47.58         61.71         9.84 o                         
   1   2   2       2834.41       2581.47        23.37 o                         
   2   2   2       6108.99       5907.07        50.42 o                         
   3   2   2        169.59        196.71         7.84 o                         
   4   2   2         51.39         69.76         6.40 o                         
   5   2   2        177.51        183.51        10.16 o                         
   6   2   2        461.70        426.11        16.76 o                         
   7   2   2        124.37        133.48        14.98 o                         
   8   2   2         17.57          4.99        11.10 o                         
   9   2   2         84.62         31.61        17.71 o                         
  -9   3   2         22.13         26.76        15.60 o                         
  -8   3   2         54.98         40.80        12.78 o                         
  -7   3   2         42.77         28.06        11.87 o                         
  -6   3   2          6.55          3.42         8.36 o                         
  -5   3   2         98.74        111.77         9.07 o                         
  -4   3   2        848.47        788.88        17.13 o                         
  -3   3   2        560.72        583.71        14.24 o                         
  -2   3   2         10.26         13.45         4.30 o                         
  -1   3   2       1394.31       1261.60        19.95 o                         
   0   3   2        501.93        488.52        12.02 o                         
   1   3   2        266.23        244.17         6.06 o                         
   2   3   2       3075.06       2884.36        28.35 o                         
   3   3   2        874.01        832.91        14.42 o                         
   4   3   2        337.72        367.67        11.41 o                         
   5   3   2        125.02        128.91         9.84 o                         
   6   3   2        226.75        222.92        14.47 o                         
   7   3   2        160.29        168.44        14.55 o                         
   8   3   2        180.10        204.95        18.16 o                         
   9   3   2         54.86         68.35        24.56 o                         
  -9   4   2          1.39        -14.85        14.85 o                         
  -8   4   2        224.96        240.21        20.51 o                         
  -7   4   2          0.00         -3.36        10.33 o                         
  -6   4   2         45.08         51.08        10.59 o                         
  -5   4   2          7.88          3.15         7.47 o                         
  -4   4   2       1314.64       1315.60        22.00 o                         
  -3   4   2        268.34        308.98        11.48 o                         
  -2   4   2          6.73         13.90         4.08 o                         
  -1   4   2        999.39        981.41        17.67 o                         
   0   4   2        715.98        725.98        12.19 o                         
   1   4   2          9.72          8.14         3.53 o                         
   2   4   2       1175.40       1083.71        15.01 o                         
   3   4   2        465.33        480.66        11.78 o                         
   4   4   2        760.31        742.32        15.76 o                         
   5   4   2         75.59         61.22         8.90 o                         
   6   4   2        299.65        301.55        16.81 o                         
   7   4   2         12.42          1.25        10.87 o                         
   8   4   2          2.93          6.38        12.58 o                         
  -8   5   2          8.95         -3.06        14.27 o                         
  -7   5   2         70.57         71.12        13.12 o                         
  -6   5   2         13.20         26.62        10.28 o                         
  -5   5   2        137.36        147.57        13.90 o                         
  -4   5   2         70.67         70.32         8.38 o                         
  -3   5   2        195.08        222.54        11.08 o                         
  -2   5   2         54.05         53.04         6.24 o                         
  -1   5   2        150.32        137.53         8.40 o                         
   0   5   2        694.76        668.39        12.57 o                         
   1   5   2       2262.86       2529.32        29.93 o                         
   2   5   2          6.78          5.48         4.10 o                         
   3   5   2        173.85        164.74         8.17 o                         
   4   5   2        244.36        251.66        11.22 o                         
   5   5   2         55.95         59.54        10.47 o                         
   6   5   2          6.72          5.88         9.88 o                         
   7   5   2          3.19         -1.27        10.92 o                         
   8   5   2        128.28        111.51        16.86 o                         
  -8   6   2         24.71          1.90        14.84 o                         
  -7   6   2         58.48         66.77        15.96 o                         
  -6   6   2         24.96          6.19        11.34 o                         
  -5   6   2        198.71        185.57        16.21 o                         
  -4   6   2          9.30          6.22         8.97 o                         
  -3   6   2          1.11          2.21         7.10 o                         
  -2   6   2         22.62          2.38         5.55 o                         
  -1   6   2          4.63          9.45         5.50 o                         
   0   6   2         91.24         95.35         7.57 o                         
   1   6   2        628.38        632.93        13.79 o                         
   2   6   2        608.92        641.24        16.30 o                         
   3   6   2        469.89        497.18        28.50 o                         
   4   6   2        322.22        311.95        17.00 o                         
   5   6   2         95.41         87.68        14.35 o                         
   6   6   2         40.59         46.41        14.35 o                         
   7   6   2        110.01         91.64        19.36 o                         
   8   6   2         47.42         43.46        16.61 o                         
  -7   7   2          4.65         -5.27        13.23 o                         
  -6   7   2         49.70         33.66        13.47 o                         
  -5   7   2        180.29        178.04        16.22 o                         
  -4   7   2         97.48        101.64        12.70 o                         
  -3   7   2         36.80         20.51         7.79 o                         
  -2   7   2          4.77          5.52         7.86 o                         
  -1   7   2        223.44        251.47        15.34 o                         
   0   7   2        118.98        108.26         7.05 o                         
   1   7   2          5.57         17.05         5.52 o                         
   2   7   2          1.17          0.41         6.12 o                         
   3   7   2         37.19         24.39         8.54 o                         
   4   7   2        229.11        257.87        18.11 o                         
   5   7   2        127.16        111.30        14.67 o                         
   6   7   2         53.78         65.91        14.78 o                         
   7   7   2         55.80         45.33        15.98 o                         
  -7   8   2         82.78         69.46        17.04 o                         
  -6   8   2        118.85        120.95        25.75 o                         
  -5   8   2        319.70        322.58        29.38 o                         
  -4   8   2        104.77        117.77        13.35 o                         
  -3   8   2        114.42        117.07        11.07 o                         
  -2   8   2        258.26        231.59        13.33 o                         
  -1   8   2         59.07         78.07         8.20 o                         
   0   8   2        152.67        160.61        10.26 o                         
   1   8   2          4.57          2.10         6.76 o                         
   2   8   2       1407.89       1480.52        26.99 o                         
   3   8   2        647.63        627.20        25.06 o                         
   4   8   2        198.22        206.48        16.22 o                         
   5   8   2         91.27         93.26        14.39 o                         
   6   8   2        147.13        134.58        26.16 o                         
   7   8   2         37.07          2.11        18.53 o                         
  -6   9   2          4.91         23.51        13.82 o                         
  -5   9   2         31.82         26.47        12.42 o                         
  -4   9   2        219.89        223.45        17.87 o                         
  -3   9   2         12.98          2.67         9.02 o                         
  -2   9   2         90.77        109.48        12.35 o                         
  -1   9   2        135.38        134.82        12.05 o                         
   0   9   2          0.25          2.64         7.73 o                         
   1   9   2       1051.72       1024.11        26.10 o                         
   2   9   2        669.93        647.73        34.37 o                         
   3   9   2         38.22         56.33        12.00 o                         
   4   9   2         70.61         71.42        15.87 o                         
   5   9   2         22.96          7.64        13.48 o                         
   6   9   2          9.25         20.09        14.76 o                         
  -5  10   2          3.45          7.87        13.67 o                         
  -4  10   2          4.77        -11.53        11.53 o                         
  -3  10   2          4.68          6.44        10.41 o                         
  -2  10   2         99.22        100.82        12.83 o                         
  -1  10   2        129.60        160.60        14.27 o                         
   0  10   2         70.32         78.38        17.78 o                         
   1  10   2          2.41         14.26         9.59 o                         
   2  10   2         72.73        100.65        12.00 o                         
   3  10   2          0.06         -1.62        10.25 o                         
   4  10   2         25.53         31.86        13.39 o                         
   5  10   2        124.06        118.22        18.70 o                         
  -4  11   2         65.60         47.80        14.73 o                         
  -3  11   2         60.58         80.37        15.12 o                         
  -2  11   2         26.21         12.36        11.07 o                         
  -1  11   2          1.67          3.33        11.29 o                         
   0  11   2         40.41         36.06        11.16 o                         
   1  11   2         15.11         21.12        10.51 o                         
   2  11   2          6.48          4.11         9.83 o                         
   3  11   2         72.30         75.94        14.96 o                         
   4  11   2         49.35         52.84        19.51 o                         
  -3  12   2         33.10         33.92        15.55 o                         
  -2  12   2        143.85        119.09        18.35 o                         
  -1  12   2         14.86         32.64        16.65 o                         
   0  12   2         22.18          2.03        12.76 o                         
   1  12   2          3.89          7.36        13.59 o                         
   2  12   2          1.86         -2.94        13.52 o                         
   3  12   2          8.04        -10.99        12.50 o                         
  -9   0   3         11.78         12.42        37.58 o                         
  -7   0   3        451.57        336.40        24.65 o                         
  -5   0   3       1247.12       1250.40        46.52 o                         
  -3   0   3       2011.14       2120.60        43.80 o                         
  -1   0   3      12979.50      12540.64       116.61 o                         
   1   0   3       2947.23       2594.24        31.25 o                         
   3   0   3        106.06         91.70         8.68 o                         
   5   0   3        281.11        324.50        32.89 o                         
   7   0   3        346.88        378.21        23.22 o                         
   9   0   3         99.03        126.80        28.45 o                         
  -9   1   3          9.85          9.90        14.75 o                         
  -8   1   3         17.20         -0.70        11.29 o                         
  -7   1   3         15.08         18.38         8.89 o                         
  -6   1   3        580.18        630.55        19.81 o                         
  -5   1   3         47.67         40.51         7.35 o                         
  -4   1   3         77.68         50.81         6.70 o                         
  -3   1   3       5088.10       4936.62        48.74 o                         
  -2   1   3       2352.53       2228.13        26.55 o                         
  -1   1   3       2512.65       2277.69        19.67 o                         
   0   1   3        296.78        270.87         5.02 o                         
   1   1   3        200.12        184.37         5.57 o                         
   2   1   3        754.95        767.31        18.12 o                         
   3   1   3        378.18        404.04        10.54 o                         
   4   1   3        201.42        228.44         9.68 o                         
   5   1   3        228.76        240.55        10.95 o                         
   6   1   3        881.46        982.37        27.91 o                         
   7   1   3         38.49         50.16        10.71 o                         
   8   1   3          1.14        -11.82        11.82 o                         
   9   1   3          1.60          7.46        15.25 o                         
  -9   2   3         11.22         11.52        14.73 o                         
  -8   2   3         92.05         64.85        15.47 o                         
  -7   2   3         15.88         13.11         8.84 o                         
  -6   2   3        319.13        327.81        16.11 o                         
  -5   2   3         16.26         18.39         6.97 o                         
  -4   2   3        963.60        915.55        18.67 o                         
  -3   2   3         63.20         89.40         8.07 o                         
  -2   2   3       2965.63       2854.46        31.90 o                         
  -1   2   3       2813.74       2545.85        29.82 o                         
   0   2   3       2162.50       1949.08        29.72 o                         
   1   2   3        296.37        262.56         7.79 o                         
   2   2   3        176.67        163.97         6.96 o                         
   3   2   3       1838.80       1900.97        22.17 o                         
   4   2   3       1798.65       1852.71        26.90 o                         
   5   2   3          0.13         -0.21         5.42 o                         
   6   2   3        282.32        271.27        15.18 o                         
   7   2   3        206.39        208.43        15.46 o                         
   8   2   3         99.16        107.04        20.42 o                         
   9   2   3          2.06         -2.65        16.97 o                         
  -9   3   3         33.29         50.83        16.35 o                         
  -8   3   3          0.07         -8.64        12.46 o                         
  -7   3   3         79.56        108.63        16.98 o                         
  -6   3   3          2.90         10.80         8.46 o                         
  -5   3   3          1.75          3.87         6.54 o                         
  -4   3   3        556.54        590.86        16.86 o                         
  -3   3   3        148.79        153.40         9.42 o                         
  -2   3   3          8.43          2.22         4.43 o                         
  -1   3   3         22.53         17.76         4.29 o                         
   0   3   3       3329.01       3157.60        39.52 o                         
   1   3   3        356.63        369.71         7.87 o                         
   2   3   3        395.36        402.86         9.62 o                         
   3   3   3         25.80         34.30         4.91 o                         
   4   3   3        267.41        232.94         9.69 o                         
   5   3   3        246.41        255.51        13.29 o                         
   6   3   3          0.35         12.28         8.59 o                         
   7   3   3         12.92          4.19        10.48 o                         
   8   3   3        124.02        134.64        17.33 o                         
   9   3   3         86.44         58.74        20.17 o                         
  -9   4   3         16.55          1.97        15.87 o                         
  -8   4   3          2.43         -1.93        11.98 o                         
  -7   4   3          9.96        -11.87        11.87 o                         
  -6   4   3        155.26        205.31        15.01 o                         
  -5   4   3        108.17        103.15        11.61 o                         
  -4   4   3        152.35        173.94         9.82 o                         
  -3   4   3          1.36          6.64         5.02 o                         
  -2   4   3        131.70        137.73         7.77 o                         
  -1   4   3         58.77         75.04         5.51 o                         
   0   4   3         56.29         72.11         7.21 o                         
   1   4   3        187.80        213.10         8.01 o                         
   2   4   3       2466.69       2486.40        25.95 o                         
   3   4   3         86.94         68.28         6.13 o                         
   4   4   3         22.09         28.83         6.06 o                         
   5   4   3          0.69         -2.64         7.01 o                         
   6   4   3         82.43         81.33        11.78 o                         
   7   4   3          4.23          1.67        11.57 o                         
   8   4   3         19.90          7.07        13.43 o                         
  -8   5   3         43.09         25.61        15.42 o                         
  -7   5   3          9.93          5.83        10.72 o                         
  -6   5   3         45.82         20.87         9.88 o                         
  -5   5   3         47.05         62.49         9.44 o                         
  -4   5   3        144.51        177.27        11.95 o                         
  -3   5   3         52.70         52.33         8.97 o                         
  -2   5   3        251.41        332.88        12.10 o                         
  -1   5   3         32.22         35.09         6.27 o                         
   0   5   3       3699.95       3842.78        38.80 o                         
   1   5   3         53.69         61.43         6.31 o                         
   2   5   3        299.06        297.77         9.93 o                         
   3   5   3        311.54        373.74        11.61 o                         
   4   5   3         16.34         21.02         6.37 o                         
   5   5   3          7.54          5.24         8.42 o                         
   6   5   3          0.80          3.83         9.81 o                         
   7   5   3         39.11         30.54        12.05 o                         
   8   5   3         55.84         24.02        14.33 o                         
  -8   6   3         12.56         -3.25        14.69 o                         
  -7   6   3          9.36          2.25        12.82 o                         
  -6   6   3          4.00          2.16        12.99 o                         
  -5   6   3         73.62         51.13        15.40 o                         
  -4   6   3        213.35        226.45        15.56 o                         
  -3   6   3          0.08          1.26         6.66 o                         
  -2   6   3         19.71         24.80         5.98 o                         
  -1   6   3         58.90        102.24        11.12 o                         
   0   6   3        164.92        231.45        10.58 o                         
   1   6   3          6.32          7.11         4.24 o                         
   2   6   3        132.32        169.11         9.27 o                         
   3   6   3         48.56         51.96         8.29 o                         
   4   6   3        110.37         89.11        10.34 o                         
   5   6   3        105.40         99.82        12.87 o                         
   6   6   3        579.07        544.34        24.02 o                         
   7   6   3         66.87         59.84        13.87 o                         
   8   6   3          0.12         -4.77        15.08 o                         
  -7   7   3         19.74         22.01        14.32 o                         
  -6   7   3         49.92         42.65        13.66 o                         
  -5   7   3         34.59         36.70        12.02 o                         
  -4   7   3         20.89          4.14         9.56 o                         
  -3   7   3         15.73         19.03         7.78 o                         
  -2   7   3        207.03        210.24        14.82 o                         
  -1   7   3        108.57        115.06        17.46 o                         
   0   7   3       1125.59       1083.73        33.81 o                         
   1   7   3          3.85          4.29         5.08 o                         
   2   7   3          6.59          4.38         6.39 o                         
   3   7   3         73.80         61.76         8.41 o                         
   4   7   3          2.80         -6.61         8.35 o                         
   5   7   3         13.99         15.48        10.93 o                         
   6   7   3          7.71         12.49        12.54 o                         
   7   7   3          0.02        -12.72        13.70 o                         
  -7   8   3         91.32         81.53        24.53 o                         
  -6   8   3         41.15         46.35        14.43 o                         
  -5   8   3         32.65         42.85        13.26 o                         
  -4   8   3         87.56         80.68        12.48 o                         
  -3   8   3          8.43         15.27         8.22 o                         
  -2   8   3         40.15         39.22         8.34 o                         
  -1   8   3         22.56         21.91         7.87 o                         
   0   8   3        126.36        150.37        12.71 o                         
   1   8   3         53.68         49.67         8.33 o                         
   2   8   3        268.70        256.04        13.16 o                         
   3   8   3        802.59        814.61        26.86 o                         
   4   8   3          9.50          1.28        10.05 o                         
   5   8   3        258.44        308.71        20.76 o                         
   6   8   3         18.44         13.65        13.45 o                         
   7   8   3        103.78        122.57        19.62 o                         
  -6   9   3         90.10         78.53        15.81 o                         
  -5   9   3        139.30        138.02        16.58 o                         
  -4   9   3         24.59         27.67        10.86 o                         
  -3   9   3         71.91         65.05        10.45 o                         
  -2   9   3        760.99        787.07        24.24 o                         
  -1   9   3        658.72        580.75        21.63 o                         
   0   9   3         74.52         99.55        11.07 o                         
   1   9   3        291.59        285.69        16.14 o                         
   2   9   3        996.42        967.46        24.82 o                         
   3   9   3          0.11         14.20        10.27 o                         
   4   9   3         12.32          0.97        11.48 o                         
   5   9   3        177.77        188.65        27.69 o                         
   6   9   3          6.75         -8.59        18.21 o                         
  -5  10   3          6.12        -10.90        12.95 o                         
  -4  10   3        136.34        133.34        18.74 o                         
  -3  10   3         11.97         -4.66         9.34 o                         
  -2  10   3        208.25        209.55        23.11 o                         
  -1  10   3        294.31        285.34        29.40 o                         
   0  10   3        245.21        259.79        15.95 o                         
   1  10   3          0.78          8.83         9.14 o                         
   2  10   3         10.24          2.15        14.48 o                         
   3  10   3          0.92        -10.54        10.54 o                         
   4  10   3         57.50         52.94        14.17 o                         
   5  10   3         22.74         33.14        21.95 o                         
  -4  11   3          6.74          2.60        11.81 o                         
  -3  11   3         43.57         16.54        17.05 o                         
  -2  11   3          0.84         -2.28        17.05 o                         
  -1  11   3         26.69         22.68        11.57 o                         
   0  11   3          8.90          4.17        10.97 o                         
   1  11   3        135.79        173.01        24.49 o                         
   2  11   3        815.77        784.59        30.09 o                         
   3  11   3         23.20         22.39        12.97 o                         
   4  11   3          0.43        -12.17        12.17 o                         
  -3  12   3          8.12        -10.08        15.76 o                         
  -2  12   3          0.58        -11.53        11.53 o                         
  -1  12   3         34.89         34.16        14.24 o                         
   0  12   3        151.47        164.30        19.08 o                         
   1  12   3        121.51        138.12        30.30 o                         
   2  12   3         35.93         78.45        16.98 o                         
   3  12   3          0.29          4.14        16.18 o                         
  -8   0   4         35.78         17.13        21.51 o                         
  -6   0   4         15.10         20.04        12.14 o                         
  -4   0   4       5698.77       5699.19        82.27 o                         
  -2   0   4      73905.29      84529.63       950.48 o                         
   0   0   4       1357.04       1211.01        16.80 o                         
   2   0   4        324.61        302.27        15.24 o                         
   4   0   4        244.25        207.94        13.35 o                         
   6   0   4         79.87         69.71        11.86 o                         
   8   0   4          0.59        -14.83        30.27 o                         
  -9   1   4         59.65         77.32        16.76 o                         
  -8   1   4         57.33         76.91        13.16 o                         
  -7   1   4         52.37         34.50         9.44 o                         
  -6   1   4         10.32         11.74         8.71 o                         
  -5   1   4         35.39         23.84         6.98 o                         
  -4   1   4       1343.44       1358.56        21.99 o                         
  -3   1   4         62.56         47.79         8.47 o                         
  -2   1   4       8382.34       8187.15        71.64 o                         
  -1   1   4        668.51        574.59         8.35 o                         
   0   1   4         22.82         13.94         2.67 o                         
   1   1   4        557.75        501.83        11.81 o                         
   2   1   4        179.78        184.39         6.95 o                         
   3   1   4         79.06        105.12         6.59 o                         
   4   1   4       1390.31       1278.05        19.42 o                         
   5   1   4        260.51        262.95        11.60 o                         
   6   1   4         52.66         60.21        11.21 o                         
   7   1   4        384.00        365.91        18.91 o                         
   8   1   4          0.62          1.51        17.50 o                         
   9   1   4         59.76         55.37        19.24 o                         
  -9   2   4          0.10         10.52        14.20 o                         
  -8   2   4         23.98         25.29        13.71 o                         
  -7   2   4          0.85         -7.86         8.46 o                         
  -6   2   4          0.21          2.67         7.59 o                         
  -5   2   4        356.02        427.52        17.52 o                         
  -4   2   4       1283.13       1340.60        23.40 o                         
  -3   2   4        540.02        479.47        13.28 o                         
  -2   2   4        267.23        272.51         7.91 o                         
  -1   2   4      22709.28      22749.51       195.90 o                         
   0   2   4      12748.27      12059.25       106.71 o                         
   1   2   4        640.75        572.75         9.44 o                         
   2   2   4          0.29         -3.84         3.84 o                         
   3   2   4        242.99        235.72         8.58 o                         
   4   2   4       1153.90       1147.81        18.37 o                         
   5   2   4        784.78        825.40        17.57 o                         
   6   2   4        176.37        207.16        19.38 o                         
   7   2   4          7.49          2.31         9.96 o                         
   8   2   4          0.87         17.58        11.50 o                         
   9   2   4         35.28         46.07        20.61 o                         
  -9   3   4         52.14         25.41        15.59 o                         
  -8   3   4          5.05         -1.20        11.16 o                         
  -7   3   4          0.01         -9.53         9.53 o                         
  -6   3   4         57.57         45.73        10.38 o                         
  -5   3   4        103.38        106.27        10.41 o                         
  -4   3   4          0.90         -3.29         5.61 o                         
  -3   3   4         51.17         51.40         6.52 o                         
  -2   3   4          0.00          1.34         3.59 o                         
  -1   3   4       1391.01       1295.39        16.77 o                         
   0   3   4        465.66        432.02        12.17 o                         
   1   3   4        111.57        116.82         6.39 o                         
   2   3   4         10.75         11.42         4.01 o                         
   3   3   4        571.77        596.40        12.09 o                         
   4   3   4        526.16        514.51        13.38 o                         
   5   3   4        926.88        933.30        21.84 o                         
   6   3   4          1.28         -8.32         8.32 o                         
   7   3   4          9.16         -7.02         9.78 o                         
   8   3   4          4.24        -11.57        11.57 o                         
   9   3   4         27.35          7.68        17.02 o                         
  -9   4   4          6.00         -3.99        16.55 o                         
  -8   4   4        122.53        101.87        18.07 o                         
  -7   4   4         49.79         55.38        12.77 o                         
  -6   4   4        160.61        172.97        15.25 o                         
  -5   4   4          3.07          7.74         8.30 o                         
  -4   4   4        226.61        233.74        12.00 o                         
  -3   4   4       1528.28       1518.47        22.75 o                         
  -2   4   4        449.46        481.49        11.54 o                         
  -1   4   4       1169.50       1171.51        19.66 o                         
   0   4   4       1251.73       1303.73        23.55 o                         
   1   4   4         17.65         10.66         3.91 o                         
   2   4   4        739.42        784.64        12.90 o                         
   3   4   4          9.85          4.84         4.69 o                         
   4   4   4        691.37        688.26        15.61 o                         
   5   4   4        150.70        149.89        13.30 o                         
   6   4   4         85.40        115.59        13.09 o                         
   7   4   4        107.50         94.12        20.46 o                         
   8   4   4         87.70        117.99        16.92 o                         
  -8   5   4          6.22          4.53        14.20 o                         
  -7   5   4         22.18         19.41        11.51 o                         
  -6   5   4        176.76        164.73        16.19 o                         
  -5   5   4        210.74        225.33        14.96 o                         
  -4   5   4         30.58         36.29         7.82 o                         
  -3   5   4         90.81        133.05        10.49 o                         
  -2   5   4          2.19          7.49         6.06 o                         
  -1   5   4        166.03        193.17         7.78 o                         
   0   5   4        277.11        303.33        22.29 o                         
   1   5   4         27.36         35.08         5.08 o                         
   2   5   4        498.84        516.48        11.97 o                         
   3   5   4        209.31        200.84         9.74 o                         
   4   5   4        118.23        120.43         9.13 o                         
   5   5   4         47.44         54.26        10.75 o                         
   6   5   4         68.32         80.13        13.75 o                         
   7   5   4         48.20         49.15        17.39 o                         
   8   5   4         75.07         89.07        16.39 o                         
  -8   6   4         31.09         30.39        19.27 o                         
  -7   6   4          1.08          3.91        13.05 o                         
  -6   6   4        205.82        171.32        17.31 o                         
  -5   6   4        156.44        161.54        15.33 o                         
  -4   6   4         49.30         59.06        12.99 o                         
  -3   6   4         11.56         10.58         7.33 o                         
  -2   6   4          0.09         -6.56         6.56 o                         
  -1   6   4          1.42         -4.40         4.40 o                         
   0   6   4       1595.84       1593.48        20.72 o                         
   1   6   4          2.10         -2.83         4.93 o                         
   2   6   4          0.62          2.84         5.04 o                         
   3   6   4         15.04         25.22         6.61 o                         
   4   6   4        161.39        192.10        11.85 o                         
   5   6   4        177.26        166.32        14.03 o                         
   6   6   4         33.89         43.42        11.78 o                         
   7   6   4         55.99         62.12        14.52 o                         
   8   6   4          7.67         43.83        19.07 o                         
  -7   7   4         16.80          9.61        14.09 o                         
  -6   7   4         32.31         16.40        12.71 o                         
  -5   7   4          0.10         -9.75         9.75 o                         
  -4   7   4          4.55          3.22        10.37 o                         
  -3   7   4         50.62         38.85        10.50 o                         
  -2   7   4         44.05         37.34         9.48 o                         
  -1   7   4        626.63        583.57        19.17 o                         
   0   7   4          7.84         13.12         7.46 o                         
   1   7   4        275.66        312.39        12.28 o                         
   2   7   4       1045.45        998.82        20.71 o                         
   3   7   4         20.75         25.16         7.52 o                         
   4   7   4        999.96       1029.74        26.64 o                         
   5   7   4        471.46        478.35        26.41 o                         
   6   7   4        130.87        104.35        16.14 o                         
   7   7   4         22.88         25.86        13.91 o                         
  -7   8   4        102.78        119.63        18.62 o                         
  -6   8   4        129.64        128.03        19.66 o                         
  -5   8   4          3.21          0.39        10.84 o                         
  -4   8   4        421.56        360.29        25.08 o                         
  -3   8   4         28.08         28.93         8.41 o                         
  -2   8   4        226.52        226.31        18.35 o                         
  -1   8   4          2.27         -4.84         7.95 o                         
   0   8   4        440.09        473.46        28.23 o                         
   1   8   4        270.63        282.00        13.31 o                         
   2   8   4        367.23        379.00        21.44 o                         
   3   8   4        792.48        791.10        26.92 o                         
   4   8   4        392.71        421.31        24.22 o                         
   5   8   4         37.07         31.33        12.30 o                         
   6   8   4         60.86         42.25        14.27 o                         
   7   8   4         31.41         31.75        15.06 o                         
  -6   9   4        119.11        123.55        17.75 o                         
  -5   9   4        125.00        116.77        20.01 o                         
  -4   9   4        205.62        189.62        15.95 o                         
  -3   9   4         16.02         15.07         8.71 o                         
  -2   9   4        174.41        188.58        13.99 o                         
  -1   9   4          1.47         -0.18         9.00 o                         
   0   9   4       1079.99        971.18        31.24 o                         
   1   9   4        176.70        171.20        13.06 o                         
   2   9   4         39.74         49.22        11.06 o                         
   3   9   4        123.27        105.88        14.18 o                         
   4   9   4         13.26          7.17        11.75 o                         
   5   9   4         23.09         35.07        14.04 o                         
   6   9   4          5.18         -3.46        14.51 o                         
  -5  10   4         51.45         63.03        15.61 o                         
  -4  10   4         60.30         75.05        14.26 o                         
  -3  10   4         57.47         44.82        11.13 o                         
  -2  10   4          0.76         -8.89         8.89 o                         
  -1  10   4         79.65         78.15        10.83 o                         
   0  10   4         30.86         39.80         9.84 o                         
   1  10   4        172.80        171.19        14.42 o                         
   2  10   4         10.10         -0.95         9.93 o                         
   3  10   4        171.63        178.54        17.38 o                         
   4  10   4        312.70        337.79        23.84 o                         
   5  10   4          0.01         12.78        13.80 o                         
  -4  11   4          5.74        -10.33        14.02 o                         
  -3  11   4         74.23         45.99        15.87 o                         
  -2  11   4          4.97        -10.07        11.11 o                         
  -1  11   4         63.52         57.18        26.34 o                         
   0  11   4         28.70         13.47        11.72 o                         
   1  11   4          4.71         12.50        15.48 o                         
   2  11   4         15.63         13.17        11.60 o                         
   3  11   4         47.74         66.89        21.15 o                         
   4  11   4        105.42         94.57        22.68 o                         
  -3  12   4         40.46         10.28        13.84 o                         
  -2  12   4         61.74         50.41        15.24 o                         
  -1  12   4         11.93         21.32        19.32 o                         
   0  12   4         29.47         54.09        15.20 o                         
   1  12   4          0.08          7.79        16.27 o                         
   2  12   4        180.59        222.97        25.87 o                         
   3  12   4         12.63         12.73        18.74 o                         
  -9   0   5         28.72         -7.58        22.77 o                         
  -7   0   5        724.89        658.01        33.56 o                         
  -5   0   5       1457.97       1558.44        36.96 o                         
  -3   0   5        171.72        177.41        12.09 o                         
  -1   0   5          1.00         -0.86         3.73 o                         
   1   0   5        871.33        713.69        16.49 o                         
   3   0   5          0.00          0.62         6.17 o                         
   5   0   5        681.40        747.24        30.71 o                         
   7   0   5          9.47         -2.80        11.39 o                         
   9   0   5         28.70        -22.40        24.63 o                         
  -9   1   5          3.41         -3.78        12.97 o                         
  -8   1   5         22.58          8.16        11.31 o                         
  -7   1   5        104.08         82.54        11.96 o                         
  -6   1   5        121.78        111.36        15.27 o                         
  -5   1   5        194.69        206.69        11.67 o                         
  -4   1   5       2265.77       2433.51        35.25 o                         
  -3   1   5       2059.64       1968.08        27.60 o                         
  -2   1   5       1354.62       1326.45        14.60 o                         
  -1   1   5       3269.64       2926.22        23.98 o                         
   0   1   5       1025.55        966.26         9.72 o                         
   1   1   5        103.46        104.09         4.98 o                         
   2   1   5       1839.33       1643.47        19.65 o                         
   3   1   5        899.67        850.95        19.32 o                         
   4   1   5         87.24        118.00         8.71 o                         
   5   1   5        474.60        478.35        15.15 o                         
   6   1   5        250.86        221.71        12.89 o                         
   7   1   5         10.69          0.14         9.69 o                         
   8   1   5         52.30         60.56        13.87 o                         
   9   1   5          7.14         -4.86        16.59 o                         
  -9   2   5          0.00          4.59        14.17 o                         
  -8   2   5         50.77         69.70        15.20 o                         
  -7   2   5         33.98         21.71         9.50 o                         
  -6   2   5        172.52        175.90        13.88 o                         
  -5   2   5        167.62        140.19        11.33 o                         
  -4   2   5        151.39        186.70        10.92 o                         
  -3   2   5       1556.96       1619.03        24.21 o                         
  -2   2   5         15.86         -0.81         3.80 o                         
  -1   2   5        306.28        286.35        10.87 o                         
   0   2   5         11.16         10.70         4.99 o                         
   1   2   5          9.23          2.90         3.33 o                         
   2   2   5          0.55         -0.58         4.14 o                         
   3   2   5       1709.71       1821.06        21.67 o                         
   4   2   5        317.25        372.71        15.45 o                         
   5   2   5        741.90        780.08        20.84 o                         
   6   2   5        341.58        355.75        21.83 o                         
   7   2   5         48.93         51.05        11.74 o                         
   8   2   5          4.52         22.94        12.32 o                         
   9   2   5          2.83        -14.81        18.26 o                         
  -9   3   5          1.20         -7.17        14.19 o                         
  -8   3   5         69.74         68.56        15.57 o                         
  -7   3   5        139.96        136.24        14.07 o                         
  -6   3   5        125.35        146.93        20.69 o                         
  -5   3   5          1.73         -6.84         6.84 o                         
  -4   3   5         25.02         22.75         6.56 o                         
  -3   3   5        492.89        548.05        13.83 o                         
  -2   3   5        413.06        450.76        10.55 o                         
  -1   3   5        104.53         95.09         6.62 o                         
   0   3   5       4278.52       4143.95        42.89 o                         
   1   3   5         48.32         54.29         4.86 o                         
   2   3   5       1094.38       1100.03        14.74 o                         
   3   3   5        101.38         78.26         6.49 o                         
   4   3   5          2.42          0.27         4.69 o                         
   5   3   5         18.39         25.08         8.03 o                         
   6   3   5         82.93         82.81        11.19 o                         
   7   3   5        172.67        167.97        15.43 o                         
   8   3   5         50.74         38.18        14.16 o                         
   9   3   5          2.94        -14.35        14.35 o                         
  -9   4   5          6.07         13.62        18.46 o                         
  -8   4   5          1.63         -6.93        11.27 o                         
  -7   4   5         36.34         49.90        11.68 o                         
  -6   4   5         16.70         26.25        10.44 o                         
  -5   4   5         12.12         19.94         8.75 o                         
  -4   4   5        158.11        175.73        11.86 o                         
  -3   4   5        224.66        232.00        10.97 o                         
  -2   4   5        323.26        303.98        13.24 o                         
  -1   4   5        107.61         95.96         9.88 o                         
   0   4   5          3.61         -0.24         6.34 o                         
   1   4   5        111.35        179.34         7.44 o                         
   2   4   5        186.91        190.77         8.28 o                         
   3   4   5         31.08         30.84         5.12 o                         
   4   4   5         11.94          2.39         5.59 o                         
   5   4   5         52.16         45.64         7.83 o                         
   6   4   5          3.41         -8.67         8.67 o                         
   7   4   5        105.52        133.69        18.26 o                         
   8   4   5         10.06         14.51        13.12 o                         
  -8   5   5          0.01          1.84        14.64 o                         
  -7   5   5         58.65         21.21        15.36 o                         
  -6   5   5         38.50         30.52        12.58 o                         
  -5   5   5         65.52         46.50        10.94 o                         
  -4   5   5       1061.99       1113.42        23.89 o                         
  -3   5   5         94.13        107.79        10.12 o                         
  -2   5   5        806.68        837.06        23.71 o                         
  -1   5   5         87.13         75.88         9.44 o                         
   0   5   5          4.23          8.13         6.67 o                         
   1   5   5         12.20         19.75         4.25 o                         
   2   5   5        806.28        761.72        13.19 o                         
   3   5   5          2.48          0.63         5.28 o                         
   4   5   5        534.60        572.16        16.66 o                         
   5   5   5         88.04         80.87        11.80 o                         
   6   5   5        182.00        190.01        16.95 o                         
   7   5   5          7.61         -7.14        11.17 o                         
   8   5   5         39.57         25.25        13.98 o                         
  -8   6   5          0.11        -11.43        13.76 o                         
  -7   6   5          0.06         10.77        13.29 o                         
  -6   6   5        160.14        118.77        16.20 o                         
  -5   6   5        205.66        175.90        18.62 o                         
  -4   6   5        162.90        155.99        17.01 o                         
  -3   6   5          5.60         10.44         9.17 o                         
  -2   6   5        131.45        153.70        11.03 o                         
  -1   6   5         28.43         31.72         5.21 o                         
   0   6   5       2078.62       2125.58        28.16 o                         
   1   6   5        311.64        340.12        11.54 o                         
   2   6   5        269.02        285.53        14.92 o                         
   3   6   5        545.24        599.83        16.38 o                         
   4   6   5        215.48        211.06        12.91 o                         
   5   6   5        359.20        410.56        23.39 o                         
   6   6   5         72.37         69.84        12.73 o                         
   7   6   5        266.30        269.86        20.71 o                         
   8   6   5         11.14         35.25        15.45 o                         
  -7   7   5         27.51         20.71        14.41 o                         
  -6   7   5          0.18        -11.49        11.49 o                         
  -5   7   5         11.38         22.16        11.48 o                         
  -4   7   5          8.56         18.59        11.17 o                         
  -3   7   5         32.07         33.67         9.92 o                         
  -2   7   5        375.90        352.45        18.13 o                         
  -1   7   5         92.24        116.43        12.46 o                         
   0   7   5         87.17         84.69         9.65 o                         
   1   7   5         18.22         31.56         8.75 o                         
   2   7   5        144.73        140.50        10.72 o                         
   3   7   5         24.44         16.42         6.83 o                         
   4   7   5        658.43        619.50        21.25 o                         
   5   7   5        158.62        152.25        14.18 o                         
   6   7   5        281.86        275.32        23.33 o                         
   7   7   5        310.73        315.97        24.28 o                         
  -7   8   5          0.16          8.99        14.10 o                         
  -6   8   5         11.62         13.09        13.13 o                         
  -5   8   5         17.32         19.83        12.83 o                         
  -4   8   5        466.04        464.09        29.83 o                         
  -3   8   5          4.36          2.16         9.33 o                         
  -2   8   5        483.65        470.16        21.21 o                         
  -1   8   5        427.82        418.95        18.92 o                         
   0   8   5         22.41         16.28         8.34 o                         
   1   8   5        177.85        165.89        14.13 o                         
   2   8   5          0.17         17.06         8.17 o                         
   3   8   5        580.94        534.33        36.23 o                         
   4   8   5         29.16         16.69        11.51 o                         
   5   8   5         36.24         34.46        15.18 o                         
   6   8   5          3.05         -1.50        13.05 o                         
   7   8   5          0.22         -4.68        14.51 o                         
  -6   9   5         96.68        115.93        17.46 o                         
  -5   9   5        177.16        177.93        17.45 o                         
  -4   9   5          7.98         -5.61         9.43 o                         
  -3   9   5        752.19        733.07        36.76 o                         
  -2   9   5         40.72         37.75         8.42 o                         
  -1   9   5        238.32        236.92        18.30 o                         
   0   9   5        646.11        615.58        32.00 o                         
   1   9   5          7.96          2.60         7.60 o                         
   2   9   5          6.96         11.76         9.56 o                         
   3   9   5        241.16        263.40        18.76 o                         
   4   9   5         11.55         22.50        12.45 o                         
   5   9   5         43.80         31.92        14.38 o                         
   6   9   5          1.49         12.43        14.74 o                         
  -5  10   5         11.84         29.37        13.07 o                         
  -4  10   5         46.96         55.29        13.69 o                         
  -3  10   5         65.92         48.06        14.47 o                         
  -2  10   5        257.70        279.98        27.05 o                         
  -1  10   5         52.56         57.53        11.38 o                         
   0  10   5        215.20        188.68        15.66 o                         
   1  10   5          5.20         14.09         9.60 o                         
   2  10   5         69.59         80.44        15.34 o                         
   3  10   5          3.61          1.37        10.92 o                         
   4  10   5         33.88         19.86        13.37 o                         
   5  10   5         10.21          8.09        14.11 o                         
  -4  11   5         25.63         25.88        19.46 o                         
  -3  11   5          8.31          9.49        12.12 o                         
  -2  11   5        111.60        110.44        19.25 o                         
  -1  11   5         25.21         25.73        13.37 o                         
   0  11   5        590.83        552.93        26.13 o                         
   1  11   5         26.73         37.91        13.22 o                         
   2  11   5          9.25         18.43        11.93 o                         
   3  11   5         10.48         11.88        12.77 o                         
   4  11   5          0.37        -11.76        11.76 o                         
  -3  12   5          8.09         18.07        13.73 o                         
  -2  12   5          0.93         16.02        13.31 o                         
  -1  12   5          0.01        -11.73        12.04 o                         
   0  12   5         12.66          9.91        12.76 o                         
   1  12   5         66.34         72.65        15.74 o                         
   2  12   5        125.64        195.38        33.59 o                         
  -8   0   6         47.79         62.34        17.91 o                         
  -6   0   6       2687.37       2625.47        98.95 o                         
  -4   0   6      23075.16      23104.72       320.27 o                         
  -2   0   6       2199.17       2023.99        26.42 o                         
   0   0   6       1886.49       1765.24        24.68 o                         
   2   0   6       5238.84       4963.46        59.55 o                         
   4   0   6       1705.13       1809.21        38.69 o                         
   6   0   6          0.78         -8.09         9.40 o                         
   8   0   6        134.91        143.55        28.21 o                         
  -9   1   6          3.07          9.91        14.60 o                         
  -8   1   6         50.60         54.51        13.38 o                         
  -7   1   6         23.08         11.08        11.76 o                         
  -6   1   6         10.51         11.07         8.68 o                         
  -5   1   6        100.30        110.91         9.36 o                         
  -4   1   6          3.95          5.01         5.47 o                         
  -3   1   6       1508.30       1626.27        22.25 o                         
  -2   1   6       2003.40       1899.49        18.82 o                         
  -1   1   6       2535.62       2389.88        20.16 o                         
   0   1   6      10710.54      10198.89        69.38 o                         
   1   1   6        181.30        213.39         8.98 o                         
   2   1   6       2158.60       1937.86        20.81 o                         
   3   1   6         23.54         32.53         5.14 o                         
   4   1   6          0.00         -0.62         4.88 o                         
   5   1   6        549.93        562.52        26.58 o                         
   6   1   6          1.67          2.17         7.94 o                         
   7   1   6          0.27         -7.62         9.03 o                         
   8   1   6          0.01         -3.86        12.85 o                         
   9   1   6         17.76          4.92        16.61 o                         
  -9   2   6          1.93        -13.19        13.19 o                         
  -8   2   6          2.16         14.10        13.06 o                         
  -7   2   6         13.05          9.04         9.54 o                         
  -6   2   6         57.53         58.42        10.56 o                         
  -5   2   6        106.75        107.36        10.32 o                         
  -4   2   6        153.85        176.87        10.78 o                         
  -3   2   6       2635.99       2594.97        33.13 o                         
  -2   2   6       2802.47       2617.86        24.23 o                         
  -1   2   6       6232.57       5918.12        65.52 o                         
   0   2   6      15240.55      15088.59       117.32 o                         
   1   2   6        231.62        232.99         8.49 o                         
   2   2   6        312.78        328.94         9.53 o                         
   3   2   6        233.06        243.99         8.93 o                         
   4   2   6        565.24        617.48        14.46 o                         
   5   2   6         19.93          9.36         6.29 o                         
   6   2   6        284.33        295.57        16.14 o                         
   7   2   6        276.50        267.45        17.00 o                         
   8   2   6          8.98         28.90        12.15 o                         
   9   2   6          2.59         33.80        21.24 o                         
  -9   3   6          0.06        -13.20        13.20 o                         
  -8   3   6         35.25         42.45        22.05 o                         
  -7   3   6          2.24          4.75        10.64 o                         
  -6   3   6        351.10        397.78        24.59 o                         
  -5   3   6         30.28         34.78         8.45 o                         
  -4   3   6        150.08        168.98        10.47 o                         
  -3   3   6         85.91         82.90         7.14 o                         
  -2   3   6        259.79        234.05         8.26 o                         
  -1   3   6       1580.07       1578.70        18.91 o                         
   0   3   6       2509.96       2444.33        29.45 o                         
   1   3   6        321.40        346.43         9.14 o                         
   2   3   6        390.63        420.79        11.81 o                         
   3   3   6       1398.23       1494.22        19.83 o                         
   4   3   6         28.18         53.33         7.14 o                         
   5   3   6          3.93          7.81         6.81 o                         
   6   3   6        232.12        230.81        14.93 o                         
   7   3   6         31.70         26.27        11.55 o                         
   8   3   6         41.31         21.01        14.63 o                         
   9   3   6          4.84         -6.17        25.16 o                         
  -8   4   6         43.27         45.38        13.12 o                         
  -7   4   6          2.82         -3.64        10.07 o                         
  -6   4   6         64.67         80.11        15.78 o                         
  -5   4   6        548.17        617.52        34.33 o                         
  -4   4   6        207.28        211.83        12.62 o                         
  -3   4   6        600.91        600.71        14.71 o                         
  -2   4   6        901.26        950.92        24.73 o                         
  -1   4   6        382.75        383.30        14.91 o                         
   0   4   6        134.22        152.63         9.70 o                         
   1   4   6          1.03         -3.04         3.98 o                         
   2   4   6       3573.17       3645.52        35.69 o                         
   3   4   6         12.30         19.25         4.91 o                         
   4   4   6        527.96        538.04        20.86 o                         
   5   4   6          2.60          1.94         7.32 o                         
   6   4   6         39.76         34.64        10.79 o                         
   7   4   6          2.42          6.42        11.64 o                         
   8   4   6         19.81         15.22        13.75 o                         
  -8   5   6         51.86         34.34        15.69 o                         
  -7   5   6        158.85        182.74        17.92 o                         
  -6   5   6          3.38          8.09        11.97 o                         
  -5   5   6        202.39        181.26        13.78 o                         
  -4   5   6        114.24        118.23        13.80 o                         
  -3   5   6        116.71        129.97        12.89 o                         
  -2   5   6         83.72         78.59         8.61 o                         
  -1   5   6        260.80        368.46        23.65 o                         
   0   5   6        884.34        930.70        21.97 o                         
   1   5   6        338.01        329.08        10.05 o                         
   2   5   6        274.27        339.47         9.80 o                         
   3   5   6         29.81         35.22         6.47 o                         
   4   5   6         96.68         94.57         9.03 o                         
   5   5   6          7.87          8.76         9.12 o                         
   6   5   6        128.80        155.54        15.47 o                         
   7   5   6        185.81        215.52        21.32 o                         
   8   5   6         48.77         34.68        16.27 o                         
  -8   6   6         16.74          1.59        15.26 o                         
  -7   6   6          0.91         -2.57        13.22 o                         
  -6   6   6          3.27          6.09        14.08 o                         
  -5   6   6          0.26         11.82        12.28 o                         
  -4   6   6        115.13        113.84        13.09 o                         
  -3   6   6        106.51        119.14        11.07 o                         
  -2   6   6          4.38          2.66         6.34 o                         
  -1   6   6        537.17        566.95        21.78 o                         
   0   6   6         28.75         42.93         9.41 o                         
   1   6   6        495.98        516.03        11.64 o                         
   2   6   6        223.54        217.03         9.14 o                         
   3   6   6        331.09        338.13        14.23 o                         
   4   6   6          0.25         10.02         7.57 o                         
   5   6   6        115.68        127.68        13.24 o                         
   6   6   6         64.20         60.69        12.60 o                         
   7   6   6          9.64         16.10        12.64 o                         
   8   6   6        120.11         98.50        25.08 o                         
  -7   7   6          1.77         -5.51        13.64 o                         
  -6   7   6          5.65          5.89        12.29 o                         
  -5   7   6         99.15        135.75        18.35 o                         
  -4   7   6         25.58         27.86        14.86 o                         
  -3   7   6        238.97        236.66        17.55 o                         
  -2   7   6        367.91        386.14        24.50 o                         
  -1   7   6        105.39        120.02         9.96 o                         
   0   7   6        764.87        738.68        20.52 o                         
   1   7   6        500.02        525.92        30.81 o                         
   2   7   6        832.68        831.30        18.23 o                         
   3   7   6        433.12        429.52        21.13 o                         
   4   7   6        114.61        121.97        19.47 o                         
   5   7   6         54.19         45.90        11.39 o                         
   6   7   6         64.81         58.57        12.95 o                         
   7   7   6          4.77          8.87        14.33 o                         
  -7   8   6        105.17        129.04        18.62 o                         
  -6   8   6         64.80         68.90        21.05 o                         
  -5   8   6          5.00          0.18        11.17 o                         
  -4   8   6        247.41        241.18        25.77 o                         
  -3   8   6          0.22         19.01        10.21 o                         
  -2   8   6         79.16         71.19        11.24 o                         
  -1   8   6        181.16        161.27        12.79 o                         
   0   8   6       1294.65       1231.92        32.13 o                         
   1   8   6        914.03        883.88        26.22 o                         
   2   8   6          5.26         16.10         8.37 o                         
   3   8   6         82.10         88.73        11.93 o                         
   4   8   6         13.74         26.09        11.85 o                         
   5   8   6         52.06         49.54        14.81 o                         
   6   8   6         24.55         16.08        14.32 o                         
   7   8   6         15.41         29.68        16.08 o                         
  -6   9   6        101.39        119.34        17.38 o                         
  -5   9   6         91.58         81.14        15.49 o                         
  -4   9   6         48.98         43.07        11.92 o                         
  -3   9   6         45.39         28.80        12.17 o                         
  -2   9   6        340.40        329.99        25.24 o                         
  -1   9   6        171.78        226.76        20.94 o                         
   0   9   6         19.73          5.12         9.39 o                         
   1   9   6        272.46        237.85        16.48 o                         
   2   9   6         72.35         85.93        11.50 o                         
   3   9   6        151.15        154.94        16.01 o                         
   4   9   6         77.06         79.32        14.02 o                         
   5   9   6        115.83        153.41        19.51 o                         
   6   9   6          0.48         -0.02        14.57 o                         
  -5  10   6          6.65          2.77        12.29 o                         
  -4  10   6          0.20         -2.87        10.35 o                         
  -3  10   6          4.71         -4.24        17.14 o                         
  -2  10   6        121.43        115.85        46.85 o                         
  -1  10   6         25.74         12.45        22.50 o                         
   0  10   6         55.07        111.85        29.51 o                         
   1  10   6          4.59         11.11        10.19 o                         
   2  10   6          9.12          5.73        10.33 o                         
   3  10   6          0.62          8.39        11.66 o                         
   4  10   6         16.86         33.86        14.38 o                         
   5  10   6          0.12         10.73        14.48 o                         
  -4  11   6         20.69         32.11        15.80 o                         
  -3  11   6         76.33         71.50        14.32 o                         
  -2  11   6         70.05         95.90        14.95 o                         
  -1  11   6          0.37          2.71        10.07 o                         
   0  11   6          7.88         19.47        11.12 o                         
   1  11   6        704.94        762.03        74.24 o                         
   2  11   6         32.98         48.10        13.85 o                         
   3  11   6          7.70         12.83        12.56 o                         
   4  11   6          2.09          7.23        13.85 o                         
  -3  12   6          4.27         35.41        38.36 o                         
  -2  12   6         44.01         62.55        23.78 o                         
  -1  12   6          0.47         16.04        12.77 o                         
   0  12   6         20.44          9.61        12.81 o                         
   1  12   6          2.77          7.96        13.03 o                         
   2  12   6          0.09         21.89        14.42 o                         
  -9   0   7         33.03          6.30        31.03 o                         
  -7   0   7        804.33        713.38        51.72 o                         
  -5   0   7         89.75         86.97        12.61 o                         
  -3   0   7         17.16         13.32         7.13 o                         
  -1   0   7       7448.85       7051.07        65.57 o                         
   1   0   7       1188.20       1103.30        18.00 o                         
   3   0   7       1409.61       1384.72        28.17 o                         
   5   0   7        244.14        251.55        16.70 o                         
   7   0   7          1.13          7.73        13.94 o                         
   9   0   7         58.96         54.95        32.60 o                         
  -9   1   7          9.00          8.33        13.99 o                         
  -8   1   7          2.24         -1.30        11.10 o                         
  -7   1   7         86.64         76.64        18.82 o                         
  -6   1   7        211.84        202.63        14.53 o                         
  -5   1   7        646.84        669.94        20.86 o                         
  -4   1   7          0.13          5.59         5.08 o                         
  -3   1   7         95.28         91.22         6.49 o                         
  -2   1   7         76.71         86.06         5.60 o                         
  -1   1   7        938.68        834.95        10.60 o                         
   0   1   7         12.94         13.98         3.49 o                         
   1   1   7       1414.66       1295.61        14.63 o                         
   2   1   7         37.71         40.46         4.92 o                         
   3   1   7        442.62        479.81        12.04 o                         
   4   1   7        132.78        169.03         9.17 o                         
   5   1   7        258.48        260.49        15.18 o                         
   6   1   7          3.96         -0.15         8.80 o                         
   7   1   7          0.19         -8.89         9.27 o                         
   8   1   7          6.34         10.41        12.44 o                         
   9   1   7         66.96         73.04        18.98 o                         
  -9   2   7          0.27          2.49        14.64 o                         
  -8   2   7         45.00         29.02        13.75 o                         
  -7   2   7        278.55        323.89        28.87 o                         
  -6   2   7          0.28          5.23         8.79 o                         
  -5   2   7        239.20        286.29        14.72 o                         
  -4   2   7        491.36        485.66        16.02 o                         
  -3   2   7        167.74        189.60         9.07 o                         
  -2   2   7        602.76        513.26         9.94 o                         
  -1   2   7       2016.20       1975.15        22.94 o                         
   0   2   7       2971.65       2816.76        27.60 o                         
   1   2   7         24.51         11.93         4.93 o                         
   2   2   7       1106.79       1040.10        15.71 o                         
   3   2   7        961.91        925.36        21.51 o                         
   4   2   7        268.46        297.26        11.38 o                         
   5   2   7         82.95        113.19         9.74 o                         
   6   2   7         56.89         60.57         9.83 o                         
   7   2   7          2.27        -10.10        10.10 o                         
   8   2   7          1.72         29.00        12.54 o                         
   9   2   7         27.50         41.10        22.42 o                         
  -9   3   7          1.26          2.79        16.13 o                         
  -8   3   7        135.47        120.15        17.52 o                         
  -7   3   7        114.31        113.46        14.51 o                         
  -6   3   7        160.73        166.76        15.19 o                         
  -5   3   7         80.66         93.14        11.25 o                         
  -4   3   7         13.63         19.05         6.71 o                         
  -3   3   7        249.50        280.84        10.16 o                         
  -2   3   7          1.48          3.59         4.04 o                         
  -1   3   7        409.87        420.37         9.87 o                         
   0   3   7        914.17        873.36        14.15 o                         
   1   3   7         37.91         36.87         4.35 o                         
   2   3   7        164.12        228.54         8.01 o                         
   3   3   7          0.99          0.54         4.78 o                         
   4   3   7        110.07         82.61         8.02 o                         
   5   3   7        292.56        302.10        13.91 o                         
   6   3   7        459.08        458.65        19.58 o                         
   7   3   7         22.46         37.77        12.33 o                         
   8   3   7         13.15         -0.50        12.95 o                         
  -8   4   7         71.55         70.02        16.07 o                         
  -7   4   7        112.53        111.19        15.22 o                         
  -6   4   7        140.69        155.99        15.84 o                         
  -5   4   7         23.99         22.05         8.67 o                         
  -4   4   7         17.97         33.70        11.93 o                         
  -3   4   7         59.30         51.33         9.35 o                         
  -2   4   7         42.35         51.27        11.10 o                         
  -1   4   7         95.41        125.54         9.09 o                         
   0   4   7        530.29        494.02        18.73 o                         
   1   4   7        251.70        255.80         9.98 o                         
   2   4   7        282.47        322.76        14.09 o                         
   3   4   7         10.58          4.61         4.84 o                         
   4   4   7        105.16        104.33         8.63 o                         
   5   4   7         32.87         36.06         8.62 o                         
   6   4   7        489.06        452.62        23.69 o                         
   7   4   7         32.23         34.09        12.89 o                         
   8   4   7         43.25         60.37        15.04 o                         
  -8   5   7         17.71         22.80        15.42 o                         
  -7   5   7        174.29        151.67        18.56 o                         
  -6   5   7        420.49        391.30        24.30 o                         
  -5   5   7         15.93         21.00        11.33 o                         
  -4   5   7         34.34         19.15         9.63 o                         
  -3   5   7          0.62          0.54         6.96 o                         
  -2   5   7       1788.76       1702.65        30.56 o                         
  -1   5   7          2.66          1.60         6.91 o                         
   0   5   7        177.55        205.75        12.98 o                         
   1   5   7         30.85         28.14         4.92 o                         
   2   5   7       1047.59       1140.39        18.69 o                         
   3   5   7         20.96         17.33         6.20 o                         
   4   5   7        411.10        391.38        15.19 o                         
   5   5   7        272.88        258.30        15.45 o                         
   6   5   7         53.11         46.91        12.27 o                         
   7   5   7          1.83          2.13        11.39 o                         
   8   5   7         56.95         90.25        17.12 o                         
  -8   6   7          0.67         10.46        15.48 o                         
  -7   6   7         19.89          3.37        13.32 o                         
  -6   6   7          8.46         20.73        14.22 o                         
  -5   6   7        198.13        199.56        18.58 o                         
  -4   6   7        123.43        121.23        13.66 o                         
  -3   6   7         92.60        112.10        14.38 o                         
  -2   6   7       1512.66       1544.32        29.65 o                         
  -1   6   7          6.50         14.79         8.09 o                         
   0   6   7        118.48        136.13        11.94 o                         
   1   6   7       1423.39       1497.55        22.41 o                         
   2   6   7         90.53        118.58         7.67 o                         
   3   6   7        285.27        284.40        12.99 o                         
   4   6   7        727.16        706.44        27.33 o                         
   5   6   7        728.28        745.07        32.32 o                         
   6   6   7         19.16         14.13        11.12 o                         
   7   6   7         32.66         39.07        13.68 o                         
   8   6   7         34.12         15.85        14.22 o                         
  -7   7   7          7.94         11.13        14.63 o                         
  -6   7   7          9.97         10.65        12.73 o                         
  -5   7   7         10.56         12.84        12.90 o                         
  -4   7   7         96.90         81.11        24.48 o                         
  -3   7   7        960.70        925.62        28.83 o                         
  -2   7   7       2963.82       2890.54        50.51 o                         
  -1   7   7          4.89         23.79        11.34 o                         
   0   7   7          2.67          0.31        10.06 o                         
   1   7   7         69.68         74.79         9.97 o                         
   2   7   7          0.56         -6.02         6.02 o                         
   3   7   7        420.27        406.13        17.07 o                         
   4   7   7       1098.58       1095.84        29.78 o                         
   5   7   7         58.14         48.19        11.42 o                         
   6   7   7        136.18        148.31        15.40 o                         
   7   7   7        109.44        108.19        18.49 o                         
  -7   8   7         23.63         27.10        16.18 o                         
  -6   8   7        160.63        175.93        22.46 o                         
  -5   8   7        121.24        131.74        18.95 o                         
  -4   8   7        245.97        241.57        21.83 o                         
  -3   8   7        646.38        690.66        50.09 o                         
  -2   8   7        553.67        597.65        26.61 o                         
  -1   8   7        324.74        298.25        28.65 o                         
   0   8   7        152.63        140.99        11.97 o                         
   1   8   7        528.86        467.54        20.88 o                         
   2   8   7          0.78          0.42         7.66 o                         
   3   8   7         96.89        106.16        12.43 o                         
   4   8   7         71.59         44.65        16.50 o                         
   5   8   7        221.03        215.58        20.79 o                         
   6   8   7          4.07          2.98        14.38 o                         
   7   8   7         12.27          3.76        17.10 o                         
  -6   9   7         12.53         -2.16        13.02 o                         
  -5   9   7        199.76        222.03        19.33 o                         
  -4   9   7          6.06         19.78        14.25 o                         
  -3   9   7        136.29        136.88        16.42 o                         
  -2   9   7         60.39         59.61        20.20 o                         
  -1   9   7         81.24         77.34        16.15 o                         
   0   9   7        112.54        139.27        19.00 o                         
   1   9   7        198.26        175.89        15.83 o                         
   2   9   7        112.51        105.04        15.59 o                         
   3   9   7         13.36         -2.20         9.28 o                         
   4   9   7          6.24         24.61        11.81 o                         
   5   9   7        159.83        140.88        19.12 o                         
   6   9   7          9.01          4.46        14.63 o                         
  -5  10   7         10.63          2.11        11.85 o                         
  -4  10   7          0.00         10.33        12.52 o                         
  -3  10   7         13.00          4.71        10.85 o                         
  -2  10   7        385.00        407.17        43.54 o                         
  -1  10   7         92.31         75.10        20.06 o                         
   0  10   7         18.00         24.83        17.17 o                         
   1  10   7        174.63        202.63        20.58 o                         
   2  10   7          4.02          9.10        10.25 o                         
   3  10   7         34.27         33.23        12.65 o                         
   4  10   7         88.21        112.66        17.39 o                         
   5  10   7          3.92         -3.59        13.91 o                         
  -4  11   7          8.78          5.10        18.42 o                         
  -3  11   7         15.73         16.46        12.56 o                         
  -2  11   7          0.02        -10.43        10.43 o                         
  -1  11   7         63.21         52.02        29.51 o                         
   0  11   7         36.45         -8.65        47.21 o                         
   1  11   7         19.85         26.72        22.56 o                         
   2  11   7         32.81         44.49        13.78 o                         
   3  11   7          7.17         -2.93        11.77 o                         
   4  11   7         20.36          8.50        18.74 o                         
  -2  12   7         97.65        114.30        16.74 o                         
  -1  12   7         55.72         44.46        22.15 o                         
   0  12   7         89.19        100.62        38.32 o                         
   1  12   7         41.19         54.79        14.86 o                         
   2  12   7         20.55         27.34        14.91 o                         
  -8   0   8        391.27        301.84        31.21 o                         
  -6   0   8       5522.38       5517.83       107.67 o                         
  -4   0   8       5545.37       5204.25        76.87 o                         
  -2   0   8       1733.71       1605.55        23.59 o                         
   0   0   8          4.01          0.69         4.84 o                         
   2   0   8      12045.98      12241.76       132.98 o                         
   4   0   8          9.92         14.99         8.17 o                         
   6   0   8         39.26         38.62        12.05 o                         
   8   0   8         30.21         78.14        28.35 o                         
  -9   1   8         22.63         12.30        15.16 o                         
  -8   1   8         14.33         37.23        13.13 o                         
  -7   1   8          2.80          0.02        11.51 o                         
  -6   1   8        381.44        384.62        24.61 o                         
  -5   1   8        372.71        434.40        18.28 o                         
  -4   1   8       2964.11       2885.57        35.57 o                         
  -3   1   8        173.19        159.83         7.28 o                         
  -2   1   8          2.08          1.44         3.58 o                         
  -1   1   8       3850.35       3611.59        29.13 o                         
   0   1   8       2068.18       1947.96        18.06 o                         
   1   1   8         45.04         54.57         5.81 o                         
   2   1   8       1080.74       1019.55        14.88 o                         
   3   1   8        840.48        936.65        15.71 o                         
   4   1   8        301.81        326.97        12.06 o                         
   5   1   8         29.49         10.55         6.29 o                         
   6   1   8         13.38         18.47         8.37 o                         
   7   1   8         11.66          6.04        10.36 o                         
   8   1   8         45.11         37.66        16.26 o                         
   9   1   8         40.39         32.52        19.72 o                         
  -9   2   8          1.20         16.27        14.93 o                         
  -8   2   8          7.66        -10.00        17.89 o                         
  -7   2   8         20.37          3.44        12.70 o                         
  -6   2   8          2.51         -7.28         9.26 o                         
  -5   2   8        328.92        299.27        15.11 o                         
  -4   2   8        302.08        367.84        16.12 o                         
  -3   2   8        628.15        587.79        16.17 o                         
  -2   2   8       1407.77       1308.74        16.33 o                         
  -1   2   8        606.74        681.95        10.93 o                         
   0   2   8        486.04        514.72         7.97 o                         
   1   2   8        915.53        875.02        11.43 o                         
   2   2   8       4812.00       4489.03        42.44 o                         
   3   2   8        954.78        998.03        19.31 o                         
   4   2   8         40.32         41.64         6.44 o                         
   5   2   8        291.69        330.38        14.48 o                         
   6   2   8          0.01         -4.99         7.91 o                         
   7   2   8         33.52         26.25        11.26 o                         
   8   2   8         25.00         62.82        16.38 o                         
   9   2   8         34.85         77.45        45.00 o                         
  -9   3   8          3.13          2.40        14.07 o                         
  -8   3   8          6.02        -12.08        12.08 o                         
  -7   3   8        197.46        200.81        17.43 o                         
  -6   3   8          0.00          1.40         9.06 o                         
  -5   3   8         26.11         30.34         9.08 o                         
  -4   3   8         88.27         90.06         8.65 o                         
  -3   3   8        200.67        191.27         8.46 o                         
  -2   3   8       2990.07       3008.88        30.19 o                         
  -1   3   8        151.74        129.00         6.80 o                         
   0   3   8       1234.88       1255.81        14.97 o                         
   1   3   8       3245.31       3377.54        29.17 o                         
   2   3   8        784.69        859.68        13.00 o                         
   3   3   8        115.56        124.76         8.93 o                         
   4   3   8        115.07        111.88         8.75 o                         
   5   3   8          2.28         -6.22         6.22 o                         
   6   3   8        107.17         95.54        15.09 o                         
   7   3   8         15.84          9.85        11.31 o                         
   8   3   8          4.67         -2.34        12.84 o                         
  -8   4   8         52.95         29.22        17.02 o                         
  -7   4   8        140.21        150.68        21.75 o                         
  -6   4   8         49.86         34.19        12.43 o                         
  -5   4   8        422.58        407.55        18.67 o                         
  -4   4   8        400.49        443.11        17.03 o                         
  -3   4   8          3.59         -4.02         6.09 o                         
  -2   4   8        141.38        132.64        11.27 o                         
  -1   4   8       1730.62       1860.51        29.19 o                         
   0   4   8       3910.47       4166.80        46.75 o                         
   1   4   8       1154.38       1135.19        16.58 o                         
   2   4   8         80.76         63.49         5.30 o                         
   3   4   8        747.36        712.90        14.44 o                         
   4   4   8         14.27         17.42         7.16 o                         
   5   4   8        215.43        219.81        13.40 o                         
   6   4   8        294.99        303.05        18.21 o                         
   7   4   8          0.18         10.84        12.10 o                         
   8   4   8          5.83         -2.10        13.33 o                         
  -8   5   8          4.65          5.45        14.65 o                         
  -7   5   8         53.24         30.32        20.13 o                         
  -6   5   8          0.06          5.96        12.25 o                         
  -5   5   8         59.91         48.65        13.35 o                         
  -4   5   8          1.86          2.35         9.19 o                         
  -3   5   8         65.02         87.86         8.51 o                         
  -2   5   8        772.77        831.00        20.95 o                         
  -1   5   8         10.00          2.18         7.18 o                         
   0   5   8        140.64        157.00        12.38 o                         
   1   5   8        952.20        976.10        16.66 o                         
   2   5   8         54.41         49.93         5.68 o                         
   3   5   8        509.97        516.80        18.27 o                         
   4   5   8         11.92         17.55         7.49 o                         
   5   5   8        205.95        212.90        13.48 o                         
   6   5   8         59.63         36.45        12.24 o                         
   7   5   8          1.66          5.50        13.52 o                         
   8   5   8         11.59         -0.69        13.87 o                         
  -8   6   8         49.52         60.35        17.58 o                         
  -7   6   8         14.41         39.52        17.20 o                         
  -6   6   8         53.91         60.82        16.43 o                         
  -5   6   8          5.96        -10.58        10.58 o                         
  -4   6   8        148.20        136.54        16.46 o                         
  -3   6   8        322.42        368.42        18.55 o                         
  -2   6   8        597.92        578.94        48.89 o                         
  -1   6   8        818.30        819.59        25.17 o                         
   0   6   8        150.37        128.90        12.09 o                         
   1   6   8         49.43         61.43         7.51 o                         
   2   6   8        336.63        351.30        11.44 o                         
   3   6   8         79.82         82.08         9.08 o                         
   4   6   8          1.24          4.60         8.18 o                         
   5   6   8         19.01          7.83         9.75 o                         
   6   6   8        113.82         89.89        14.86 o                         
   7   6   8        178.89        164.19        18.34 o                         
  -7   7   8          0.03         -7.25        13.84 o                         
  -6   7   8         14.66         25.45        18.42 o                         
  -5   7   8        138.81        115.77        17.10 o                         
  -4   7   8        126.62        134.38        26.73 o                         
  -3   7   8        349.33        425.97        49.96 o                         
  -2   7   8         12.69          4.51         9.80 o                         
  -1   7   8        457.50        401.26        38.38 o                         
   0   7   8       1451.38       1470.59        41.03 o                         
   1   7   8        147.10        160.41        12.32 o                         
   2   7   8        315.61        310.96        14.18 o                         
   3   7   8         84.84         70.86         9.21 o                         
   4   7   8        182.65        175.43        13.92 o                         
   5   7   8        140.46        155.60        14.60 o                         
   6   7   8          0.24         -9.99         9.99 o                         
   7   7   8         18.93         20.97        21.05 o                         
  -7   8   8         44.61         20.09        15.81 o                         
  -6   8   8        203.14        187.87        19.00 o                         
  -5   8   8        385.81        469.49        28.95 o                         
  -4   8   8         81.52         96.94        15.92 o                         
  -3   8   8          9.89          9.14        10.29 o                         
  -2   8   8       1296.42       1235.19        31.89 o                         
  -1   8   8       1733.21       1565.60        45.33 o                         
   0   8   8        210.03        205.57        20.84 o                         
   1   8   8        905.69        877.41        46.04 o                         
   2   8   8          2.47         -2.28         7.30 o                         
   3   8   8        416.77        475.23        18.01 o                         
   4   8   8        213.94        214.41        17.60 o                         
   5   8   8         62.00         22.72        13.78 o                         
   6   8   8         40.16         19.26        14.92 o                         
  -6   9   8         98.69        106.62        23.50 o                         
  -5   9   8         56.17         72.71        14.56 o                         
  -4   9   8         73.57         56.02        14.83 o                         
  -3   9   8          1.87         10.94        15.93 o                         
  -2   9   8        116.13         95.93        18.88 o                         
  -1   9   8         45.05         26.95        14.03 o                         
   0   9   8        263.73        281.95        24.75 o                         
   1   9   8          0.11          2.88         9.79 o                         
   2   9   8          6.28          8.92         8.78 o                         
   3   9   8         40.71         60.20        11.71 o                         
   4   9   8          4.34         -2.12        15.06 o                         
   5   9   8         92.53         58.75        14.54 o                         
   6   9   8          7.09         19.79        16.53 o                         
  -5  10   8        125.81         96.31        19.37 o                         
  -4  10   8         14.23         -9.06        19.06 o                         
  -3  10   8          7.65          5.14        11.27 o                         
  -2  10   8         57.95         60.22        19.08 o                         
  -1  10   8          0.73          4.85        13.93 o                         
   0  10   8          0.05         21.97        17.74 o                         
   1  10   8         21.17         37.99        10.94 o                         
   2  10   8        428.06        441.95        24.45 o                         
   3  10   8          3.58         11.00        14.37 o                         
   4  10   8        201.28        179.08        19.16 o                         
   5  10   8          6.69         -1.64        14.62 o                         
  -4  11   8         19.77          9.12        14.49 o                         
  -3  11   8          0.55          0.89        13.87 o                         
  -2  11   8          1.29         18.07        19.63 o                         
  -1  11   8        150.09        127.80        25.88 o                         
   0  11   8         14.67          7.35        18.15 o                         
   1  11   8        125.03        115.85        15.58 o                         
   2  11   8          0.32         -8.87        11.55 o                         
   3  11   8          0.78         -8.46        18.68 o                         
   4  11   8          1.37         10.15        13.75 o                         
  -2  12   8          8.83         -9.56        39.83 o                         
  -1  12   8          4.28        -17.08        17.08 o                         
   0  12   8         18.69          6.14        20.55 o                         
   1  12   8         10.65          7.20        13.30 o                         
   2  12   8          4.33         -8.56        12.65 o                         
  -9   0   9        201.82        112.51        32.78 o                         
  -7   0   9         14.32          4.59        16.90 o                         
  -5   0   9         12.97         12.27        10.94 o                         
  -3   0   9        284.66        318.48        12.75 o                         
  -1   0   9        124.70        126.99         8.91 o                         
   1   0   9        466.18        423.33        12.68 o                         
   3   0   9       8292.85       8806.47       103.22 o                         
   5   0   9          9.22         33.19        10.27 o                         
   7   0   9          2.86          5.60        14.14 o                         
   9   0   9         66.72         64.17        30.78 o                         
  -9   1   9         22.72         26.09        16.13 o                         
  -8   1   9         34.23         35.49        15.59 o                         
  -7   1   9          0.53        -11.93        11.93 o                         
  -6   1   9        209.98        213.91        15.04 o                         
  -5   1   9        274.17        276.78        14.71 o                         
  -4   1   9        258.80        325.59        12.64 o                         
  -3   1   9        165.45        156.21         7.21 o                         
  -2   1   9        262.91        272.98         7.81 o                         
  -1   1   9       2094.13       1827.08        18.09 o                         
   0   1   9       4260.36       4129.56        32.74 o                         
   1   1   9       1922.18       1776.62        19.03 o                         
   2   1   9       1141.79       1072.23        14.81 o                         
   3   1   9          0.16         -2.88         4.63 o                         
   4   1   9        165.55        189.39        10.46 o                         
   5   1   9          3.77         11.65         6.67 o                         
   6   1   9         17.20         18.32         8.52 o                         
   7   1   9        224.77        240.53        18.75 o                         
   8   1   9          1.90        -12.38        12.38 o                         
  -9   2   9          2.79        -13.46        13.46 o                         
  -8   2   9          3.15         -2.73        17.95 o                         
  -7   2   9          0.12         -5.15        12.77 o                         
  -6   2   9         74.80         83.54        12.47 o                         
  -5   2   9         37.35         31.30         8.71 o                         
  -4   2   9         95.12         80.13         8.77 o                         
  -3   2   9        204.52        215.49         8.13 o                         
  -2   2   9       1184.85       1164.78        15.51 o                         
  -1   2   9        993.74        995.96        11.80 o                         
   0   2   9         72.91         78.53         4.18 o                         
   1   2   9       1699.16       1716.76        17.62 o                         
   2   2   9         21.87         43.16         5.29 o                         
   3   2   9        485.20        531.54        14.40 o                         
   4   2   9        229.15        285.65        14.08 o                         
   5   2   9        116.91        145.30        14.32 o                         
   6   2   9          1.26          3.83         8.39 o                         
   7   2   9         66.86         67.34        12.63 o                         
   8   2   9         70.17         80.21        21.33 o                         
  -9   3   9          0.78         -2.64        15.06 o                         
  -8   3   9          5.20         -0.51        14.57 o                         
  -7   3   9         81.47         90.86        20.53 o                         
  -6   3   9         53.79         61.45        11.47 o                         
  -5   3   9          2.15         -0.64         9.02 o                         
  -4   3   9          8.08         -4.58         5.85 o                         
  -3   3   9         18.90         25.66         4.72 o                         
  -2   3   9         25.52         10.64         5.20 o                         
  -1   3   9        114.74        136.68         7.41 o                         
   0   3   9       5556.66       5507.53        49.53 o                         
   1   3   9        809.82        801.09        11.61 o                         
   2   3   9          0.00         -3.08         3.86 o                         
   3   3   9        184.85        172.53         9.13 o                         
   4   3   9        258.07        275.31        13.82 o                         
   5   3   9        101.49        112.77        11.41 o                         
   6   3   9        188.06        172.84        15.19 o                         
   7   3   9         10.76          8.85        11.81 o                         
   8   3   9         44.83         52.68        14.32 o                         
  -8   4   9        165.19        183.79        26.92 o                         
  -7   4   9         11.70          8.08        13.64 o                         
  -6   4   9        215.74        235.35        20.73 o                         
  -5   4   9         54.97         57.01        10.07 o                         
  -4   4   9          9.82          0.86         6.65 o                         
  -3   4   9          0.02         -1.62         6.76 o                         
  -2   4   9         43.48         53.82         6.87 o                         
  -1   4   9        309.09        298.14         8.86 o                         
   0   4   9        459.96        487.61        11.67 o                         
   1   4   9        500.68        534.43        12.03 o                         
   2   4   9          7.20         13.23         4.73 o                         
   3   4   9         26.95         36.14         6.28 o                         
   4   4   9        659.09        708.35        19.61 o                         
   5   4   9        791.38        809.00        22.37 o                         
   6   4   9        432.75        442.81        21.25 o                         
   7   4   9          0.52         -1.99        14.05 o                         
   8   4   9          3.25          2.54        14.04 o                         
  -8   5   9          0.55         13.08        17.54 o                         
  -7   5   9          8.27         12.30        16.47 o                         
  -6   5   9        112.76         95.79        16.55 o                         
  -5   5   9          0.00         -4.33        10.67 o                         
  -4   5   9        426.34        479.81        22.49 o                         
  -3   5   9          4.81          9.41         6.73 o                         
  -2   5   9          2.81         -2.02         6.71 o                         
  -1   5   9        482.03        462.21        17.18 o                         
   0   5   9        830.02        785.40        18.06 o                         
   1   5   9        248.55        253.80         9.80 o                         
   2   5   9        153.50        143.20         7.79 o                         
   3   5   9         17.44         24.86         5.96 o                         
   4   5   9        936.14        954.12        21.81 o                         
   5   5   9         28.28         19.18         9.03 o                         
   6   5   9          0.20          2.92        10.85 o                         
   7   5   9        301.57        317.06        22.28 o                         
   8   5   9         92.54         69.78        18.49 o                         
  -8   6   9         25.44         30.00        16.83 o                         
  -7   6   9          0.80         -4.10        16.82 o                         
  -6   6   9         70.43         92.84        18.20 o                         
  -5   6   9         59.95         71.56        14.14 o                         
  -4   6   9          4.53          2.57         9.77 o                         
  -3   6   9         57.44         59.13         8.62 o                         
  -2   6   9        371.82        367.11        15.87 o                         
  -1   6   9         24.52         28.62        10.86 o                         
   0   6   9         18.99         17.78         8.94 o                         
   1   6   9        714.37        700.21        17.21 o                         
   2   6   9       2080.45       2128.57        27.15 o                         
   3   6   9        681.18        627.79        16.72 o                         
   4   6   9         44.09         52.76         9.63 o                         
   5   6   9        278.14        264.68        17.76 o                         
   6   6   9          8.82         18.99        11.73 o                         
   7   6   9         47.24         46.21        14.02 o                         
  -7   7   9         13.32        -12.91        13.74 o                         
  -6   7   9         15.98          9.88        14.51 o                         
  -5   7   9         80.43         74.87        15.72 o                         
  -4   7   9        597.64        587.66        40.26 o                         
  -3   7   9         85.81        101.06        14.48 o                         
  -2   7   9          0.37         -9.20         9.20 o                         
  -1   7   9          0.01         12.99        11.18 o                         
   0   7   9        150.86        170.26        16.58 o                         
   1   7   9        149.55        185.72        12.98 o                         
   2   7   9          0.51          0.76         6.63 o                         
   3   7   9          3.03          4.27         7.40 o                         
   4   7   9        363.15        342.48        17.94 o                         
   5   7   9        439.66        399.84        21.42 o                         
   6   7   9        133.13        123.35        15.30 o                         
   7   7   9          0.98         -6.50        12.01 o                         
  -7   8   9          1.98          0.59        14.40 o                         
  -6   8   9          0.71          1.50        18.10 o                         
  -5   8   9          9.92          8.91        13.79 o                         
  -4   8   9         75.34         78.98        14.15 o                         
  -3   8   9        276.12        288.70        33.44 o                         
  -2   8   9        686.58        630.09        34.69 o                         
  -1   8   9        245.15        249.24        22.31 o                         
   0   8   9         29.28         32.33        23.96 o                         
   1   8   9        847.01        779.13        26.73 o                         
   2   8   9         19.51         17.51         7.44 o                         
   3   8   9        229.14        240.70        13.96 o                         
   4   8   9         15.36          7.29         9.61 o                         
   5   8   9          1.90          2.89        12.68 o                         
   6   8   9         16.14         -2.37        15.44 o                         
  -6   9   9          2.87         -3.38        13.47 o                         
  -5   9   9        327.25        370.24        28.10 o                         
  -4   9   9         23.48         30.18        14.08 o                         
  -3   9   9         51.58         21.08        16.01 o                         
  -2   9   9         15.49         36.12        26.77 o                         
  -1   9   9         60.04         62.08        16.59 o                         
   0   9   9        217.87        209.13        22.07 o                         
   1   9   9        184.78        209.57        22.25 o                         
   2   9   9          2.99          4.42         8.29 o                         
   3   9   9         65.74         54.02        11.99 o                         
   4   9   9         11.26          6.91        12.06 o                         
   5   9   9         28.03         19.38        14.69 o                         
   6   9   9          0.01        -12.97        12.97 o                         
  -5  10   9          9.52         -4.98        13.64 o                         
  -4  10   9         52.14         39.62        20.44 o                         
  -3  10   9         78.94         19.02        37.94 o                         
  -2  10   9          0.21         -7.82        19.02 o                         
  -1  10   9         13.18         -3.74        14.94 o                         
   0  10   9          0.01         -6.19        13.29 o                         
   1  10   9         29.04         45.77        18.22 o                         
   2  10   9        165.46        216.19        19.45 o                         
   3  10   9         11.74         16.23        12.32 o                         
   4  10   9          3.58         14.41        13.65 o                         
   5  10   9         37.37         40.39        16.81 o                         
  -4  11   9         50.01         35.90        16.40 o                         
  -3  11   9         84.63         75.64        19.38 o                         
  -2  11   9        294.54        272.73        34.20 o                         
  -1  11   9         12.27         28.18        19.09 o                         
   0  11   9         62.31         75.67        22.52 o                         
   1  11   9        115.77        136.57        15.85 o                         
   2  11   9        123.03        156.81        18.93 o                         
   3  11   9         14.60         12.09        13.82 o                         
   4  11   9          7.43         -0.34        14.38 o                         
  -2  12   9         31.06         36.71        22.85 o                         
  -1  12   9         13.76         10.66        20.32 o                         
   0  12   9         89.96         64.79        23.90 o                         
   1  12   9          0.05          4.15        21.45 o                         
   2  12   9          1.61         17.19        19.55 o                         
  -8   0  10       1454.30       1413.30       104.17 o                         
  -6   0  10       2333.72       2252.22        86.70 o                         
  -4   0  10        553.32        601.27        24.09 o                         
  -2   0  10        106.52         94.56         9.04 o                         
   0   0  10         15.07         13.37         5.70 o                         
   2   0  10        202.84        193.55        10.73 o                         
   4   0  10          2.91         -3.47         7.65 o                         
   6   0  10         19.90         29.13        15.54 o                         
   8   0  10         43.28         48.97        24.13 o                         
  -9   1  10          0.01         14.34        15.62 o                         
  -8   1  10         83.74         69.11        17.09 o                         
  -7   1  10        128.43        126.48        18.50 o                         
  -6   1  10         13.39         29.30        11.19 o                         
  -5   1  10         18.97          7.48         7.82 o                         
  -4   1  10         64.24         63.27         7.36 o                         
  -3   1  10         22.82         30.80         5.72 o                         
  -2   1  10        235.57        229.13         9.31 o                         
  -1   1  10        242.65        233.09         6.75 o                         
   0   1  10       4991.33       4704.40        38.69 o                         
   1   1  10       1190.33       1223.79        15.63 o                         
   2   1  10          4.40          5.72         4.23 o                         
   3   1  10        220.10        271.46        10.26 o                         
   4   1  10        125.10        100.74         8.19 o                         
   5   1  10         61.61         63.55         8.93 o                         
   6   1  10         15.39         37.30         9.36 o                         
   7   1  10         81.91         47.81        13.44 o                         
   8   1  10         22.83         31.67        14.29 o                         
  -9   2  10          0.65         14.42        14.64 o                         
  -8   2  10          2.32         -2.59        14.16 o                         
  -7   2  10        107.10         85.76        22.34 o                         
  -6   2  10         21.49         33.23        10.82 o                         
  -5   2  10        419.08        403.46        24.43 o                         
  -4   2  10        375.57        355.45        14.77 o                         
  -3   2  10         81.76         60.75         5.38 o                         
  -2   2  10       1674.31       1644.20        19.52 o                         
  -1   2  10        670.39        674.06        10.91 o                         
   0   2  10         58.29         55.92         4.63 o                         
   1   2  10        632.71        651.78        11.31 o                         
   2   2  10       1014.11       1097.36        15.79 o                         
   3   2  10        654.82        688.11        15.64 o                         
   4   2  10        238.13        265.33        13.00 o                         
   5   2  10        294.84        322.46        22.47 o                         
   6   2  10         34.59         29.35         9.42 o                         
   7   2  10          4.35          4.97        11.62 o                         
   8   2  10          0.00         15.42        14.50 o                         
  -8   3  10         44.74         41.84        16.80 o                         
  -7   3  10          7.54         -0.38        12.68 o                         
  -6   3  10          4.31          7.50        10.12 o                         
  -5   3  10         67.45         68.66        10.75 o                         
  -4   3  10        372.25        423.95        17.11 o                         
  -3   3  10          3.78         -3.44         3.84 o                         
  -2   3  10        565.43        550.29        11.73 o                         
  -1   3  10        607.23        671.07        16.29 o                         
   0   3  10       6031.40       6013.80        54.24 o                         
   1   3  10       1205.04       1232.62        15.34 o                         
   2   3  10        188.16        232.49         8.13 o                         
   3   3  10          0.04         -5.08         5.08 o                         
   4   3  10         53.47         41.39         7.57 o                         
   5   3  10        170.72        170.53        11.56 o                         
   6   3  10         20.48          7.18        10.01 o                         
   7   3  10        223.18        243.90        28.90 o                         
   8   3  10          1.35          3.80        13.77 o                         
  -8   4  10          3.34         -5.69        18.26 o                         
  -7   4  10        142.73        127.28        17.99 o                         
  -6   4  10        228.20        227.88        17.32 o                         
  -5   4  10         50.50         63.66        10.83 o                         
  -4   4  10         22.43         20.27         7.56 o                         
  -3   4  10         24.82         45.71         9.51 o                         
  -2   4  10        710.67        669.03        17.00 o                         
  -1   4  10       5337.73       5171.98        47.48 o                         
   0   4  10        563.67        564.04        12.09 o                         
   1   4  10        201.54        212.07         7.55 o                         
   2   4  10         81.62         74.43         6.54 o                         
   3   4  10          9.60          9.08         5.41 o                         
   4   4  10       1309.04       1314.50        25.16 o                         
   5   4  10        350.75        336.17        16.13 o                         
   6   4  10        283.45        279.67        22.29 o                         
   7   4  10        151.60        136.89        17.04 o                         
   8   4  10         49.72         44.04        15.35 o                         
  -8   5  10          7.24          7.28        21.98 o                         
  -7   5  10          4.72         -4.74        13.91 o                         
  -6   5  10          7.10         14.98        13.16 o                         
  -5   5  10         13.02         -2.83        10.78 o                         
  -4   5  10          3.13         -5.40        13.25 o                         
  -3   5  10          0.08          1.88         6.53 o                         
  -2   5  10         39.88         39.72         7.88 o                         
  -1   5  10          7.07          7.65         7.10 o                         
   0   5  10        374.58        447.16        16.25 o                         
   1   5  10          0.68         -0.61         4.64 o                         
   2   5  10        179.52        205.42         9.04 o                         
   3   5  10        858.12        855.59        16.34 o                         
   4   5  10        788.82        788.28        28.08 o                         
   5   5  10        458.71        467.59        19.01 o                         
   6   5  10         38.06         25.83        12.13 o                         
   7   5  10         17.57         11.37        12.85 o                         
   8   5  10         22.35         22.38        15.42 o                         
  -8   6  10         27.53         15.76        15.48 o                         
  -7   6  10         35.68         35.96        18.05 o                         
  -6   6  10         48.61         36.26        16.27 o                         
  -5   6  10         35.22         29.92        12.85 o                         
  -4   6  10         57.98         61.31        15.11 o                         
  -3   6  10        497.36        547.22        25.97 o                         
  -2   6  10         28.31         24.42         8.15 o                         
  -1   6  10         10.38          3.07         8.59 o                         
   0   6  10        175.34        186.43        14.54 o                         
   1   6  10         35.28         36.66         9.28 o                         
   2   6  10         55.59         73.42         7.91 o                         
   3   6  10        116.02        127.05         9.55 o                         
   4   6  10        737.72        730.69        22.65 o                         
   5   6  10        139.61        135.69        15.06 o                         
   6   6  10         24.71         24.95        11.96 o                         
   7   6  10         62.32         51.13        15.02 o                         
  -7   7  10         24.36         52.43        19.51 o                         
  -6   7  10         51.85         83.60        18.44 o                         
  -5   7  10          7.69         13.60        13.46 o                         
  -4   7  10          3.24         -8.68        10.07 o                         
  -3   7  10        499.39        485.02        19.00 o                         
  -2   7  10       1229.06       1206.00        30.30 o                         
  -1   7  10        435.38        478.87        41.62 o                         
   0   7  10        567.27        559.26        26.53 o                         
   1   7  10        123.94        141.95        11.55 o                         
   2   7  10        850.52        788.73        20.50 o                         
   3   7  10         37.57         54.44         9.53 o                         
   4   7  10         40.86         44.76        10.01 o                         
   5   7  10         72.02         57.82        12.94 o                         
   6   7  10         54.25         44.54        13.57 o                         
   7   7  10          2.71         -2.83        12.04 o                         
  -7   8  10         11.11          7.45        15.45 o                         
  -6   8  10          9.60          7.82        16.77 o                         
  -5   8  10         36.93         18.78        21.83 o                         
  -4   8  10         69.94         72.78        16.84 o                         
  -3   8  10        677.41        625.36        56.05 o                         
  -2   8  10        232.83        232.97        47.78 o                         
  -1   8  10        167.85        187.62        25.69 o                         
   0   8  10        135.90        108.44        18.00 o                         
   1   8  10        201.67        198.27        14.68 o                         
   2   8  10        129.79        129.30        10.43 o                         
   3   8  10        181.93        173.14        12.85 o                         
   4   8  10         62.89         47.96        11.58 o                         
   5   8  10         19.95         26.17        13.17 o                         
   6   8  10          0.15          5.34        14.50 o                         
  -6   9  10         21.44         25.80        14.04 o                         
  -5   9  10        142.44        140.63        19.80 o                         
  -4   9  10        108.88        140.98        28.17 o                         
  -3   9  10        149.97        120.49        21.49 o                         
  -2   9  10         18.56         11.18        15.12 o                         
  -1   9  10         47.00         27.96        14.65 o                         
   0   9  10         23.56         -1.14        18.68 o                         
   1   9  10        459.75        418.94        52.42 o                         
   2   9  10         63.91         79.38        14.64 o                         
   3   9  10         13.49         -0.55         9.64 o                         
   4   9  10          5.39          1.35        11.49 o                         
   5   9  10          0.91        -12.25        12.25 o                         
  -5  10  10          3.12         17.52        14.88 o                         
  -4  10  10         44.22         56.37        17.57 o                         
  -3  10  10          1.06         -8.43        16.10 o                         
  -2  10  10         91.04        112.35        21.08 o                         
  -1  10  10         85.32         79.51        18.97 o                         
   0  10  10        300.78        264.34        26.27 o                         
   1  10  10          0.14         -0.99        14.84 o                         
   2  10  10         53.99         79.52        16.18 o                         
   3  10  10         44.93         40.91        12.93 o                         
   4  10  10        164.84        194.06        20.95 o                         
   5  10  10         19.07         22.38        15.11 o                         
  -4  11  10          0.40        -12.24        12.24 o                         
  -3  11  10         29.33         23.61        18.95 o                         
  -2  11  10         14.08         -9.58        18.41 o                         
  -1  11  10         19.51         18.17        30.24 o                         
   0  11  10         12.54         15.79        19.92 o                         
   1  11  10         66.11         62.81        14.10 o                         
   2  11  10         47.66         37.81        14.22 o                         
   3  11  10         48.01         51.47        16.69 o                         
  -1  12  10         11.46         20.99        21.83 o                         
   0  12  10          1.44         -1.77        21.02 o                         
   1  12  10         11.27         -3.55        19.43 o                         
  -9   0  11         58.57         31.22        21.01 o                         
  -7   0  11        186.46        196.90        27.00 o                         
  -5   0  11         22.20         38.68        15.14 o                         
  -3   0  11        853.11        865.02        18.95 o                         
  -1   0  11        142.60        159.86         8.44 o                         
   1   0  11       1263.65       1227.45        21.41 o                         
   3   0  11          7.80         13.58         7.73 o                         
   5   0  11         24.18         29.97        13.38 o                         
   7   0  11        141.75        186.61        22.95 o                         
  -9   1  11        129.22        120.86        23.75 o                         
  -8   1  11        152.82        131.50        20.23 o                         
  -7   1  11        598.93        613.93        31.19 o                         
  -6   1  11          8.94         17.32        11.43 o                         
  -5   1  11          0.00          1.79         7.56 o                         
  -4   1  11        104.69        102.68         8.96 o                         
  -3   1  11         81.19        115.71         6.89 o                         
  -2   1  11        995.83        989.29        14.31 o                         
  -1   1  11        453.17        408.61         8.77 o                         
   0   1  11         62.10         82.63         5.66 o                         
   1   1  11         17.61         22.57         4.90 o                         
   2   1  11        126.16        184.34         8.08 o                         
   3   1  11        154.24        134.73        10.69 o                         
   4   1  11          0.04          2.08         5.80 o                         
   5   1  11        141.03        132.73        11.20 o                         
   6   1  11         17.52         28.51         9.39 o                         
   7   1  11        230.52        274.56        20.56 o                         
   8   1  11          9.11         17.05        14.88 o                         
  -9   2  11         11.71         16.05        14.77 o                         
  -8   2  11          3.34          7.37        15.48 o                         
  -7   2  11         13.22         -9.12        12.83 o                         
  -6   2  11        117.10        103.94        13.33 o                         
  -5   2  11          2.16          0.42         8.96 o                         
  -4   2  11        557.47        553.23        15.94 o                         
  -3   2  11          6.18          1.86         4.17 o                         
  -2   2  11        151.12        184.57         8.22 o                         
  -1   2  11         45.27         53.81         4.54 o                         
   0   2  11          0.39          8.27         3.73 o                         
   1   2  11       2864.26       2942.89        26.82 o                         
   2   2  11        983.67       1037.37        15.76 o                         
   3   2  11         91.53         93.37         8.02 o                         
   4   2  11          6.68          0.06         6.40 o                         
   5   2  11        330.47        370.81        15.95 o                         
   6   2  11         84.61         69.92        10.43 o                         
   7   2  11        371.87        375.15        21.94 o                         
   8   2  11         20.99         35.98        15.79 o                         
  -8   3  11         42.65         19.96        15.92 o                         
  -7   3  11          4.13          6.65        12.60 o                         
  -6   3  11        184.37        223.63        19.52 o                         
  -5   3  11         19.83         21.28         9.14 o                         
  -4   3  11         88.33         96.37         9.52 o                         
  -3   3  11         45.13         41.36         5.26 o                         
  -2   3  11       1586.87       1540.64        20.43 o                         
  -1   3  11        144.31        181.27         6.23 o                         
   0   3  11          3.06          1.52         3.15 o                         
   1   3  11         62.36         68.45         5.35 o                         
   2   3  11       1115.95       1101.83        15.46 o                         
   3   3  11          8.01         13.76         5.88 o                         
   4   3  11         15.51         10.53         6.74 o                         
   5   3  11        692.05        694.28        23.16 o                         
   6   3  11        198.40        222.83        16.62 o                         
   7   3  11          1.62         -7.49        11.74 o                         
   8   3  11          3.34        -13.25        13.25 o                         
  -8   4  11         29.06          6.51        18.95 o                         
  -7   4  11          5.81         -1.12        13.03 o                         
  -6   4  11         97.49         81.58        27.78 o                         
  -5   4  11        263.25        258.51        15.98 o                         
  -4   4  11        103.01         99.42        11.39 o                         
  -3   4  11          0.94          1.33         6.72 o                         
  -2   4  11          9.42          8.55         4.49 o                         
  -1   4  11        320.33        293.63        10.34 o                         
   0   4  11        227.26        304.41        12.25 o                         
   1   4  11        992.62        972.30        13.64 o                         
   2   4  11         12.25          4.90         5.01 o                         
   3   4  11       1029.76       1003.24        17.19 o                         
   4   4  11        271.51        281.48        22.07 o                         
   5   4  11        108.59        112.81        11.75 o                         
   6   4  11         19.06         13.81        11.22 o                         
   7   4  11        216.20        188.76        22.74 o                         
   8   4  11         64.29         45.58        15.78 o                         
  -8   5  11        248.83        268.74        60.65 o                         
  -7   5  11         36.88         12.37        22.00 o                         
  -6   5  11         49.44         11.57        14.48 o                         
  -5   5  11          0.11         -2.51        10.50 o                         
  -4   5  11        671.07        742.01        42.31 o                         
  -3   5  11        916.29        810.51        20.49 o                         
  -2   5  11         18.62          8.07         6.92 o                         
  -1   5  11         77.95         72.14         6.23 o                         
   0   5  11        323.82        346.93        14.49 o                         
   1   5  11         81.74        124.49         7.95 o                         
   2   5  11       2010.62       1984.76        24.99 o                         
   3   5  11        553.42        520.61        15.96 o                         
   4   5  11       1321.87       1390.61        24.65 o                         
   5   5  11        125.24        112.63        11.87 o                         
   6   5  11        102.02         88.05        14.51 o                         
   7   5  11          7.58          8.36        12.92 o                         
   8   5  11         62.56         63.20        20.20 o                         
  -7   6  11        187.05        197.59        24.81 o                         
  -6   6  11          3.57         -4.67        13.73 o                         
  -5   6  11         44.63         32.48        13.42 o                         
  -4   6  11        766.47        778.72        36.98 o                         
  -3   6  11        439.87        461.35        26.35 o                         
  -2   6  11        875.06        847.51        23.28 o                         
  -1   6  11        791.93        770.54        25.37 o                         
   0   6  11        373.39        401.83        28.89 o                         
   1   6  11        362.84        349.45        14.76 o                         
   2   6  11        472.62        491.38        15.52 o                         
   3   6  11       1770.15       1778.07        27.49 o                         
   4   6  11        133.84        135.69        17.64 o                         
   5   6  11        104.59         92.29        13.05 o                         
   6   6  11          0.04        -10.76        10.76 o                         
   7   6  11          3.23         11.24        13.33 o                         
  -7   7  11          1.52          1.15        16.54 o                         
  -6   7  11          0.83         10.04        16.37 o                         
  -5   7  11          4.01        -12.18        12.18 o                         
  -4   7  11         22.83         34.44        11.74 o                         
  -3   7  11          5.40         -7.64         7.64 o                         
  -2   7  11        101.09        108.20        15.94 o                         
  -1   7  11         40.77         28.07        12.21 o                         
   0   7  11         28.90         21.46        17.04 o                         
   1   7  11         15.37         12.46         7.93 o                         
   2   7  11       1660.68       1635.41        28.71 o                         
   3   7  11        681.68        637.10        27.38 o                         
   4   7  11        478.89        448.93        20.74 o                         
   5   7  11         47.10         39.91        12.96 o                         
   6   7  11         46.80         35.61        14.08 o                         
   7   7  11         12.11         14.71        13.59 o                         
  -6   8  11        148.30        169.58        23.41 o                         
  -5   8  11         38.13         32.03        14.85 o                         
  -4   8  11         17.38          1.81        13.47 o                         
  -3   8  11         35.92         38.08        12.12 o                         
  -2   8  11        115.65        131.30        34.77 o                         
  -1   8  11        427.04        431.85        52.69 o                         
   0   8  11         64.48         65.56        15.05 o                         
   1   8  11          4.72        -10.97        10.97 o                         
   2   8  11         16.38         17.29         7.25 o                         
   3   8  11         65.92         91.97        13.25 o                         
   4   8  11         80.33         93.72        13.40 o                         
   5   8  11         31.80         18.66        11.85 o                         
   6   8  11         29.50         13.13        15.06 o                         
  -6   9  11          1.32         -5.88        16.31 o                         
  -5   9  11          0.48         -1.86        14.18 o                         
  -4   9  11        160.15        205.81        23.84 o                         
  -3   9  11         11.55         -8.68        29.25 o                         
  -2   9  11         64.50        106.72        20.03 o                         
  -1   9  11         53.85         34.61        22.79 o                         
   0   9  11          4.32         -6.00        14.11 o                         
   1   9  11        112.16        127.03        20.65 o                         
   2   9  11         25.85          8.49         8.53 o                         
   3   9  11        172.49        182.88        17.82 o                         
   4   9  11         72.72         65.72        13.98 o                         
   5   9  11         37.31         30.07        14.39 o                         
  -5  10  11         13.84         29.03        21.22 o                         
  -4  10  11        107.90        127.42        21.59 o                         
  -3  10  11         31.98         33.48        18.41 o                         
  -2  10  11         16.75         22.33        17.18 o                         
  -1  10  11         26.05         22.59        16.78 o                         
   0  10  11        166.48        187.36        23.68 o                         
   1  10  11         25.24         20.79        17.59 o                         
   2  10  11          0.94         -6.02         9.81 o                         
   3  10  11         15.65         18.41        11.48 o                         
   4  10  11         11.45          9.42        13.53 o                         
  -3  11  11         34.09         23.68        19.27 o                         
  -2  11  11          0.04         17.49        21.15 o                         
  -1  11  11         57.80         26.97        35.78 o                         
   0  11  11         74.21         76.45        25.08 o                         
   1  11  11         23.34         31.36        19.51 o                         
   2  11  11         26.18         16.36        13.26 o                         
   3  11  11          4.34          7.04        18.16 o                         
  -1  12  11         47.24        107.65        27.41 o                         
   0  12  11         48.54         59.83        37.25 o                         
   1  12  11        226.06        322.42        64.93 o                         
  -8   0  12       1172.43       1082.45        69.83 o                         
  -6   0  12        131.63        119.91        19.93 o                         
  -4   0  12         43.44         33.99         8.19 o                         
  -2   0  12         71.96         64.23         7.10 o                         
   0   0  12       2508.85       2162.42        30.20 o                         
   2   0  12        375.15        418.76        15.09 o                         
   4   0  12         56.94         51.53        10.67 o                         
   6   0  12          6.21          4.65        13.44 o                         
   8   0  12         53.04         24.78        24.09 o                         
  -9   1  12         15.36        -11.74        24.28 o                         
  -8   1  12         10.03        -12.61        17.46 o                         
  -7   1  12        266.60        247.38        21.95 o                         
  -6   1  12        662.93        733.49        31.95 o                         
  -5   1  12          3.53          6.96         7.58 o                         
  -4   1  12          0.64          0.33         5.44 o                         
  -3   1  12        323.11        356.86        11.36 o                         
  -2   1  12         91.82        111.88         6.16 o                         
  -1   1  12       2244.19       2324.32        22.91 o                         
   0   1  12         34.69         38.84         5.03 o                         
   1   1  12         63.05         94.58         6.30 o                         
   2   1  12        538.60        555.85        12.87 o                         
   3   1  12        297.78        332.74        10.88 o                         
   4   1  12         56.89         50.79         9.13 o                         
   5   1  12         93.50         86.78        10.00 o                         
   6   1  12        309.48        297.40        17.39 o                         
   7   1  12          6.03         -8.54        10.86 o                         
   8   1  12         92.80        115.17        18.85 o                         
  -8   2  12         29.21          4.59        15.95 o                         
  -7   2  12        128.37         74.90        16.09 o                         
  -6   2  12         57.12         53.44        13.33 o                         
  -5   2  12          1.66          6.38         8.49 o                         
  -4   2  12        252.35        263.34        12.40 o                         
  -3   2  12         97.42        125.44         6.83 o                         
  -2   2  12        195.33        203.53         7.77 o                         
  -1   2  12       1567.69       1571.00        17.47 o                         
   0   2  12       5411.15       5455.92        42.98 o                         
   1   2  12       1269.06       1217.92        15.75 o                         
   2   2  12         21.38         14.16         5.06 o                         
   3   2  12         72.09        105.56         7.80 o                         
   4   2  12          7.58          4.79         6.81 o                         
   5   2  12         46.47         28.27         8.55 o                         
   6   2  12         20.53         28.97        10.39 o                         
   7   2  12         94.18        108.60        17.20 o                         
   8   2  12        239.50        269.33        23.97 o                         
  -8   3  12          1.47        -16.94        16.94 o                         
  -7   3  12          4.44         12.13        13.34 o                         
  -6   3  12          0.87         -6.14         9.52 o                         
  -5   3  12        202.61        190.20        14.72 o                         
  -4   3  12        301.60        318.86        14.33 o                         
  -3   3  12        363.26        361.52        10.28 o                         
  -2   3  12       1697.10       1621.59        22.27 o                         
  -1   3  12       4256.38       4275.47        37.06 o                         
   0   3  12          9.59          7.80         3.84 o                         
   1   3  12         58.50         68.57         5.17 o                         
   2   3  12         72.61         60.87         5.78 o                         
   3   3  12         39.49         33.62         5.99 o                         
   4   3  12          0.59         13.53         7.13 o                         
   5   3  12        365.60        361.75        21.84 o                         
   6   3  12         60.52         40.67        12.12 o                         
   7   3  12        350.84        373.55        22.54 o                         
   8   3  12         12.91         11.69        15.14 o                         
  -8   4  12          3.13        -10.76        18.49 o                         
  -7   4  12         36.43         23.30        17.34 o                         
  -6   4  12         31.13         55.37        19.04 o                         
  -5   4  12         38.67         42.18        12.41 o                         
  -4   4  12         28.20         24.01         9.36 o                         
  -3   4  12          4.38          2.80         6.57 o                         
  -2   4  12       4138.99       4100.30        40.86 o                         
  -1   4  12        128.10        140.96         8.51 o                         
   0   4  12         87.56        107.36         7.90 o                         
   1   4  12        203.61        188.10         8.00 o                         
   2   4  12          2.42          4.58         5.14 o                         
   3   4  12         11.75         17.04         5.90 o                         
   4   4  12        151.47        170.57        11.87 o                         
   5   4  12        423.71        402.45        17.93 o                         
   6   4  12         15.90         27.49        10.55 o                         
   7   4  12         17.10          8.68        12.11 o                         
   8   4  12          0.78          7.11        16.25 o                         
  -8   5  12         36.61         38.21        21.47 o                         
  -7   5  12        125.83        101.72        21.31 o                         
  -6   5  12          8.22         16.79        13.51 o                         
  -5   5  12        100.36        112.90        15.75 o                         
  -4   5  12        200.91        192.37        14.00 o                         
  -3   5  12        373.66        391.40        16.28 o                         
  -2   5  12         28.87         21.10         7.03 o                         
  -1   5  12        740.40        744.62        17.83 o                         
   0   5  12        405.79        455.69        17.19 o                         
   1   5  12         45.51         30.36         6.31 o                         
   2   5  12        812.63        808.52        15.98 o                         
   3   5  12        858.70        884.22        20.15 o                         
   4   5  12          2.00         -7.43         7.43 o                         
   5   5  12         45.72         52.01        10.94 o                         
   6   5  12         96.38         99.82        15.22 o                         
   7   5  12         42.41         27.84        18.42 o                         
  -7   6  12          3.81          2.07        15.58 o                         
  -6   6  12        170.70        165.16        19.66 o                         
  -5   6  12          1.36          6.94        11.83 o                         
  -4   6  12         27.20         10.42         9.91 o                         
  -3   6  12          0.20          3.09         7.20 o                         
  -2   6  12        881.81        913.31        23.15 o                         
  -1   6  12         18.50         25.90         7.04 o                         
   0   6  12         39.91         40.46         7.45 o                         
   1   6  12          9.80          7.96         8.14 o                         
   2   6  12        236.51        212.53        11.39 o                         
   3   6  12         79.21         95.34        10.01 o                         
   4   6  12         19.89          9.84         8.63 o                         
   5   6  12        504.31        487.15        24.71 o                         
   6   6  12          0.72        -10.94        10.94 o                         
   7   6  12         64.42         31.17        18.69 o                         
  -7   7  12         85.79         76.76        25.54 o                         
  -6   7  12          4.99         -2.81        14.26 o                         
  -5   7  12          1.14         -3.14        16.56 o                         
  -4   7  12        360.73        372.89        22.85 o                         
  -3   7  12         75.97         87.03        10.41 o                         
  -2   7  12       1998.55       1956.12        47.47 o                         
  -1   7  12        399.15        385.44        31.20 o                         
   0   7  12        788.87        678.08        46.04 o                         
   1   7  12         57.20         27.53         8.98 o                         
   2   7  12          9.20         -3.21         7.02 o                         
   3   7  12        693.06        672.97        27.49 o                         
   4   7  12         66.46         73.21        11.56 o                         
   5   7  12         31.71         15.11        12.10 o                         
   6   7  12          2.70          2.92        12.45 o                         
   7   7  12         18.19          4.29        14.55 o                         
  -6   8  12         22.43         36.42        17.89 o                         
  -5   8  12         11.91         18.57        14.87 o                         
  -4   8  12        476.31        476.11        25.47 o                         
  -3   8  12        314.23        355.77        21.22 o                         
  -2   8  12          0.20         -2.43        14.81 o                         
  -1   8  12        157.66        181.69        27.52 o                         
   0   8  12          1.60         34.76        13.75 o                         
   1   8  12          6.48          6.71        12.60 o                         
   2   8  12         17.60         16.10         7.95 o                         
   3   8  12         25.37          9.61         9.23 o                         
   4   8  12          7.59         22.89        10.14 o                         
   5   8  12         25.96          2.50        11.69 o                         
   6   8  12         16.44         29.39        15.28 o                         
  -6   9  12          7.74          5.40        17.20 o                         
  -5   9  12         12.57         12.93        19.27 o                         
  -4   9  12          0.04         20.38        15.62 o                         
  -3   9  12          2.71         -4.99        14.62 o                         
  -2   9  12         28.02         20.44        17.12 o                         
  -1   9  12         94.75         66.58        17.50 o                         
   0   9  12         67.82         49.46        17.03 o                         
   1   9  12        114.68        105.51        17.84 o                         
   2   9  12         29.04         16.10        12.18 o                         
   3   9  12         12.87         12.50        10.24 o                         
   4   9  12          0.26        -10.02        11.47 o                         
   5   9  12          1.56         -7.46        12.93 o                         
  -5  10  12         87.60         83.71        29.48 o                         
  -4  10  12          7.98         16.66        16.77 o                         
  -3  10  12          3.95         20.94        17.98 o                         
  -2  10  12          1.70         18.80        18.47 o                         
  -1  10  12         46.83         13.02        16.49 o                         
   0  10  12        157.88        204.35        25.70 o                         
   1  10  12        108.31         83.58        34.55 o                         
   2  10  12         74.56         77.52        13.43 o                         
   3  10  12          8.66         -2.46        12.96 o                         
   4  10  12         15.76          4.72        12.84 o                         
  -3  11  12         27.21         41.16        21.12 o                         
  -2  11  12         36.76         44.27        21.05 o                         
  -1  11  12        116.33        117.29        33.56 o                         
   0  11  12         51.20         69.23        24.44 o                         
   1  11  12        170.93        194.85        69.35 o                         
   2  11  12          5.96          8.94        25.71 o                         
   3  11  12          6.27          7.63        14.87 o                         
  -7   0  13          0.06         -7.87        19.31 o                         
  -5   0  13        328.61        340.72        33.97 o                         
  -3   0  13        495.74        507.88        16.29 o                         
  -1   0  13         79.28         71.51         6.94 o                         
   1   0  13       1084.68       1086.55        25.18 o                         
   3   0  13         92.02        100.00        10.68 o                         
   5   0  13         44.48         45.74        14.58 o                         
   7   0  13        342.19        390.38        35.04 o                         
  -8   1  13         41.04         46.98        18.41 o                         
  -7   1  13         72.59         80.63        16.99 o                         
  -6   1  13         54.67         59.45        14.23 o                         
  -5   1  13          1.15         -0.19         9.04 o                         
  -4   1  13         43.04         41.78         6.50 o                         
  -3   1  13        300.99        290.02        11.88 o                         
  -2   1  13        202.91        226.24         8.66 o                         
  -1   1  13         82.12         83.08         5.92 o                         
   0   1  13        839.21        877.05        13.92 o                         
   1   1  13        120.86        100.18         6.74 o                         
   2   1  13         66.76         70.43         7.07 o                         
   3   1  13         13.13         13.52         5.36 o                         
   4   1  13         29.51         53.90         8.40 o                         
   5   1  13        559.79        605.92        20.45 o                         
   6   1  13         45.23         45.53        12.69 o                         
   7   1  13        113.60        103.69        16.04 o                         
   8   1  13          1.45          0.31        15.67 o                         
  -8   2  13         67.89         81.36        18.61 o                         
  -7   2  13         59.95         58.49        16.06 o                         
  -6   2  13         98.14         95.51        15.09 o                         
  -5   2  13         15.12         14.03         9.18 o                         
  -4   2  13          8.37          4.87         6.34 o                         
  -3   2  13         60.23         69.35         6.67 o                         
  -2   2  13         41.84         59.87         5.91 o                         
  -1   2  13       3889.01       4003.65        34.29 o                         
   0   2  13        534.27        600.99        11.11 o                         
   1   2  13          3.14          6.21         4.50 o                         
   2   2  13        131.61        149.94         7.97 o                         
   3   2  13         57.35         69.28         7.24 o                         
   4   2  13         69.38         63.13         9.21 o                         
   5   2  13        652.63        659.01        30.46 o                         
   6   2  13        262.46        232.58        16.07 o                         
   7   2  13        146.22        175.11        19.09 o                         
   8   2  13          2.75         -0.89        14.65 o                         
  -8   3  13          1.52         -8.95        18.39 o                         
  -7   3  13         94.50         76.79        16.45 o                         
  -6   3  13         15.82         -3.85        10.74 o                         
  -5   3  13        126.93        143.97        15.38 o                         
  -4   3  13         25.93         21.61         7.54 o                         
  -3   3  13        123.65        132.72         8.46 o                         
  -2   3  13        758.38        705.20        15.42 o                         
  -1   3  13        197.16        238.98         8.09 o                         
   0   3  13        105.92        132.72         7.09 o                         
   1   3  13        546.29        581.28        13.22 o                         
   2   3  13        598.50        631.10        15.27 o                         
   3   3  13         69.83         74.94         8.19 o                         
   4   3  13        150.64        159.41        18.79 o                         
   5   3  13         10.62          7.49         8.73 o                         
   6   3  13        268.94        290.20        18.90 o                         
   7   3  13         35.40         18.85        14.30 o                         
   8   3  13         82.37        113.85        23.09 o                         
  -8   4  13          6.76         17.26        20.09 o                         
  -7   4  13         21.42          3.77        16.81 o                         
  -6   4  13          7.96          4.29        12.45 o                         
  -5   4  13          2.21          5.91        11.21 o                         
  -4   4  13         41.54         35.20         9.83 o                         
  -3   4  13         36.13         34.80         7.42 o                         
  -2   4  13          8.36          7.81         6.24 o                         
  -1   4  13        785.68        817.92        16.60 o                         
   0   4  13         12.26         17.23         3.75 o                         
   1   4  13        685.04        675.20        12.86 o                         
   2   4  13        478.59        490.26        13.85 o                         
   3   4  13        143.94        141.49         8.86 o                         
   4   4  13        118.48        125.72        10.06 o                         
   5   4  13        449.24        468.57        19.87 o                         
   6   4  13         62.75         63.87        16.76 o                         
   7   4  13         19.48         40.01        16.04 o                         
   8   4  13        158.04        183.66        23.95 o                         
  -8   5  13         10.73         24.50        21.57 o                         
  -7   5  13          4.48          0.97        14.82 o                         
  -6   5  13         28.47         30.44        14.25 o                         
  -5   5  13         88.57         78.83        16.76 o                         
  -4   5  13        905.50        939.58        26.61 o                         
  -3   5  13         65.96         44.70         8.56 o                         
  -2   5  13         27.16         31.70         7.88 o                         
  -1   5  13          3.89          2.77         6.87 o                         
   0   5  13        169.79        208.37        10.89 o                         
   1   5  13          1.05          5.90         4.70 o                         
   2   5  13        559.59        569.87        15.72 o                         
   3   5  13          0.34         -6.82         6.82 o                         
   4   5  13        117.66        139.92        11.56 o                         
   5   5  13         19.21         10.16         9.73 o                         
   6   5  13        370.80        386.01        23.19 o                         
   7   5  13         14.13        -16.87        16.87 o                         
  -7   6  13          2.58         -6.21        20.34 o                         
  -6   6  13         39.10         41.25        15.94 o                         
  -5   6  13          9.16         19.09        12.16 o                         
  -4   6  13         54.63         42.45        14.31 o                         
  -3   6  13         75.14         57.88         9.90 o                         
  -2   6  13        521.99        508.73        20.01 o                         
  -1   6  13        295.13        291.79        16.13 o                         
   0   6  13       1822.87       1776.76        32.02 o                         
   1   6  13        611.76        582.31        19.40 o                         
   2   6  13         35.23         25.32         7.57 o                         
   3   6  13        347.72        357.45        16.08 o                         
   4   6  13         12.66         12.97         9.56 o                         
   5   6  13        297.37        293.76        16.96 o                         
   6   6  13          0.57         -1.32        12.07 o                         
   7   6  13          2.72        -13.03        13.03 o                         
  -7   7  13         37.05         52.70        23.86 o                         
  -6   7  13        123.51        168.80        22.19 o                         
  -5   7  13          6.47         -4.74        12.57 o                         
  -4   7  13         25.47         20.53        12.19 o                         
  -3   7  13         99.72        106.90        11.19 o                         
  -2   7  13          8.25         -3.65         8.37 o                         
  -1   7  13        102.82        113.23        14.99 o                         
   0   7  13        449.80        457.93        25.20 o                         
   1   7  13        840.72        754.28        27.96 o                         
   2   7  13        420.32        413.01        16.47 o                         
   3   7  13        240.60        249.08        15.73 o                         
   4   7  13          0.16         -8.61         8.61 o                         
   5   7  13          0.38          1.47        10.47 o                         
   6   7  13         74.05         80.20        15.83 o                         
  -6   8  13          4.08         -5.82        17.14 o                         
  -5   8  13         57.40         73.84        20.10 o                         
  -4   8  13         31.16         31.50        12.88 o                         
  -3   8  13        200.44        243.93        28.67 o                         
  -2   8  13        118.52         94.76        19.73 o                         
  -1   8  13         85.52         97.55        18.72 o                         
   0   8  13        200.43        230.31        21.80 o                         
   1   8  13        351.26        385.78        26.36 o                         
   2   8  13        325.03        324.17        15.56 o                         
   3   8  13         29.16         26.05        10.55 o                         
   4   8  13         14.59          7.07         9.85 o                         
   5   8  13          0.67         11.63        11.77 o                         
   6   8  13         41.60         15.38        15.05 o                         
  -5   9  13          2.37         37.60        20.39 o                         
  -4   9  13         10.07         19.16        16.48 o                         
  -3   9  13         42.55         17.50        17.34 o                         
  -2   9  13         56.88         49.87        18.95 o                         
  -1   9  13        128.00        135.94        21.39 o                         
   0   9  13         85.42         64.48        17.89 o                         
   1   9  13         24.61         33.23        15.54 o                         
   2   9  13          3.90          5.70        11.12 o                         
   3   9  13          0.02         -9.54         9.54 o                         
   4   9  13          2.39          2.15        14.17 o                         
   5   9  13         34.19         41.39        15.48 o                         
  -4  10  13          3.96          1.70        16.82 o                         
  -3  10  13          1.81          7.86        17.66 o                         
  -2  10  13          1.94          7.05        21.29 o                         
  -1  10  13         42.77         85.02        21.45 o                         
   0  10  13          3.05        -14.49        14.49 o                         
   1  10  13          2.64         10.78        17.18 o                         
   2  10  13          9.01          1.05        11.32 o                         
   3  10  13         33.50         22.52        13.22 o                         
   4  10  13         14.79          0.36        12.81 o                         
  -3  11  13         34.56         33.51        25.31 o                         
  -2  11  13          0.45         -5.64        18.74 o                         
  -1  11  13         39.01         38.75        20.95 o                         
   0  11  13        161.76        213.37        28.21 o                         
   1  11  13         54.53         69.30        26.39 o                         
   2  11  13          0.84         -6.96        12.91 o                         
   3  11  13          4.17         61.96        40.57 o                         
  -8   0  14        111.93         81.55        28.18 o                         
  -6   0  14         23.84         26.72        29.94 o                         
  -4   0  14         45.14         37.27        10.09 o                         
  -2   0  14        313.03        296.00        11.41 o                         
   0   0  14          0.05         -1.88         5.48 o                         
   2   0  14        449.49        434.14        26.19 o                         
   4   0  14         31.29         18.45         9.84 o                         
   6   0  14         76.26         48.36        16.55 o                         
   8   0  14         23.76         64.32        34.41 o                         
  -8   1  14         87.28         74.11        19.21 o                         
  -7   1  14          3.40          1.23        17.46 o                         
  -6   1  14          1.80          7.32        11.59 o                         
  -5   1  14        144.77        163.51        15.01 o                         
  -4   1  14        398.07        414.97        12.90 o                         
  -3   1  14         28.93         45.95         6.14 o                         
  -2   1  14       1283.56       1278.96        17.01 o                         
  -1   1  14         87.42         89.20         6.12 o                         
   0   1  14        364.76        369.30        10.22 o                         
   1   1  14        303.65        394.39        11.53 o                         
   2   1  14         85.62         86.25         7.21 o                         
   3   1  14         17.43         22.14         6.36 o                         
   4   1  14        288.39        291.79        13.36 o                         
   5   1  14         14.13         17.28         8.63 o                         
   6   1  14         29.52         21.49        10.88 o                         
   7   1  14          3.79        -13.37        13.37 o                         
   8   1  14         86.25         62.43        17.87 o                         
  -8   2  14          0.08        -13.87        16.73 o                         
  -7   2  14          0.04          9.79        13.60 o                         
  -6   2  14         33.14         15.05        12.06 o                         
  -5   2  14          3.96         15.87         9.07 o                         
  -4   2  14          6.77          7.41         6.20 o                         
  -3   2  14          4.49         10.57         4.93 o                         
  -2   2  14        786.17        800.49        13.99 o                         
  -1   2  14        401.51        406.61        11.59 o                         
   0   2  14         44.04         36.59         5.01 o                         
   1   2  14        308.62        322.93         9.64 o                         
   2   2  14        338.49        376.89        11.66 o                         
   3   2  14         36.38         37.25         6.79 o                         
   4   2  14        253.03        254.74        12.06 o                         
   5   2  14          0.36          0.44         8.35 o                         
   6   2  14        294.12        268.16        20.03 o                         
   7   2  14         58.86         56.41        15.46 o                         
   8   2  14         12.96         23.38        16.24 o                         
  -8   3  14          1.17        -12.62        18.45 o                         
  -7   3  14         94.49        107.80        21.00 o                         
  -6   3  14         57.95         56.63        15.11 o                         
  -5   3  14        246.66        255.98        16.72 o                         
  -4   3  14        309.49        338.57        14.51 o                         
  -3   3  14        665.49        691.55        14.10 o                         
  -2   3  14        289.59        268.37        10.99 o                         
  -1   3  14        216.65        235.54         8.58 o                         
   0   3  14        140.03        149.52         7.30 o                         
   1   3  14        360.97        392.81        10.59 o                         
   2   3  14          2.41         -4.92         4.92 o                         
   3   3  14        244.42        257.81        11.66 o                         
   4   3  14        179.17        199.97        11.93 o                         
   5   3  14        514.07        468.53        20.85 o                         
   6   3  14          1.53         -0.48        10.63 o                         
   7   3  14         13.22          8.93        13.78 o                         
   8   3  14         79.75         87.96        19.45 o                         
  -8   4  14          6.73         15.49        20.81 o                         
  -7   4  14        176.42        220.58        26.23 o                         
  -6   4  14         57.24         41.17        14.41 o                         
  -5   4  14        129.54        161.03        17.12 o                         
  -4   4  14        196.51        152.16        13.36 o                         
  -3   4  14        176.14        156.48        10.66 o                         
  -2   4  14         98.64        125.46         8.41 o                         
  -1   4  14          3.36         11.11         4.18 o                         
   0   4  14         20.19         23.75         5.09 o                         
   1   4  14         10.91          5.78         5.20 o                         
   2   4  14        636.65        608.67        15.72 o                         
   3   4  14        259.80        259.69        11.33 o                         
   4   4  14        402.52        410.01        22.96 o                         
   5   4  14          9.68          7.00         8.75 o                         
   6   4  14          1.78         -3.65         9.95 o                         
   7   4  14         44.42         27.11        13.65 o                         
  -8   5  14          1.95         20.79        21.15 o                         
  -7   5  14          2.71         14.93        20.07 o                         
  -6   5  14          2.83         37.08        14.69 o                         
  -5   5  14          0.23          6.03        11.71 o                         
  -4   5  14          9.40          2.38         8.63 o                         
  -3   5  14       2640.92       2657.38        38.94 o                         
  -2   5  14          1.35         -5.85         5.85 o                         
  -1   5  14         73.95         60.68         8.91 o                         
   0   5  14        311.47        341.43        20.43 o                         
   1   5  14        372.61        405.25        21.29 o                         
   2   5  14         12.98         29.79         7.31 o                         
   3   5  14          4.55          3.34         7.27 o                         
   4   5  14         29.75         31.18         9.12 o                         
   5   5  14         43.88         29.82        10.02 o                         
   6   5  14          1.80          7.05        13.47 o                         
   7   5  14         91.98        129.62        18.15 o                         
  -7   6  14          4.65         11.16        17.39 o                         
  -6   6  14          2.13         -3.90        14.17 o                         
  -5   6  14         86.93         89.59        15.82 o                         
  -4   6  14        134.50        158.92        13.62 o                         
  -3   6  14          8.11          2.36         9.70 o                         
  -2   6  14        709.74        697.98        34.10 o                         
  -1   6  14        159.64        160.08        12.36 o                         
   0   6  14         12.79          7.71         7.64 o                         
   1   6  14         42.60         49.75         7.21 o                         
   2   6  14         54.80         66.48         8.98 o                         
   3   6  14       1365.44       1297.08        28.15 o                         
   4   6  14        240.44        220.32        15.66 o                         
   5   6  14         10.25          3.38        10.02 o                         
   6   6  14         14.67         -2.03        13.00 o                         
   7   6  14         18.27          0.05        13.53 o                         
  -7   7  14          9.38         24.07        18.42 o                         
  -6   7  14        126.40        122.25        21.12 o                         
  -5   7  14          2.85         22.66        14.09 o                         
  -4   7  14       1106.28       1131.47        30.44 o                         
  -3   7  14        318.79        363.80        16.80 o                         
  -2   7  14        217.67        215.15        19.64 o                         
  -1   7  14        132.66        136.61        17.57 o                         
   0   7  14        721.26        654.04        33.53 o                         
   1   7  14          5.74          3.94         8.90 o                         
   2   7  14         82.89         78.33        10.03 o                         
   3   7  14          1.07         -8.06         8.19 o                         
   4   7  14        281.63        274.94        17.54 o                         
   5   7  14          7.06          3.40        12.37 o                         
   6   7  14          1.23         -2.37        15.26 o                         
  -6   8  14        208.39        215.56        25.41 o                         
  -5   8  14        197.15        210.41        22.40 o                         
  -4   8  14         54.63         72.88        14.55 o                         
  -3   8  14          7.13         15.82        12.90 o                         
  -2   8  14         77.98         45.50        18.43 o                         
  -1   8  14        292.35        245.35        25.14 o                         
   0   8  14         26.76         20.38        17.67 o                         
   1   8  14        457.36        379.20        26.48 o                         
   2   8  14         32.39         20.65         8.75 o                         
   3   8  14         11.93          7.30         9.55 o                         
   4   8  14          0.10         -1.64        12.61 o                         
   5   8  14          4.29         19.78        15.39 o                         
   6   8  14         44.71         41.35        13.90 o                         
  -5   9  14         59.71         34.76        21.84 o                         
  -4   9  14         55.71         49.78        19.38 o                         
  -3   9  14         19.06         12.96        17.08 o                         
  -2   9  14         32.54         19.23        17.92 o                         
  -1   9  14          4.72         -0.71        15.47 o                         
   0   9  14          8.37         11.86        14.87 o                         
   1   9  14          4.87         -0.11        13.88 o                         
   2   9  14         15.93         17.99        15.90 o                         
   3   9  14          1.17          6.49        10.59 o                         
   4   9  14        108.97        107.54        17.43 o                         
   5   9  14         15.49          1.13        14.64 o                         
  -4  10  14         39.36         35.52        20.41 o                         
  -3  10  14         74.01        123.02        29.08 o                         
  -2  10  14         33.06        -15.50        15.50 o                         
  -1  10  14          0.60         -0.85        16.90 o                         
   0  10  14         61.12         53.03        25.71 o                         
   1  10  14         19.01         39.92        18.97 o                         
   2  10  14        132.71        143.49        16.41 o                         
   3  10  14          1.37         -6.02        12.04 o                         
   4  10  14          1.44          5.64        12.80 o                         
  -3  11  14          3.43        -17.44        19.36 o                         
  -2  11  14          0.00          9.08        21.51 o                         
  -1  11  14          4.32        -17.68        17.68 o                         
   0  11  14          0.45        -11.82        17.09 o                         
   1  11  14         33.96         28.04        19.74 o                         
   2  11  14          7.49         10.25        13.63 o                         
  -7   0  15        329.53        424.18        47.60 o                         
  -5   0  15        173.51        198.59        31.27 o                         
  -3   0  15         11.21         16.79         6.86 o                         
  -1   0  15        128.21        142.58         9.33 o                         
   1   0  15        197.69        225.51        12.24 o                         
   3   0  15         58.84         48.36         9.53 o                         
   5   0  15        399.53        423.99        28.97 o                         
   7   0  15        866.35        931.70        46.11 o                         
  -8   1  15         94.90         92.25        21.18 o                         
  -7   1  15          8.49         10.92        13.49 o                         
  -6   1  15         69.27         73.24        15.05 o                         
  -5   1  15          1.70         -4.57        10.51 o                         
  -4   1  15        139.09        134.01         8.72 o                         
  -3   1  15        742.09        781.86        15.05 o                         
  -2   1  15        170.40        151.97         7.38 o                         
  -1   1  15          6.56         11.20         4.80 o                         
   0   1  15         80.77         77.00         6.29 o                         
   1   1  15        454.70        448.71        12.15 o                         
   2   1  15         33.93         37.08         6.44 o                         
   3   1  15        982.77       1027.34        18.83 o                         
   4   1  15        419.85        425.51        15.06 o                         
   5   1  15        520.21        543.32        21.92 o                         
   6   1  15          0.49          2.63        10.59 o                         
   7   1  15        106.89         80.65        22.21 o                         
   8   1  15          2.81        -12.59        15.35 o                         
  -8   2  15         13.87         -0.63        16.40 o                         
  -7   2  15          3.03          2.02        13.35 o                         
  -6   2  15        174.38        198.04        19.51 o                         
  -5   2  15         16.55         15.84        11.25 o                         
  -4   2  15        363.24        408.99        15.14 o                         
  -3   2  15        743.21        763.51        18.07 o                         
  -2   2  15        576.71        630.36        16.45 o                         
  -1   2  15        600.00        629.11        12.11 o                         
   0   2  15       1505.04       1526.58        18.81 o                         
   1   2  15        978.54        996.71        15.60 o                         
   2   2  15        172.57        220.23        12.48 o                         
   3   2  15       1185.76       1190.57        20.18 o                         
   4   2  15        177.86        164.84        11.36 o                         
   5   2  15        120.77        129.07        11.95 o                         
   6   2  15         35.58         33.09        11.88 o                         
   7   2  15         10.36         46.94        16.15 o                         
   8   2  15         18.75         51.38        17.57 o                         
  -8   3  15         63.09         59.98        22.78 o                         
  -7   3  15         14.83         45.92        20.02 o                         
  -6   3  15         24.87         17.68        12.52 o                         
  -5   3  15         67.10         79.70        11.67 o                         
  -4   3  15          9.23         -3.40         7.28 o                         
  -3   3  15         30.36         30.61         5.58 o                         
  -2   3  15        228.34        222.42        10.54 o                         
  -1   3  15          0.23          5.46         5.67 o                         
   0   3  15        318.41        319.43        11.23 o                         
   1   3  15         65.55         50.33         6.88 o                         
   2   3  15         15.41         12.64         6.55 o                         
   3   3  15        883.19        944.70        19.20 o                         
   4   3  15        128.76        115.15        10.23 o                         
   5   3  15         26.02         26.25         9.67 o                         
   6   3  15          5.01          6.08        11.24 o                         
   7   3  15         17.23         22.93        14.83 o                         
  -8   4  15         10.78         32.91        32.26 o                         
  -7   4  15         25.00         37.36        18.59 o                         
  -6   4  15         78.53         80.81        19.85 o                         
  -5   4  15        169.95        165.61        23.13 o                         
  -4   4  15         15.47         10.90         9.72 o                         
  -3   4  15         12.07         33.38         7.70 o                         
  -2   4  15        228.86        232.51        15.11 o                         
  -1   4  15        558.43        611.63        14.43 o                         
   0   4  15       1410.41       1487.98        21.00 o                         
   1   4  15        188.70        187.19        10.21 o                         
   2   4  15        676.69        678.39        22.08 o                         
   3   4  15          4.68         -0.50         6.11 o                         
   4   4  15         41.68         28.72         8.44 o                         
   5   4  15        476.32        491.50        18.59 o                         
   6   4  15         60.35         60.90        11.94 o                         
   7   4  15          0.00        -13.38        13.38 o                         
  -7   5  15          5.78        -16.65        16.65 o                         
  -6   5  15          3.47         -5.73        13.11 o                         
  -5   5  15          0.03         -3.13        11.41 o                         
  -4   5  15         17.99         35.96        10.12 o                         
  -3   5  15          0.20         -0.07         7.55 o                         
  -2   5  15         12.32         16.27         6.87 o                         
  -1   5  15          8.08          2.74         7.41 o                         
   0   5  15        292.01        287.24        10.76 o                         
   1   5  15          8.26         -5.96         5.96 o                         
   2   5  15        203.75        191.08        11.40 o                         
   3   5  15        367.16        368.40        16.99 o                         
   4   5  15        649.53        588.36        20.82 o                         
   5   5  15        102.06         90.64        12.03 o                         
   6   5  15          1.38         -0.28        11.71 o                         
   7   5  15          0.82        -10.23        13.00 o                         
  -7   6  15          1.56        -19.93        20.58 o                         
  -6   6  15        199.37        274.95        36.57 o                         
  -5   6  15        199.71        221.98        33.56 o                         
  -4   6  15         62.06         70.51        11.61 o                         
  -3   6  15        594.69        596.92        21.23 o                         
  -2   6  15        999.08        985.61        28.84 o                         
  -1   6  15       1269.56       1201.13        27.63 o                         
   0   6  15          0.03          4.54         7.76 o                         
   1   6  15        815.16        798.84        19.13 o                         
   2   6  15         12.36         -6.56         7.63 o                         
   3   6  15        357.48        318.99        16.13 o                         
   4   6  15         72.71         81.24        12.97 o                         
   5   6  15          0.34          5.91        10.72 o                         
   6   6  15         84.84         71.71        14.52 o                         
   7   6  15         11.38         21.26        14.09 o                         
  -7   7  15          9.02         46.47        36.14 o                         
  -6   7  15         33.27         -3.00        15.56 o                         
  -5   7  15          0.96         -9.02        12.61 o                         
  -4   7  15         12.89         26.44        10.94 o                         
  -3   7  15        129.50        141.81        14.02 o                         
  -2   7  15         19.70         18.07         9.95 o                         
  -1   7  15         15.65         15.76        12.55 o                         
   0   7  15       1246.68       1148.97        48.70 o                         
   1   7  15        463.27        456.00        20.39 o                         
   2   7  15        128.59        134.75        12.16 o                         
   3   7  15          0.36         10.27         9.54 o                         
   4   7  15         38.15         34.79        11.11 o                         
   5   7  15          8.96          2.46        13.16 o                         
   6   7  15         21.62         17.37        13.47 o                         
  -6   8  15         11.46         13.46        30.50 o                         
  -5   8  15        125.10        113.69        19.50 o                         
  -4   8  15          1.22         -1.07        12.55 o                         
  -3   8  15        103.08         55.77        20.07 o                         
  -2   8  15         28.77          9.13        16.25 o                         
  -1   8  15         11.36         13.44        14.55 o                         
   0   8  15        295.36        302.22        25.40 o                         
   1   8  15         68.59         36.76        17.46 o                         
   2   8  15         66.04         68.17        10.30 o                         
   3   8  15         15.26          8.29         9.61 o                         
   4   8  15          0.55         16.42        10.70 o                         
   5   8  15          1.47         -1.04        11.71 o                         
  -5   9  15          5.39         14.49        31.71 o                         
  -4   9  15         72.74         78.24        20.25 o                         
  -3   9  15         12.99         13.82        17.61 o                         
  -2   9  15         23.05          0.20        16.10 o                         
  -1   9  15         71.97         87.00        19.95 o                         
   0   9  15         60.05         80.85        20.12 o                         
   1   9  15        232.48        259.90        28.33 o                         
   2   9  15         21.10          4.81        15.94 o                         
   3   9  15         52.49         51.72        11.68 o                         
   4   9  15          0.01        -11.87        11.87 o                         
   5   9  15         28.10         22.73        15.26 o                         
  -4  10  15        102.71        146.85        23.72 o                         
  -3  10  15        115.49        140.85        25.21 o                         
  -2  10  15          1.17         34.50        22.21 o                         
  -1  10  15          3.79         -1.53        16.80 o                         
   0  10  15         48.01         80.09        20.85 o                         
   1  10  15          1.61        -15.31        34.21 o                         
   2  10  15         27.02         11.94        13.14 o                         
   3  10  15          0.10        -12.41        12.41 o                         
  -2  11  15        148.28        210.74        38.54 o                         
  -1  11  15          0.22         28.23        19.85 o                         
   0  11  15          1.10        -16.74        17.39 o                         
   1  11  15          1.20         25.20        19.08 o                         
   2  11  15         24.52         10.04        16.08 o                         
  -8   0  16         33.39         -0.25        45.00 o                         
  -6   0  16        121.80        153.21        29.09 o                         
  -4   0  16        137.86        127.93        13.48 o                         
  -2   0  16       1189.61       1123.24        20.36 o                         
   0   0  16        107.05        100.41         9.20 o                         
   2   0  16          4.06          0.68         7.59 o                         
   4   0  16          1.62          6.51        12.33 o                         
   6   0  16        270.69        245.80        24.99 o                         
   8   0  16          2.25        -30.98        30.98 o                         
  -8   1  16         60.27         87.59        20.80 o                         
  -7   1  16         90.42         84.01        18.57 o                         
  -6   1  16          0.77          2.10        12.16 o                         
  -5   1  16          1.06         -3.00         9.53 o                         
  -4   1  16        172.11        175.60        10.56 o                         
  -3   1  16         25.81         30.36         6.02 o                         
  -2   1  16        221.18        199.68         8.42 o                         
  -1   1  16        379.73        364.41        12.68 o                         
   0   1  16        237.19        233.69         9.29 o                         
   1   1  16        147.62        136.31         8.25 o                         
   2   1  16          3.72          0.46         6.21 o                         
   3   1  16         25.72         22.61         6.91 o                         
   4   1  16        251.81        292.94        13.58 o                         
   5   1  16          1.57          9.56         8.79 o                         
   6   1  16         83.68         93.14        14.40 o                         
   7   1  16         69.69         60.06        16.77 o                         
   8   1  16         29.33         21.42        26.72 o                         
  -8   2  16          0.02         -1.89        21.14 o                         
  -7   2  16          2.93         -8.05        12.72 o                         
  -6   2  16          6.22          8.50        11.91 o                         
  -5   2  16          6.18         11.00         9.58 o                         
  -4   2  16         10.08          5.22         6.73 o                         
  -3   2  16        458.05        461.17        13.97 o                         
  -2   2  16        724.59        724.26        15.36 o                         
  -1   2  16       1853.70       1809.33        24.17 o                         
   0   2  16        425.71        440.88        11.34 o                         
   1   2  16        139.39        158.62         8.22 o                         
   2   2  16          6.17         12.74         5.93 o                         
   3   2  16        242.01        242.86        13.98 o                         
   4   2  16         47.41         43.25         9.13 o                         
   5   2  16        359.80        360.96        16.57 o                         
   6   2  16         51.58         36.63        12.64 o                         
   7   2  16          0.23          7.79        15.22 o                         
  -8   3  16          0.01         -7.84        19.42 o                         
  -7   3  16         33.48         13.82        18.57 o                         
  -6   3  16          1.17         -7.02        15.37 o                         
  -5   3  16        158.19        166.57        17.31 o                         
  -4   3  16        953.10        877.03        28.21 o                         
  -3   3  16         34.23         42.51         6.31 o                         
  -2   3  16         97.01         84.59         8.20 o                         
  -1   3  16       1774.28       1733.46        23.97 o                         
   0   3  16         30.13         26.74         6.20 o                         
   1   3  16         51.33         38.10         6.39 o                         
   2   3  16        586.28        594.00        15.21 o                         
   3   3  16        404.23        417.68        19.98 o                         
   4   3  16         21.61         25.80         8.27 o                         
   5   3  16         32.03         11.95        10.40 o                         
   6   3  16          7.19         11.19        13.59 o                         
   7   3  16          1.42         -8.57        14.24 o                         
  -8   4  16          4.20         -0.37        26.83 o                         
  -7   4  16         36.20         31.80        22.36 o                         
  -6   4  16         25.13         27.33        16.60 o                         
  -5   4  16         62.24         58.23        12.94 o                         
  -4   4  16        203.37        183.30        15.60 o                         
  -3   4  16          1.92          9.79         7.59 o                         
  -2   4  16         59.35         50.49         7.78 o                         
  -1   4  16        166.20        214.13         9.87 o                         
   0   4  16          7.97         21.18         6.03 o                         
   1   4  16        114.19        120.65         8.73 o                         
   2   4  16        537.60        564.10        16.46 o                         
   3   4  16         85.45         86.00         9.37 o                         
   4   4  16        114.01        119.95        10.84 o                         
   5   4  16        153.00        165.89        12.73 o                         
   6   4  16          7.21          0.27        10.00 o                         
   7   4  16         31.02         32.05        19.47 o                         
  -7   5  16         17.81         37.50        21.00 o                         
  -6   5  16         60.66         53.09        15.69 o                         
  -5   5  16        171.87        148.19        26.79 o                         
  -4   5  16         69.29         41.21        10.40 o                         
  -3   5  16          6.75          2.40         7.67 o                         
  -2   5  16         55.75         51.32         8.47 o                         
  -1   5  16          0.02          1.09         6.11 o                         
   0   5  16        144.43        148.64         9.34 o                         
   1   5  16        338.54        383.98        19.40 o                         
   2   5  16        135.02        126.88        10.90 o                         
   3   5  16        172.25        160.14        11.88 o                         
   4   5  16         68.22         62.28        10.39 o                         
   5   5  16        466.38        438.49        19.62 o                         
   6   5  16          8.69          0.91        12.40 o                         
   7   5  16          0.02          0.52        14.37 o                         
  -7   6  16          9.62         24.90        22.75 o                         
  -6   6  16          6.75         27.19        15.16 o                         
  -5   6  16         22.52          8.87        13.14 o                         
  -4   6  16          7.24         -1.54         9.49 o                         
  -3   6  16          8.77          7.46         8.99 o                         
  -2   6  16        498.26        485.62        31.77 o                         
  -1   6  16         33.53         26.47         9.79 o                         
   0   6  16        334.71        308.40        15.73 o                         
   1   6  16        635.46        623.14        18.06 o                         
   2   6  16         34.10         31.67         8.65 o                         
   3   6  16         37.52         33.52         9.77 o                         
   4   6  16        236.17        227.50        15.67 o                         
   5   6  16        250.70        251.87        18.27 o                         
   6   6  16         14.22          5.94        14.14 o                         
  -6   7  16        165.97        217.07        24.92 o                         
  -5   7  16        195.46        208.16        46.96 o                         
  -4   7  16        396.31        413.30        20.76 o                         
  -3   7  16        687.94        736.96        23.55 o                         
  -2   7  16        792.11        787.53        35.63 o                         
  -1   7  16         61.06         45.29        14.27 o                         
   0   7  16        264.10        188.21        18.81 o                         
   1   7  16        226.88        199.88        11.62 o                         
   2   7  16         27.21         44.83        10.25 o                         
   3   7  16         38.59         43.67        10.75 o                         
   4   7  16         45.03         16.69        10.55 o                         
   5   7  16          4.13        -11.24        11.24 o                         
   6   7  16         21.05         33.47        14.16 o                         
  -6   8  16         62.14         71.48        20.59 o                         
  -5   8  16        243.97        228.84        24.31 o                         
  -4   8  16        107.21        168.12        18.28 o                         
  -3   8  16        370.90        366.96        50.44 o                         
  -2   8  16         61.37         50.18        22.78 o                         
  -1   8  16        235.77        184.00        21.53 o                         
   0   8  16         66.87         53.04        16.55 o                         
   1   8  16         47.87         37.42        13.67 o                         
   2   8  16          2.54          2.39         8.76 o                         
   3   8  16          4.04         18.43        10.16 o                         
   4   8  16        274.16        270.75        27.59 o                         
   5   8  16          0.97          4.58        12.75 o                         
  -5   9  16          7.25          0.47        20.70 o                         
  -4   9  16         14.52          1.19        22.47 o                         
  -3   9  16        157.56        170.86        36.27 o                         
  -2   9  16         40.12         41.71        20.29 o                         
  -1   9  16          2.50         -5.29        15.38 o                         
   0   9  16          0.86        -13.66        13.66 o                         
   1   9  16         38.97         46.55        18.42 o                         
   2   9  16         88.98        115.33        13.66 o                         
   3   9  16         33.91         30.91        12.91 o                         
   4   9  16         33.92         39.99        17.65 o                         
  -4  10  16          6.04         41.62        19.22 o                         
  -3  10  16          5.34         21.43        23.31 o                         
  -2  10  16        310.49        336.03        42.85 o                         
  -1  10  16          0.10         13.33        19.14 o                         
   0  10  16         79.45         78.45        21.99 o                         
   1  10  16          0.00         25.64        16.89 o                         
   2  10  16         40.22         59.01        14.52 o                         
   3  10  16          0.00         15.16        12.83 o                         
  -2  11  16         50.52         52.43        33.57 o                         
  -1  11  16        252.06        346.61        36.01 o                         
   0  11  16          2.63         -0.18        18.36 o                         
   1  11  16          7.01        -10.37        17.81 o                         
  -7   0  17         10.23        -20.19        20.19 o                         
  -5   0  17          0.35         19.77        13.38 o                         
  -3   0  17         64.69         71.46        11.23 o                         
  -1   0  17        133.97        154.23        10.31 o                         
   1   0  17          0.21         -1.88         6.79 o                         
   3   0  17        248.35        227.21        17.60 o                         
   5   0  17       2169.63       2160.59        49.41 o                         
   7   0  17        219.97        195.57        29.52 o                         
  -8   1  17         44.97         55.91        19.70 o                         
  -7   1  17          7.40        -13.99        13.99 o                         
  -6   1  17         40.30         18.83        13.30 o                         
  -5   1  17        397.33        381.32        34.46 o                         
  -4   1  17          0.50          1.69         7.34 o                         
  -3   1  17         49.09         36.35         7.01 o                         
  -2   1  17         30.71         27.97         5.48 o                         
  -1   1  17        410.79        423.37        11.86 o                         
   0   1  17         61.85         66.77         6.57 o                         
   1   1  17        368.75        372.32        11.98 o                         
   2   1  17        712.77        739.27        16.54 o                         
   3   1  17       1341.70       1348.35        22.44 o                         
   4   1  17          9.39         16.03         9.15 o                         
   5   1  17        162.32        177.30        14.15 o                         
   6   1  17         91.37         59.18        12.37 o                         
   7   1  17          0.16         10.94        14.63 o                         
  -8   2  17        106.77         97.50        26.00 o                         
  -7   2  17          0.50        -12.79        12.79 o                         
  -6   2  17         22.34         22.29        13.11 o                         
  -5   2  17        235.45        239.63        17.33 o                         
  -4   2  17        160.59        167.14        12.21 o                         
  -3   2  17        681.56        703.31        17.08 o                         
  -2   2  17        389.06        375.57        12.55 o                         
  -1   2  17        130.24        161.03         8.60 o                         
   0   2  17         48.23         53.10         6.39 o                         
   1   2  17        338.28        333.44        11.58 o                         
   2   2  17         29.71         28.94         6.89 o                         
   3   2  17        822.88        764.55        19.44 o                         
   4   2  17         41.40         42.02         9.30 o                         
   5   2  17        392.18        401.89        18.89 o                         
   6   2  17         38.10         17.33        10.85 o                         
   7   2  17          0.61        -12.77        13.41 o                         
  -8   3  17         28.20          8.93        21.00 o                         
  -7   3  17          2.10        -12.60        17.17 o                         
  -6   3  17         40.05         37.29        18.27 o                         
  -5   3  17         10.46         30.37        13.64 o                         
  -4   3  17        571.90        583.09        20.31 o                         
  -3   3  17          0.80          2.41         6.08 o                         
  -2   3  17        180.53        191.12         9.19 o                         
  -1   3  17         24.67          9.84         7.37 o                         
   0   3  17        138.18        152.08         9.14 o                         
   1   3  17        668.11        747.83        15.31 o                         
   2   3  17       1627.56       1582.29        23.11 o                         
   3   3  17        555.33        564.12        17.49 o                         
   4   3  17        347.79        339.83        15.06 o                         
   5   3  17          2.02          0.67         8.74 o                         
   6   3  17          9.05         17.43        12.14 o                         
   7   3  17         26.50         36.18        16.74 o                         
  -7   4  17          0.23        -11.81        17.36 o                         
  -6   4  17         27.76         37.69        18.46 o                         
  -5   4  17          0.02          6.22        11.24 o                         
  -4   4  17        547.38        513.00        23.46 o                         
  -3   4  17        155.80        146.75        11.36 o                         
  -2   4  17        116.79        111.66        11.08 o                         
  -1   4  17       1159.51       1140.09        19.84 o                         
   0   4  17         84.46         88.74         8.00 o                         
   1   4  17         22.38         30.13         7.55 o                         
   2   4  17        523.39        587.51        18.65 o                         
   3   4  17       2367.30       2350.68        33.06 o                         
   4   4  17        531.37        495.99        19.48 o                         
   5   4  17         69.80         55.27        11.47 o                         
   6   4  17        182.08        184.84        16.85 o                         
   7   4  17         12.74         29.50        15.06 o                         
  -7   5  17         37.02         26.11        20.32 o                         
  -6   5  17        114.97        135.55        29.71 o                         
  -5   5  17        121.57        111.65        14.93 o                         
  -4   5  17         19.69         17.40         9.65 o                         
  -3   5  17         25.96         17.46         8.37 o                         
  -2   5  17         73.06         82.69         9.62 o                         
  -1   5  17        151.19        163.79        15.96 o                         
   0   5  17        275.64        281.27        12.42 o                         
   1   5  17       1107.65       1051.21        21.27 o                         
   2   5  17         19.16         34.58         9.24 o                         
   3   5  17         51.92         45.72        10.35 o                         
   4   5  17          1.20         11.31         9.06 o                         
   5   5  17          3.03         -3.06         9.96 o                         
   6   5  17        199.48        226.65        19.96 o                         
   7   5  17          8.57        -14.59        14.59 o                         
  -7   6  17        104.33        119.01        28.27 o                         
  -6   6  17          4.49          3.66        14.59 o                         
  -5   6  17         55.80         78.90        16.35 o                         
  -4   6  17         69.89         80.04        12.34 o                         
  -3   6  17       1109.52       1117.61        26.53 o                         
  -2   6  17        199.76        219.68        13.11 o                         
  -1   6  17         45.12         58.47        11.30 o                         
   0   6  17         33.38         21.59        10.07 o                         
   1   6  17         82.94         95.25        10.80 o                         
   2   6  17          5.91          6.83         8.35 o                         
   3   6  17          0.51          2.54         9.03 o                         
   4   6  17         66.84         69.59        11.88 o                         
   5   6  17         78.31         77.02        14.18 o                         
   6   6  17          6.21          4.58        13.69 o                         
  -6   7  17          0.26        -18.72        19.48 o                         
  -5   7  17         61.34         78.73        17.76 o                         
  -4   7  17         49.61         44.93        12.88 o                         
  -3   7  17         26.01         16.96         9.52 o                         
  -2   7  17       1475.33       1454.16        51.73 o                         
  -1   7  17        466.34        466.00        26.91 o                         
   0   7  17        386.43        354.43        31.42 o                         
   1   7  17          0.19         -3.81         7.62 o                         
   2   7  17        184.97        184.57        16.50 o                         
   3   7  17         68.29         64.84        13.55 o                         
   4   7  17         28.36         39.62        11.91 o                         
   5   7  17         73.00         67.48        19.36 o                         
   6   7  17          6.24         -8.63        13.19 o                         
  -5   8  17         61.48         75.94        19.66 o                         
  -4   8  17          4.73          6.24        13.28 o                         
  -3   8  17          0.06        -10.65        10.96 o                         
  -2   8  17        124.19         98.12        21.47 o                         
  -1   8  17        423.96        431.86        29.89 o                         
   0   8  17        202.14        233.99        23.37 o                         
   1   8  17          5.58          4.82         8.40 o                         
   2   8  17          4.70          5.17        10.07 o                         
   3   8  17         38.33         40.85        11.23 o                         
   4   8  17         13.39         33.95        12.27 o                         
   5   8  17        149.73        156.98        19.33 o                         
  -5   9  17         47.91         74.37        25.53 o                         
  -4   9  17         12.44         39.61        19.74 o                         
  -3   9  17        100.23         81.27        16.68 o                         
  -2   9  17         35.25         -3.55        26.74 o                         
  -1   9  17        144.30        174.91        55.83 o                         
   0   9  17         37.50         70.32        18.61 o                         
   1   9  17         49.92         73.09        21.83 o                         
   2   9  17          7.42          4.99        10.40 o                         
   3   9  17         48.32         45.13        13.19 o                         
   4   9  17          7.85         -5.84        11.29 o                         
  -3  10  17          7.54        -16.63        16.63 o                         
  -2  10  17         49.86         51.08        20.29 o                         
  -1  10  17         47.69         44.53        21.60 o                         
   0  10  17          2.65         13.09        18.55 o                         
   1  10  17         31.48        -16.25        16.25 o                         
   2  10  17          2.37         13.62        15.46 o                         
   3  10  17         12.88         19.17        15.78 o                         
  -1  11  17          5.00         52.59        27.94 o                         
   0  11  17         81.95         83.92        26.64 o                         
  -8   0  18         19.63          8.70        37.25 o                         
  -6   0  18         15.23         40.41        22.38 o                         
  -4   0  18         60.51         52.98        12.19 o                         
  -2   0  18       1512.00       1484.90        27.43 o                         
   0   0  18       1008.79       1019.81        26.60 o                         
   2   0  18         68.29         49.93        11.71 o                         
   4   0  18        264.63        291.82        21.43 o                         
   6   0  18        263.13        220.24        28.67 o                         
  -8   1  18          3.26          3.87        18.42 o                         
  -7   1  18         11.09         -1.30        15.60 o                         
  -6   1  18          1.05        -15.23        18.63 o                         
  -5   1  18         15.71          1.90         9.22 o                         
  -4   1  18        463.89        483.80        16.99 o                         
  -3   1  18        126.19        126.83         9.96 o                         
  -2   1  18         69.36         82.11         6.84 o                         
  -1   1  18         42.71         54.04         6.40 o                         
   0   1  18         28.59         26.77         5.97 o                         
   1   1  18          2.49          3.00         5.67 o                         
   2   1  18        351.39        342.56        12.74 o                         
   3   1  18        205.98        203.18        11.99 o                         
   4   1  18         46.97         48.89        10.05 o                         
   5   1  18        316.21        286.08        20.00 o                         
   6   1  18        167.13        177.79        15.77 o                         
   7   1  18          4.06          9.64        13.76 o                         
  -8   2  18          9.42          4.11        34.33 o                         
  -7   2  18         27.05         -2.58        19.53 o                         
  -6   2  18          0.50         11.78        18.89 o                         
  -5   2  18        133.70        120.78        14.35 o                         
  -4   2  18        535.27        511.81        20.58 o                         
  -3   2  18         54.31         62.07         7.48 o                         
  -2   2  18        181.04        184.09         9.63 o                         
  -1   2  18        514.60        512.40        13.87 o                         
   0   2  18        351.27        327.01        11.59 o                         
   1   2  18         20.61         11.29         7.18 o                         
   2   2  18        520.16        518.06        16.06 o                         
   3   2  18        309.94        282.39        13.50 o                         
   4   2  18         87.24         80.20        10.82 o                         
   5   2  18         40.60         36.11        10.75 o                         
   6   2  18          0.01        -11.68        11.68 o                         
   7   2  18          4.57         21.69        14.35 o                         
  -8   3  18         24.16          9.08        39.94 o                         
  -7   3  18        250.00        228.73        27.04 o                         
  -6   3  18         26.26         40.96        18.16 o                         
  -5   3  18        109.46         99.81        16.66 o                         
  -4   3  18          0.12          2.44         9.26 o                         
  -3   3  18        142.86        164.42        11.06 o                         
  -2   3  18        410.59        447.24        15.56 o                         
  -1   3  18          7.13         -1.88         6.25 o                         
   0   3  18        407.92        388.68        11.48 o                         
   1   3  18        170.52        145.92         9.64 o                         
   2   3  18         33.89         33.58         7.17 o                         
   3   3  18       1194.79       1185.41        24.77 o                         
   4   3  18         81.37         72.99        10.03 o                         
   5   3  18          7.46          5.31        11.23 o                         
   6   3  18         21.50          9.10        12.12 o                         
   7   3  18          0.38         -4.69        13.56 o                         
  -7   4  18         21.30         25.22        20.83 o                         
  -6   4  18         55.40         35.25        18.43 o                         
  -5   4  18         11.15         25.45        23.20 o                         
  -4   4  18          4.92         -0.67         8.70 o                         
  -3   4  18        292.70        317.77        15.42 o                         
  -2   4  18        162.17        176.95        11.94 o                         
  -1   4  18        160.93        150.20         9.72 o                         
   0   4  18         26.09         28.10         7.10 o                         
   1   4  18         95.27         92.10         8.74 o                         
   2   4  18         38.21         40.66         8.29 o                         
   3   4  18        106.59        102.95        10.41 o                         
   4   4  18         77.95         73.05        11.38 o                         
   5   4  18         59.93         61.18        11.56 o                         
   6   4  18          5.47          4.42        12.31 o                         
   7   4  18         77.24        116.05        18.55 o                         
  -7   5  18         15.11         21.21        23.32 o                         
  -6   5  18         66.12         62.43        20.62 o                         
  -5   5  18        318.79        333.48        21.03 o                         
  -4   5  18         24.12          8.61        12.45 o                         
  -3   5  18         62.54         56.93        10.06 o                         
  -2   5  18        932.77        905.62        22.02 o                         
  -1   5  18        301.92        319.46        13.65 o                         
   0   5  18          0.08         -6.77         6.77 o                         
   1   5  18         43.51         32.02         8.34 o                         
   2   5  18         19.86         19.50         9.51 o                         
   3   5  18         25.40         20.68        10.04 o                         
   4   5  18        239.24        224.35        18.67 o                         
   5   5  18          0.57          0.10        10.23 o                         
   6   5  18          0.93         -5.63        14.82 o                         
  -6   6  18         94.30        122.12        22.90 o                         
  -5   6  18          2.41          7.29        11.84 o                         
  -4   6  18          3.59         -6.54        10.02 o                         
  -3   6  18          6.39          4.25         8.98 o                         
  -2   6  18        200.15        203.79        13.62 o                         
  -1   6  18         65.12         78.79        11.07 o                         
   0   6  18          1.76          6.81         7.62 o                         
   1   6  18        966.16        838.63        27.98 o                         
   2   6  18         29.48         21.23         9.25 o                         
   3   6  18        303.42        272.79        16.30 o                         
   4   6  18         36.30         36.44        11.52 o                         
   5   6  18         20.28         13.80        16.45 o                         
   6   6  18          0.23        -12.69        12.69 o                         
  -6   7  18        391.39        431.06        37.28 o                         
  -5   7  18        115.48        113.65        19.99 o                         
  -4   7  18        508.18        509.74        24.11 o                         
  -3   7  18         22.08         20.48        10.15 o                         
  -2   7  18          7.88         -3.10        13.13 o                         
  -1   7  18        214.71        148.29        17.94 o                         
   0   7  18          8.75         13.25        13.19 o                         
   1   7  18         39.83         67.16         9.93 o                         
   2   7  18          4.43         -4.93         8.87 o                         
   3   7  18         75.09         70.57        12.22 o                         
   4   7  18         41.52         50.62        13.16 o                         
   5   7  18          0.18          7.62        12.15 o                         
  -5   8  18          3.14          8.34        15.49 o                         
  -4   8  18         43.26         36.65        14.78 o                         
  -3   8  18         92.66         85.72        15.25 o                         
  -2   8  18         27.72         14.20        16.46 o                         
  -1   8  18         30.96         31.62        19.56 o                         
   0   8  18          4.07        -12.79        12.79 o                         
   1   8  18          0.11          5.44         9.46 o                         
   2   8  18        236.60        297.87        17.31 o                         
   3   8  18         39.96         32.91        11.39 o                         
   4   8  18          0.04        -10.87        10.87 o                         
   5   8  18         39.40         32.38        14.09 o                         
  -4   9  18          1.17          7.15        14.06 o                         
  -3   9  18         21.52         23.77        20.52 o                         
  -2   9  18         15.19         25.44        25.82 o                         
  -1   9  18         23.16         26.07        17.60 o                         
   0   9  18         80.76         91.19        20.02 o                         
   1   9  18          5.72        -10.25        15.22 o                         
   2   9  18         71.42         64.18        13.75 o                         
   3   9  18         16.77          8.93        11.94 o                         
   4   9  18         25.21         33.54        16.33 o                         
  -3  10  18         50.18         57.73        22.37 o                         
  -2  10  18         51.73         17.50        20.01 o                         
  -1  10  18          6.24        -17.65        17.65 o                         
   0  10  18        107.88        147.20        26.07 o                         
   1  10  18          7.90         -6.19        16.90 o                         
   2  10  18         24.80         17.85        14.23 o                         
  -7   0  19         14.59        -11.06        20.17 o                         
  -5   0  19         34.13         38.56        17.39 o                         
  -3   0  19          0.24          0.12         9.27 o                         
  -1   0  19        663.44        650.03        22.06 o                         
   1   0  19          1.60         -4.94         9.24 o                         
   3   0  19       1919.58       1838.37        41.51 o                         
   5   0  19        302.44        318.45        24.44 o                         
   7   0  19         63.93         60.74        23.18 o                         
  -8   1  19          4.26         -5.87        17.40 o                         
  -7   1  19          2.59         -0.87        14.61 o                         
  -6   1  19          0.21          8.05        13.83 o                         
  -5   1  19          5.00         -3.21         9.26 o                         
  -4   1  19          4.19          4.79         7.89 o                         
  -3   1  19          8.68         12.52         7.52 o                         
  -2   1  19         25.36         31.97         7.11 o                         
  -1   1  19        698.03        703.54        16.34 o                         
   0   1  19        285.91        280.15        10.62 o                         
   1   1  19        960.49        923.89        17.87 o                         
   2   1  19        950.33        938.27        20.30 o                         
   3   1  19       1066.56       1091.61        29.39 o                         
   4   1  19        193.42        177.13        13.76 o                         
   5   1  19        244.57        275.33        17.13 o                         
   6   1  19          9.75         29.12        11.99 o                         
   7   1  19          9.38          1.63        14.81 o                         
  -8   2  19         34.39          8.83        22.51 o                         
  -7   2  19          0.01         -5.79        19.05 o                         
  -6   2  19         16.55         -3.83        12.52 o                         
  -5   2  19         61.91         55.48        11.88 o                         
  -4   2  19        208.53        212.89        13.88 o                         
  -3   2  19         83.16         81.08         9.20 o                         
  -2   2  19        115.08        105.61         8.28 o                         
  -1   2  19          0.11         -1.29         5.58 o                         
   0   2  19        228.72        258.62        11.06 o                         
   1   2  19       2502.14       2496.28        30.28 o                         
   2   2  19        323.48        293.30        13.03 o                         
   3   2  19         92.31         77.59         9.72 o                         
   4   2  19         13.68          9.10         9.51 o                         
   5   2  19          6.81         14.79        10.47 o                         
   6   2  19          3.54          1.05        14.92 o                         
   7   2  19          3.14         17.60        17.19 o                         
  -7   3  19          1.80        -19.70        22.40 o                         
  -6   3  19          8.87          1.52        16.88 o                         
  -5   3  19         13.30         -6.57        13.24 o                         
  -4   3  19         22.32         24.10        11.08 o                         
  -3   3  19          0.89         -4.75         7.41 o                         
  -2   3  19        229.99        226.20        12.21 o                         
  -1   3  19        346.23        351.51        13.47 o                         
   0   3  19         22.02         16.40         7.00 o                         
   1   3  19        140.85        159.26         9.43 o                         
   2   3  19        347.21        303.42        14.40 o                         
   3   3  19        274.03        288.54        13.41 o                         
   4   3  19         29.39          7.81         8.72 o                         
   5   3  19         35.24         32.45        12.14 o                         
   6   3  19          4.90        -10.37        12.14 o                         
   7   3  19          2.60          4.80        15.47 o                         
  -7   4  19         68.68         91.98        23.23 o                         
  -6   4  19          0.00         -4.34        16.93 o                         
  -5   4  19          7.86          1.08        13.31 o                         
  -4   4  19        103.41        104.53        11.46 o                         
  -3   4  19       1173.32       1212.19        26.90 o                         
  -2   4  19         48.37         60.99         9.62 o                         
  -1   4  19          1.81         -0.10         7.10 o                         
   0   4  19        116.88        115.61         9.54 o                         
   1   4  19        112.64         96.97         9.29 o                         
   2   4  19        971.90        952.62        21.52 o                         
   3   4  19         89.48         97.29        10.78 o                         
   4   4  19        280.07        264.02        16.01 o                         
   5   4  19         70.29         67.53        13.70 o                         
   6   4  19         60.83         69.88        17.25 o                         
  -7   5  19          1.06         -5.72        19.41 o                         
  -6   5  19         18.82         10.71        18.15 o                         
  -5   5  19         13.20         27.50        14.30 o                         
  -4   5  19         20.36         33.57        10.47 o                         
  -3   5  19        177.20        177.48        14.14 o                         
  -2   5  19          9.73         -3.44         8.15 o                         
  -1   5  19         22.70         26.21         8.15 o                         
   0   5  19          4.74         -2.44         7.29 o                         
   1   5  19         76.98         59.92         9.64 o                         
   2   5  19         68.66         49.28        10.53 o                         
   3   5  19         52.63         57.36        11.50 o                         
   4   5  19        122.89        163.29        15.06 o                         
   5   5  19          0.73          5.20        10.31 o                         
   6   5  19         72.67         94.05        16.84 o                         
  -6   6  19         45.29         40.35        20.18 o                         
  -5   6  19        208.72        185.42        17.84 o                         
  -4   6  19        378.27        409.92        37.08 o                         
  -3   6  19         27.47         37.17        10.48 o                         
  -2   6  19          0.49         -8.49         8.49 o                         
  -1   6  19         37.16         34.70         9.23 o                         
   0   6  19        118.51        134.85        11.52 o                         
   1   6  19          8.24          1.76         8.44 o                         
   2   6  19          0.01         -4.62         8.68 o                         
   3   6  19         15.87         24.98        10.62 o                         
   4   6  19        109.67         92.33        13.84 o                         
   5   6  19        113.66        114.17        15.99 o                         
   6   6  19         66.23         56.24        15.99 o                         
  -6   7  19          3.18        -20.46        20.46 o                         
  -5   7  19          1.01         22.72        15.75 o                         
  -4   7  19        177.63        175.09        18.59 o                         
  -3   7  19        123.88        123.83        12.83 o                         
  -2   7  19        230.39        259.12        17.95 o                         
  -1   7  19         92.69         93.90        17.30 o                         
   0   7  19         50.68         67.21        10.66 o                         
   1   7  19         14.53          4.63         8.53 o                         
   2   7  19         20.09          5.06        12.13 o                         
   3   7  19         24.36         17.97        11.37 o                         
   4   7  19        142.10        161.94        16.33 o                         
   5   7  19          0.00        -11.55        11.55 o                         
  -5   8  19          0.07         18.16        20.91 o                         
  -4   8  19          2.63         11.45        14.64 o                         
  -3   8  19        406.58        460.05        26.51 o                         
  -2   8  19        494.66        474.64        33.90 o                         
  -1   8  19         19.58          9.14        16.00 o                         
   0   8  19          8.92         31.96        16.85 o                         
   1   8  19         22.98         25.16        19.41 o                         
   2   8  19         19.25         10.74        10.63 o                         
   3   8  19         12.79         33.94        12.06 o                         
   4   8  19         87.20         65.63        13.97 o                         
  -4   9  19         47.86         52.25        24.63 o                         
  -3   9  19         51.32        103.15        18.95 o                         
  -2   9  19         78.86         82.06        24.41 o                         
  -1   9  19          2.25         -6.88        16.33 o                         
   0   9  19          6.77          9.12        16.19 o                         
   1   9  19         17.97         32.00        12.26 o                         
   2   9  19         25.59          0.50        21.63 o                         
   3   9  19          1.10         -0.31        12.40 o                         
  -2  10  19          7.39         11.23        20.07 o                         
  -1  10  19         29.33         41.73        23.61 o                         
   0  10  19         53.28         21.37        18.03 o                         
   1  10  19         16.82          7.39        18.13 o                         
   2  10  19         13.84         31.41        14.29 o                         
  -6   0  20         22.53        -11.50        20.32 o                         
  -4   0  20          0.04        -10.81        10.81 o                         
  -2   0  20        838.38        873.14        23.10 o                         
   0   0  20        291.29        259.37        17.31 o                         
   2   0  20         12.48          7.54        11.12 o                         
   4   0  20         23.00         -1.17        12.79 o                         
   6   0  20         17.44          3.73        17.40 o                         
  -7   1  20          3.10         22.60        16.43 o                         
  -6   1  20        107.99        102.65        19.03 o                         
  -5   1  20          0.86         -3.88         9.96 o                         
  -4   1  20        508.71        519.04        18.81 o                         
  -3   1  20          3.03          2.77         7.35 o                         
  -2   1  20        172.51        158.58         9.95 o                         
  -1   1  20        564.62        584.24        17.05 o                         
   0   1  20         44.74         48.16        10.54 o                         
   1   1  20        291.41        270.43        13.36 o                         
   2   1  20        252.64        255.87        13.68 o                         
   3   1  20        161.76        148.92        13.27 o                         
   4   1  20        402.42        395.72        18.55 o                         
   5   1  20         12.25          3.16        10.45 o                         
   6   1  20         30.81         44.04        12.95 o                         
   7   1  20          9.72         -6.55        14.55 o                         
  -7   2  20          1.69         22.68        20.22 o                         
  -6   2  20          2.50         28.15        17.40 o                         
  -5   2  20         27.36         11.04         9.99 o                         
  -4   2  20          0.97          7.34         8.90 o                         
  -3   2  20        379.40        419.82        16.03 o                         
  -2   2  20         20.94          3.40         7.08 o                         
  -1   2  20         28.40         27.69         6.78 o                         
   0   2  20        344.56        347.14        12.70 o                         
   1   2  20        402.82        393.88        13.81 o                         
   2   2  20          0.80          9.46         7.87 o                         
   3   2  20         18.68         18.70        10.83 o                         
   4   2  20        107.04         90.52        11.88 o                         
   5   2  20         21.14         11.59        10.89 o                         
   6   2  20          4.55        -11.94        11.94 o                         
   7   2  20          9.32         21.36        14.15 o                         
  -7   3  20        207.20        192.71        40.48 o                         
  -6   3  20        118.20        136.68        22.59 o                         
  -5   3  20        123.94        139.77        24.98 o                         
  -4   3  20        144.88        140.85        14.26 o                         
  -3   3  20        268.67        275.36        16.56 o                         
  -2   3  20         12.02          1.52         7.71 o                         
  -1   3  20        135.73        126.83        10.02 o                         
   0   3  20         41.56         24.86         7.72 o                         
   1   3  20        489.88        493.19        18.23 o                         
   2   3  20          3.79         -2.07         6.96 o                         
   3   3  20          0.07         -7.23         7.23 o                         
   4   3  20         65.46         50.92        10.82 o                         
   5   3  20          5.49         17.63        11.76 o                         
   6   3  20         31.97         35.53        14.69 o                         
  -7   4  20         39.75         51.72        21.60 o                         
  -6   4  20          0.06        -13.98        16.26 o                         
  -5   4  20         48.84         52.96        15.48 o                         
  -4   4  20         77.51         77.18        12.26 o                         
  -3   4  20        115.29         81.97        11.32 o                         
  -2   4  20        192.35        162.23        12.32 o                         
  -1   4  20        147.90        138.71        11.14 o                         
   0   4  20         88.99         92.92        10.84 o                         
   1   4  20          8.24         22.64         7.86 o                         
   2   4  20         10.91          7.66         8.21 o                         
   3   4  20         44.87         44.11         9.65 o                         
   4   4  20        131.26        124.53        13.27 o                         
   5   4  20          0.99         -4.13        11.56 o                         
   6   4  20         29.30         28.61        13.54 o                         
  -7   5  20         59.40         40.76        21.71 o                         
  -6   5  20         54.30         46.03        20.30 o                         
  -5   5  20        122.20        120.00        18.30 o                         
  -4   5  20         20.26         23.51        10.52 o                         
  -3   5  20        115.22        102.76        12.77 o                         
  -2   5  20         70.10         62.71        10.16 o                         
  -1   5  20        395.57        386.21        16.02 o                         
   0   5  20        273.81        223.92        14.22 o                         
   1   5  20         15.03         -1.88         8.66 o                         
   2   5  20         20.59         24.56        10.09 o                         
   3   5  20         95.71         77.43        12.22 o                         
   4   5  20          1.88          8.13        10.84 o                         
   5   5  20        208.50        226.15        19.50 o                         
   6   5  20          6.15          1.83        14.17 o                         
  -6   6  20         12.07          5.85        19.25 o                         
  -5   6  20         71.26         83.34        21.02 o                         
  -4   6  20        122.08        113.78        14.36 o                         
  -3   6  20         25.38         18.96        10.23 o                         
  -2   6  20         18.72         18.43        13.12 o                         
  -1   6  20        671.43        645.85        26.53 o                         
   0   6  20         17.44         14.03         8.80 o                         
   1   6  20          6.54          4.76         8.98 o                         
   2   6  20         21.05         16.96         9.85 o                         
   3   6  20         13.17         11.73        10.80 o                         
   4   6  20         28.20         22.70        11.98 o                         
   5   6  20         26.45         38.87        13.79 o                         
  -5   7  20         78.13         72.73        16.46 o                         
  -4   7  20         85.33        106.05        16.83 o                         
  -3   7  20          8.06         -0.37        10.03 o                         
  -2   7  20          1.39         -4.96        10.81 o                         
  -1   7  20          5.89         -2.38        10.00 o                         
   0   7  20          2.87          3.81         9.35 o                         
   1   7  20         11.57         -1.79        10.35 o                         
   2   7  20         23.81         13.21        10.35 o                         
   3   7  20         23.66         23.69        12.06 o                         
   4   7  20         48.59         14.63        19.48 o                         
   5   7  20        183.82        182.55        18.60 o                         
  -5   8  20          5.00        -17.80        17.80 o                         
  -4   8  20          3.78         12.32        14.71 o                         
  -3   8  20         11.75         27.74        14.25 o                         
  -2   8  20          3.87          5.44        16.71 o                         
  -1   8  20         19.31         30.74        27.58 o                         
   0   8  20        124.42         89.19        21.09 o                         
   1   8  20         35.19         18.26        11.43 o                         
   2   8  20         82.25         93.61        14.75 o                         
   3   8  20        178.54        182.26        16.49 o                         
   4   8  20        186.61        155.76        16.95 o                         
  -4   9  20        103.32        117.03        29.33 o                         
  -3   9  20         12.67          2.67        14.45 o                         
  -2   9  20          0.72        -17.96        17.96 o                         
  -1   9  20         16.77         10.87        18.25 o                         
   0   9  20        191.63        181.87        37.27 o                         
   1   9  20         27.48         46.41        13.40 o                         
   2   9  20         25.88         27.31        13.47 o                         
   3   9  20         75.40         60.16        15.45 o                         
  -2  10  20          6.47         24.43        21.87 o                         
  -1  10  20         15.43         14.03        21.40 o                         
   0  10  20         79.93         72.72        34.18 o                         
   1  10  20          6.70         14.95        18.86 o                         
  -7   0  21          3.63         -2.00        23.01 o                         
  -5   0  21         63.97         49.96        18.50 o                         
  -3   0  21         87.77        110.23        15.83 o                         
  -1   0  21        538.86        527.85        21.62 o                         
   1   0  21        657.28        618.14        25.64 o                         
   3   0  21       1163.01       1062.19        34.11 o                         
   5   0  21         31.68         58.23        18.60 o                         
   7   0  21         83.56        114.92        24.72 o                         
  -7   1  21          6.94         -3.00        21.29 o                         
  -6   1  21          9.07          1.32        14.82 o                         
  -5   1  21          0.27         -0.66        10.26 o                         
  -4   1  21        296.79        307.29        15.76 o                         
  -3   1  21        348.97        354.78        15.91 o                         
  -2   1  21         49.16         53.72         8.26 o                         
  -1   1  21        139.12        139.18        11.48 o                         
   0   1  21        556.03        567.89        17.45 o                         
   1   1  21       2507.93       2357.43        37.85 o                         
   2   1  21        137.32        166.41        12.55 o                         
   3   1  21         12.03          3.61         9.22 o                         
   4   1  21          0.47        -10.24        10.24 o                         
   5   1  21         25.90         34.42        11.78 o                         
   6   1  21          1.47         -1.34        12.04 o                         
   7   1  21         20.28          5.60        15.34 o                         
  -7   2  21        156.58        167.21        34.02 o                         
  -6   2  21        314.84        346.33        43.19 o                         
  -5   2  21        393.85        460.05        22.51 o                         
  -4   2  21          2.38         -0.93         8.91 o                         
  -3   2  21          6.99          6.43         7.69 o                         
  -2   2  21        109.67        123.72         9.72 o                         
  -1   2  21        632.28        664.00        18.21 o                         
   0   2  21        510.61        494.08        16.17 o                         
   1   2  21          0.42          4.77         7.36 o                         
   2   2  21        161.77        173.14        12.57 o                         
   3   2  21        576.36        604.15        21.01 o                         
   4   2  21        221.74        232.97        15.73 o                         
   5   2  21         37.62         31.54        11.72 o                         
   6   2  21         49.55         47.65        14.97 o                         
  -7   3  21          1.62        -11.26        21.12 o                         
  -6   3  21          1.48         33.47        18.33 o                         
  -5   3  21        213.03        228.08        19.50 o                         
  -4   3  21          0.24          7.35        10.91 o                         
  -3   3  21         95.96         85.25        12.74 o                         
  -2   3  21          0.15          9.01         9.09 o                         
  -1   3  21         15.26         19.22         8.00 o                         
   0   3  21          0.23          6.75         7.52 o                         
   1   3  21        189.81        170.10        11.72 o                         
   2   3  21        336.22        320.59        14.87 o                         
   3   3  21         86.11         74.60        11.21 o                         
   4   3  21          3.35         -8.29        10.20 o                         
   5   3  21         23.15         26.96        13.74 o                         
   6   3  21          4.30         -1.10        13.68 o                         
  -7   4  21          0.72         13.41        20.30 o                         
  -6   4  21         82.82         82.71        21.90 o                         
  -5   4  21        128.55        199.28        20.87 o                         
  -4   4  21         47.79         32.62        11.38 o                         
  -3   4  21        220.96        232.04        17.66 o                         
  -2   4  21          6.89         16.35        10.72 o                         
  -1   4  21        236.42        232.68        13.23 o                         
   0   4  21         37.15         35.01         8.81 o                         
   1   4  21        549.83        553.64        21.72 o                         
   2   4  21        258.54        221.99        13.45 o                         
   3   4  21        157.21        170.35        13.04 o                         
   4   4  21         53.76         35.86        12.83 o                         
   5   4  21          4.93          1.43        11.81 o                         
   6   4  21         71.36         88.22        16.38 o                         
  -6   5  21         16.82         13.47        19.06 o                         
  -5   5  21         31.31         45.56        15.74 o                         
  -4   5  21        125.42        133.87        15.64 o                         
  -3   5  21          1.65          1.83         9.84 o                         
  -2   5  21        392.38        428.39        19.25 o                         
  -1   5  21        283.49        264.91        14.40 o                         
   0   5  21        150.74        131.96        11.52 o                         
   1   5  21          0.05         13.72         9.26 o                         
   2   5  21          0.11         -8.09         9.82 o                         
   3   5  21         14.68          6.53        10.57 o                         
   4   5  21          6.79         17.99        11.37 o                         
   5   5  21         41.32         30.86        14.28 o                         
   6   5  21         19.80         25.79        16.22 o                         
  -6   6  21         47.15         42.58        20.47 o                         
  -5   6  21        241.81        283.03        28.39 o                         
  -4   6  21         10.83         21.28        14.03 o                         
  -3   6  21          2.00         18.01        13.02 o                         
  -2   6  21          0.31         15.20        10.07 o                         
  -1   6  21          9.88         -1.42         9.09 o                         
   0   6  21        128.55        117.36        12.19 o                         
   1   6  21          9.42          2.97         9.29 o                         
   2   6  21        209.13        228.81        15.86 o                         
   3   6  21          1.35         14.15        11.24 o                         
   4   6  21         96.66         83.00        14.08 o                         
   5   6  21         19.82         26.38        15.31 o                         
  -5   7  21         42.67         66.09        34.92 o                         
  -4   7  21        267.61        282.61        19.51 o                         
  -3   7  21         96.01        104.64        14.79 o                         
  -2   7  21        102.36         66.93        13.43 o                         
  -1   7  21          2.32         22.77        10.88 o                         
   0   7  21         56.65         49.41        13.47 o                         
   1   7  21        189.04        159.17        13.85 o                         
   2   7  21          0.00        -10.06        10.06 o                         
   3   7  21          2.82          7.56        11.65 o                         
   4   7  21          0.01         -3.73        11.72 o                         
  -4   8  21         34.52         32.85        15.51 o                         
  -3   8  21         15.41          1.61        14.02 o                         
  -2   8  21          5.28         -3.71        14.46 o                         
  -1   8  21         34.35         31.68        12.27 o                         
   0   8  21          2.83         -9.53        11.59 o                         
   1   8  21         91.17        106.14        14.91 o                         
   2   8  21         64.41         61.73        14.66 o                         
   3   8  21        143.01        165.58        16.86 o                         
   4   8  21          0.13        -12.89        12.89 o                         
  -3   9  21         24.28         20.00        15.16 o                         
  -2   9  21         96.03        136.98        27.17 o                         
  -1   9  21         39.88         27.89        18.91 o                         
   0   9  21         18.37         14.06        18.43 o                         
   1   9  21         18.09         24.46        15.72 o                         
   2   9  21          1.20         -4.34        12.35 o                         
   0  10  21         13.09         39.87        32.43 o                         
  -6   0  22         16.46         -9.17        26.56 o                         
  -4   0  22        399.16        435.34        26.80 o                         
  -2   0  22         69.24         70.77        13.87 o                         
   0   0  22        566.88        588.98        29.91 o                         
   2   0  22         73.78         78.35        21.62 o                         
   4   0  22          6.43         -3.04        14.87 o                         
   6   0  22         44.23         29.80        19.54 o                         
  -7   1  22         12.85         31.10        22.23 o                         
  -6   1  22         20.12         26.55        15.74 o                         
  -5   1  22        156.85        131.97        15.98 o                         
  -4   1  22         38.52         47.12        12.12 o                         
  -3   1  22         10.07         -3.19         8.04 o                         
  -2   1  22         64.43         79.27         9.33 o                         
  -1   1  22         10.74         15.24         7.88 o                         
   0   1  22        218.38        227.26        12.83 o                         
   1   1  22        133.03        122.46        11.18 o                         
   2   1  22        194.22        188.59        13.54 o                         
   3   1  22        337.50        330.20        16.93 o                         
   4   1  22         25.92         41.24        11.32 o                         
   5   1  22         36.07         33.89        12.79 o                         
   6   1  22          7.39          1.78        12.03 o                         
  -7   2  22          2.04          2.27        20.26 o                         
  -6   2  22         43.51         42.25        21.99 o                         
  -5   2  22        111.23         83.54        19.19 o                         
  -4   2  22        149.32        172.86        16.60 o                         
  -3   2  22         66.52         63.00         9.39 o                         
  -2   2  22         84.28         75.02         9.70 o                         
  -1   2  22          6.97          2.30         7.37 o                         
   0   2  22        266.69        277.26        13.31 o                         
   1   2  22         27.94         33.80         8.80 o                         
   2   2  22        280.97        265.88        14.70 o                         
   3   2  22          1.87          2.86         9.20 o                         
   4   2  22         53.17         62.94        11.96 o                         
   5   2  22         12.23         23.04        11.42 o                         
   6   2  22         51.50         28.72        14.06 o                         
  -7   3  22          0.17          8.23        27.44 o                         
  -6   3  22         41.11         68.91        29.80 o                         
  -5   3  22         42.86         25.25        14.08 o                         
  -4   3  22         21.02         15.99        11.58 o                         
  -3   3  22         83.96         78.18        12.26 o                         
  -2   3  22        447.96        443.00        18.82 o                         
  -1   3  22        175.84        169.13        12.52 o                         
   0   3  22         15.08         16.42         9.63 o                         
   1   3  22        274.01        272.82        16.31 o                         
   2   3  22         86.01         87.37        11.79 o                         
   3   3  22        313.01        315.97        16.99 o                         
   4   3  22         30.19         28.94        11.36 o                         
   5   3  22         34.64         20.43        14.07 o                         
   6   3  22          3.61         33.31        15.31 o                         
  -6   4  22          8.35         -6.24        17.64 o                         
  -5   4  22         26.65         26.93        26.30 o                         
  -4   4  22         65.40         60.62        12.57 o                         
  -3   4  22          0.92        -10.34        10.34 o                         
  -2   4  22        146.47        128.97        13.89 o                         
  -1   4  22         10.08         13.03         8.49 o                         
   0   4  22         26.88         20.39         8.77 o                         
   1   4  22        139.61        130.19        12.77 o                         
   2   4  22          1.91         -0.69         8.87 o                         
   3   4  22          2.67          3.79        10.90 o                         
   4   4  22         29.20         22.71        12.83 o                         
   5   4  22          4.35         19.38        15.04 o                         
   6   4  22          2.99         26.85        15.72 o                         
  -6   5  22          5.44         -6.99        21.51 o                         
  -5   5  22          8.51          1.51        16.97 o                         
  -4   5  22        145.14        168.03        16.69 o                         
  -3   5  22         29.55         25.63        12.43 o                         
  -2   5  22         23.41         37.65        11.12 o                         
  -1   5  22        654.65        590.07        21.63 o                         
   0   5  22         12.86         29.24         9.93 o                         
   1   5  22         20.25          6.48        11.83 o                         
   2   5  22          0.00         -9.60         9.60 o                         
   3   5  22          0.00          3.95        10.37 o                         
   4   5  22         46.39         38.06        13.95 o                         
   5   5  22         66.74         65.02        15.96 o                         
  -6   6  22          6.45        -17.36        18.53 o                         
  -5   6  22          0.36        -15.06        15.06 o                         
  -4   6  22         37.65         45.17        13.25 o                         
  -3   6  22        179.63        191.25        15.96 o                         
  -2   6  22          0.10         -9.12         9.12 o                         
  -1   6  22         29.51         56.76        11.38 o                         
   0   6  22        151.34        137.46        12.95 o                         
   1   6  22        116.57        118.17        12.99 o                         
   2   6  22         15.04          0.73        10.40 o                         
   3   6  22         91.11         78.29        14.07 o                         
   4   6  22         12.67         -0.96        11.44 o                         
   5   6  22          0.00         -2.94        13.79 o                         
  -5   7  22          6.57         14.89        16.81 o                         
  -4   7  22          0.37         -9.41        11.52 o                         
  -3   7  22         67.54         58.71        14.27 o                         
  -2   7  22         75.07         88.68        16.36 o                         
  -1   7  22         59.72         78.60        21.83 o                         
   0   7  22         15.33         32.07        11.50 o                         
   1   7  22          7.84         -6.10         9.69 o                         
   2   7  22          4.12          3.77        11.10 o                         
   3   7  22        207.25        212.33        18.01 o                         
   4   7  22         15.50         14.92        13.20 o                         
  -4   8  22          8.48         17.43        15.60 o                         
  -3   8  22         44.23         53.76        20.66 o                         
  -2   8  22         73.97         89.38        21.11 o                         
  -1   8  22         20.45         19.09        12.77 o                         
   0   8  22        178.28        193.76        22.84 o                         
   1   8  22          0.13         -2.52        11.76 o                         
   2   8  22        106.69        125.38        17.60 o                         
   3   8  22         32.37         40.11        13.87 o                         
  -3   9  22         34.99         74.54        17.68 o                         
  -2   9  22        373.92        423.10        40.78 o                         
  -1   9  22          6.47          9.44        19.69 o                         
   0   9  22         19.20         30.92        18.23 o                         
   1   9  22         26.09         32.89        14.72 o                         
   2   9  22          1.44          7.15        13.20 o                         
  -7   0  23          4.02        -13.20        21.78 o                         
  -5   0  23        282.50        259.22        28.44 o                         
  -3   0  23         20.42          5.25        12.75 o                         
  -1   0  23        411.33        412.96        23.17 o                         
   1   0  23       4084.35       3832.34        71.38 o                         
   3   0  23        250.19        254.67        24.29 o                         
   5   0  23        328.22        322.93        29.47 o                         
  -7   1  23          0.77        -20.96        39.22 o                         
  -6   1  23        206.71        197.77        24.23 o                         
  -5   1  23         52.80         24.17        13.72 o                         
  -4   1  23          6.35         -4.43        10.15 o                         
  -3   1  23         40.73         62.55        10.74 o                         
  -2   1  23        226.53        237.97        12.45 o                         
  -1   1  23       1213.36       1228.32        24.06 o                         
   0   1  23         61.98         72.01         9.93 o                         
   1   1  23        104.89        116.69        11.70 o                         
   2   1  23       1053.93        989.87        25.32 o                         
   3   1  23        111.79        123.17        12.85 o                         
   4   1  23          6.00         -5.30        10.56 o                         
   5   1  23         35.27         21.31        12.54 o                         
   6   1  23          0.39          5.96        13.34 o                         
  -7   2  23         69.76         59.77        32.00 o                         
  -6   2  23         59.34         89.95        24.83 o                         
  -5   2  23          5.47         -5.35        13.17 o                         
  -4   2  23        191.52        219.11        17.11 o                         
  -3   2  23         38.95         40.25        10.56 o                         
  -2   2  23        119.06        105.74        11.19 o                         
  -1   2  23        577.88        579.11        18.36 o                         
   0   2  23         71.66         69.52        10.64 o                         
   1   2  23        522.19        508.39        17.77 o                         
   2   2  23       1090.62       1142.04        24.94 o                         
   3   2  23        137.35        138.87        13.46 o                         
   4   2  23        132.41        138.21        14.22 o                         
   5   2  23          0.04         -3.16        11.03 o                         
   6   2  23         32.26         43.81        15.85 o                         
  -6   3  23         13.47          1.45        27.82 o                         
  -5   3  23          0.62          0.54        12.74 o                         
  -4   3  23         31.48         46.28        12.96 o                         
  -3   3  23         92.90         91.92        12.97 o                         
  -2   3  23         30.86         25.62        10.23 o                         
  -1   3  23          0.52          2.39         8.97 o                         
   0   3  23        352.89        320.74        16.05 o                         
   1   3  23          0.94          3.00         9.19 o                         
   2   3  23          8.43          4.32         9.68 o                         
   3   3  23          0.83         -4.89         9.91 o                         
   4   3  23          0.80          5.91        10.70 o                         
   5   3  23          0.85         16.83        14.27 o                         
   6   3  23         86.34        140.90        20.22 o                         
  -6   4  23          3.07         27.17        21.93 o                         
  -5   4  23         87.38        119.56        18.27 o                         
  -4   4  23        208.04        206.57        16.54 o                         
  -3   4  23        404.25        433.86        26.69 o                         
  -2   4  23          0.45         -0.14        10.55 o                         
  -1   4  23        344.93        346.19        17.97 o                         
   0   4  23        106.62         80.65        12.09 o                         
   1   4  23         45.66         41.91        11.68 o                         
   2   4  23         55.05         42.54        11.66 o                         
   3   4  23          6.34          7.49        12.01 o                         
   4   4  23        130.26        137.52        16.03 o                         
   5   4  23         65.84         83.71        15.59 o                         
  -6   5  23          2.50        -16.97        18.61 o                         
  -5   5  23         39.41         30.52        16.44 o                         
  -4   5  23         67.48         80.91        14.78 o                         
  -3   5  23         29.31         36.57        13.53 o                         
  -2   5  23         76.87         64.99        13.58 o                         
  -1   5  23        211.54        174.75        13.97 o                         
   0   5  23         35.47         39.18        10.39 o                         
   1   5  23          0.15         14.62        10.09 o                         
   2   5  23         57.70         53.41        12.23 o                         
   3   5  23          0.91        -11.33        11.33 o                         
   4   5  23         46.21         40.08        13.95 o                         
   5   5  23          0.25        -11.99        13.91 o                         
  -5   6  23         66.31         82.43        22.81 o                         
  -4   6  23         30.06         33.11        13.62 o                         
  -3   6  23         43.62         34.98        12.80 o                         
  -2   6  23         30.15         19.17        10.85 o                         
  -1   6  23         14.63          6.48         9.97 o                         
   0   6  23         41.87         51.71        11.22 o                         
   1   6  23         94.32         64.27        11.98 o                         
   2   6  23         19.54         23.20        13.66 o                         
   3   6  23        100.66         94.52        14.06 o                         
   4   6  23         27.27         26.68        14.45 o                         
  -5   7  23         39.02        -21.39        28.77 o                         
  -4   7  23        201.88        225.50        20.20 o                         
  -3   7  23         32.87         33.63        14.17 o                         
  -2   7  23          0.04         -4.80        11.64 o                         
  -1   7  23         28.26         25.58        14.52 o                         
   0   7  23         84.82         95.58        14.51 o                         
   1   7  23        131.36        148.93        14.61 o                         
   2   7  23         80.88         75.62        13.79 o                         
   3   7  23         36.58         50.64        14.04 o                         
   4   7  23         22.02          6.57        14.96 o                         
  -4   8  23        130.66         92.95        49.43 o                         
  -3   8  23          1.37          4.48        14.50 o                         
  -2   8  23         42.02         37.55        14.69 o                         
  -1   8  23         30.19         35.71        18.50 o                         
   0   8  23         13.63          3.71        13.20 o                         
   1   8  23         25.44         37.71        13.41 o                         
   2   8  23          2.02          3.97        13.05 o                         
   3   8  23         16.17         -4.93        12.18 o                         
  -2   9  23         35.26         -2.53        19.49 o                         
  -1   9  23          7.33         -4.84        18.96 o                         
   0   9  23          4.72         36.43        14.78 o                         
   1   9  23         44.22          5.60        14.88 o                         
  -6   0  24        131.70         82.76        27.79 o                         
  -4   0  24        288.09        270.45        24.03 o                         
  -2   0  24        524.94        544.94        26.42 o                         
   0   0  24        143.00        162.37        21.51 o                         
   2   0  24          0.64         -4.15        16.61 o                         
   4   0  24          2.09        -14.78        14.78 o                         
   6   0  24         53.22         58.27        22.05 o                         
  -7   1  24          0.06          5.88        20.90 o                         
  -6   1  24         35.53         26.73        20.90 o                         
  -5   1  24        311.22        305.92        27.10 o                         
  -4   1  24          6.97         10.96        13.47 o                         
  -3   1  24         65.62         75.60        11.49 o                         
  -2   1  24         12.92          9.57         8.31 o                         
  -1   1  24          2.47         -0.79         8.07 o                         
   0   1  24         16.62          6.34         8.52 o                         
   1   1  24        147.26        147.34        12.68 o                         
   2   1  24         44.84         37.16        10.66 o                         
   3   1  24          8.33          9.92        10.52 o                         
   4   1  24          8.16         -4.60        11.39 o                         
   5   1  24          2.55        -12.05        12.05 o                         
   6   1  24         12.68         -2.77        13.41 o                         
  -6   2  24         39.27         31.84        19.02 o                         
  -5   2  24          0.32          0.73        13.51 o                         
  -4   2  24          1.51          1.73        12.39 o                         
  -3   2  24        169.22        185.95        14.16 o                         
  -2   2  24        697.14        685.45        21.16 o                         
  -1   2  24        253.76        252.37        15.28 o                         
   0   2  24         50.79         36.76         9.31 o                         
   1   2  24         64.49         90.22        10.81 o                         
   2   2  24          5.75          9.09         9.05 o                         
   3   2  24        123.93        150.87        13.99 o                         
   4   2  24         21.54          6.69        10.83 o                         
   5   2  24         36.77         31.45        13.27 o                         
   6   2  24          5.74          4.44        16.47 o                         
  -6   3  24          5.53        -10.57        18.10 o                         
  -5   3  24         88.09         95.34        16.54 o                         
  -4   3  24         25.32         16.50        12.64 o                         
  -3   3  24        366.97        340.19        19.08 o                         
  -2   3  24         18.96         14.37        10.74 o                         
  -1   3  24          0.20          1.74         9.40 o                         
   0   3  24         33.29         36.83        10.73 o                         
   1   3  24        340.46        349.74        17.31 o                         
   2   3  24         36.54         39.10        13.59 o                         
   3   3  24        174.99        197.74        15.79 o                         
   4   3  24         14.65          6.04        11.08 o                         
   5   3  24         40.54         42.38        15.03 o                         
  -6   4  24          0.59         23.08        20.44 o                         
  -5   4  24          4.88         20.08        14.64 o                         
  -4   4  24         94.01        106.31        16.14 o                         
  -3   4  24         21.97         32.13        12.67 o                         
  -2   4  24        365.07        337.53        19.90 o                         
  -1   4  24        143.29        137.37        13.71 o                         
   0   4  24          8.07         15.88        12.16 o                         
   1   4  24         88.43         94.03        13.28 o                         
   2   4  24         53.83         47.63        12.40 o                         
   3   4  24         59.29         45.61        14.46 o                         
   4   4  24         23.51         22.22        13.02 o                         
   5   4  24          2.86         28.44        14.25 o                         
  -5   5  24          6.30          8.49        15.34 o                         
  -4   5  24          0.07        -13.16        14.15 o                         
  -3   5  24         86.25         80.31        15.21 o                         
  -2   5  24         58.07         49.46        14.02 o                         
  -1   5  24         34.22         24.79        11.81 o                         
   0   5  24          4.29         14.82        11.43 o                         
   1   5  24         80.37         61.97        13.40 o                         
   2   5  24          0.83         -0.95        11.83 o                         
   3   5  24          7.17          2.18        12.60 o                         
   4   5  24         16.34         20.36        13.94 o                         
   5   5  24          9.04         10.75        14.42 o                         
  -5   6  24         10.20          2.25        15.54 o                         
  -4   6  24          3.34        -12.29        12.29 o                         
  -3   6  24        145.30        148.18        17.19 o                         
  -2   6  24         14.86         23.17        12.66 o                         
  -1   6  24        133.61        130.16        14.79 o                         
   0   6  24         13.87          3.32        10.47 o                         
   1   6  24          7.27         12.33        10.77 o                         
   2   6  24          7.41         -7.92        10.77 o                         
   3   6  24          0.00         14.07        13.02 o                         
   4   6  24         79.96         88.26        16.91 o                         
  -4   7  24         21.66          0.55        14.98 o                         
  -3   7  24         22.48          6.40        19.57 o                         
  -2   7  24          0.04          5.92        12.79 o                         
  -1   7  24          1.46         22.58        13.05 o                         
   0   7  24         27.70         15.22        12.75 o                         
   1   7  24          6.63          3.11        11.15 o                         
   2   7  24         59.85         39.64        13.10 o                         
   3   7  24          3.52         25.47        14.76 o                         
  -3   8  24         16.16          8.74        17.61 o                         
  -2   8  24         28.27         51.56        15.68 o                         
  -1   8  24          0.48        -10.27        13.27 o                         
   0   8  24         28.76         21.51        14.27 o                         
   1   8  24         33.86         27.11        15.56 o                         
   2   8  24          1.04         -1.93        13.69 o                         
  -5   0  25          0.87          7.33        42.41 o                         
  -3   0  25          7.60         -9.68        14.27 o                         
  -1   0  25       3055.27       3091.64        57.27 o                         
   1   0  25          9.24          6.15        14.40 o                         
   3   0  25          5.66          5.79        15.97 o                         
   5   0  25          5.65         32.01        19.90 o                         
  -6   1  25         12.81         17.26        18.21 o                         
  -5   1  25         50.69         31.46        18.17 o                         
  -4   1  25        208.41        208.07        16.90 o                         
  -3   1  25        539.94        552.87        21.73 o                         
  -2   1  25        239.46        251.10        14.25 o                         
  -1   1  25        872.81        885.85        23.40 o                         
   0   1  25        692.54        723.76        22.57 o                         
   1   1  25         67.07         54.66        11.15 o                         
   2   1  25        178.16        219.29        16.32 o                         
   3   1  25          7.39          5.80        11.23 o                         
   4   1  25         88.02         70.96        14.12 o                         
   5   1  25        103.83        141.50        16.82 o                         
  -6   2  25          1.01         18.31        19.17 o                         
  -5   2  25          1.81          5.11        13.89 o                         
  -4   2  25          1.12        -11.56        12.99 o                         
  -3   2  25        309.95        304.07        19.19 o                         
  -2   2  25         61.32         66.39        10.96 o                         
  -1   2  25         63.20         39.28        12.05 o                         
   0   2  25          3.74         -0.66         9.91 o                         
   1   2  25         48.92         37.32        10.88 o                         
   2   2  25         12.05         16.92        10.72 o                         
   3   2  25          0.00          2.60        11.30 o                         
   4   2  25        111.36        112.29        18.02 o                         
   5   2  25          2.65          6.33        13.76 o                         
  -6   3  25         11.48         -1.98        18.53 o                         
  -5   3  25         11.17          4.04        14.13 o                         
  -4   3  25        144.13        130.68        21.91 o                         
  -3   3  25          1.56         -3.77        11.17 o                         
  -2   3  25        269.81        259.32        17.88 o                         
  -1   3  25         36.62         14.76        10.30 o                         
   0   3  25          3.51         -1.41         9.67 o                         
   1   3  25        147.73        147.76        13.95 o                         
   2   3  25        208.34        224.98        16.00 o                         
   3   3  25         74.73         76.84        13.25 o                         
   4   3  25        187.14        204.36        16.65 o                         
   5   3  25         51.14         50.86        19.86 o                         
  -6   4  25         14.19        -17.37        17.37 o                         
  -5   4  25         10.86         -5.45        16.04 o                         
  -4   4  25          0.20          3.00        12.51 o                         
  -3   4  25        278.89        270.06        19.49 o                         
  -2   4  25         39.60          1.91        13.88 o                         
  -1   4  25          9.75        -10.08        10.08 o                         
   0   4  25        333.93        338.25        18.87 o                         
   1   4  25        142.29        160.81        15.16 o                         
   2   4  25         45.90         47.34        12.45 o                         
   3   4  25         19.71         14.13        13.25 o                         
   4   4  25         14.72         23.07        14.21 o                         
   5   4  25         17.46         23.73        14.26 o                         
  -5   5  25         82.50        125.50        19.78 o                         
  -4   5  25         15.65          5.34        12.82 o                         
  -3   5  25        446.87        451.00        28.00 o                         
  -2   5  25         70.98         62.87        14.87 o                         
  -1   5  25         32.13         36.47        12.64 o                         
   0   5  25         27.06         42.57        13.29 o                         
   1   5  25        106.31         72.31        19.02 o                         
   2   5  25          0.41          0.04        12.10 o                         
   3   5  25         13.45         31.45        14.07 o                         
   4   5  25          2.27        -11.22        13.28 o                         
  -4   6  25          5.73          6.42        13.45 o                         
  -3   6  25          0.64          1.79        13.14 o                         
  -2   6  25         20.11         34.79        13.82 o                         
  -1   6  25          4.42         -6.77        11.99 o                         
   0   6  25         71.23         48.11        13.30 o                         
   1   6  25          2.26          5.19        11.87 o                         
   2   6  25          9.08         16.24        13.48 o                         
   3   6  25         11.26        -13.02        13.02 o                         
   4   6  25          0.37        -13.38        13.38 o                         
  -4   7  25          4.07         -4.26        18.18 o                         
  -3   7  25          1.36         -1.82        18.92 o                         
  -2   7  25         30.86         29.54        16.37 o                         
  -1   7  25          4.23         -9.39        19.31 o                         
   0   7  25         75.10         47.35        13.79 o                         
   1   7  25         32.97         31.84        12.30 o                         
   2   7  25          3.19         10.94        13.32 o                         
   3   7  25          4.51        -13.97        13.97 o                         
  -2   8  25         24.98         42.12        31.71 o                         
  -1   8  25          0.00         -2.65        17.30 o                         
   0   8  25         14.45         28.64        18.01 o                         
   1   8  25         42.02         32.89        14.89 o                         
  -6   0  26         12.50          0.19        19.96 o                         
  -4   0  26        504.69        555.10        71.59 o                         
  -2   0  26         81.73         87.54        15.69 o                         
   0   0  26         12.54         17.31        13.70 o                         
   2   0  26        117.51        120.11        19.90 o                         
   4   0  26          2.60         13.19        18.02 o                         
  -6   1  26         21.96          8.46        18.42 o                         
  -5   1  26        205.36        219.32        22.52 o                         
  -4   1  26         53.28         82.35        16.29 o                         
  -3   1  26         15.35         12.49        10.26 o                         
  -2   1  26         51.77         55.44        10.23 o                         
  -1   1  26        101.07         94.14        11.37 o                         
   0   1  26         92.57         78.68        11.94 o                         
   1   1  26         78.75         85.54        12.11 o                         
   2   1  26         15.33         42.39        11.99 o                         
   3   1  26          0.48          8.73        11.65 o                         
   4   1  26          0.37         -9.22        11.99 o                         
   5   1  26          8.52          8.37        13.21 o                         
  -6   2  26          1.35         -0.31        22.89 o                         
  -5   2  26          2.18          0.97        14.16 o                         
  -4   2  26          0.08         -1.09        13.44 o                         
  -3   2  26          1.04          8.15        11.76 o                         
  -2   2  26          1.72          8.95        10.19 o                         
  -1   2  26         38.03         38.52        11.46 o                         
   0   2  26          0.10         12.14        10.41 o                         
   1   2  26          4.34          6.11        10.30 o                         
   2   2  26        147.02        176.31        15.34 o                         
   3   2  26         32.34         39.96        13.47 o                         
   4   2  26          3.88          5.81        13.09 o                         
   5   2  26          1.32         -9.68        13.68 o                         
  -6   3  26         12.48        -11.89        17.67 o                         
  -5   3  26         21.99         20.06        14.88 o                         
  -4   3  26        139.64        149.61        18.50 o                         
  -3   3  26         48.82         45.92        13.20 o                         
  -2   3  26         18.18         10.94        11.25 o                         
  -1   3  26         14.81          9.35        11.10 o                         
   0   3  26        117.15        101.91        13.88 o                         
   1   3  26          6.70          0.37        10.44 o                         
   2   3  26          1.41        -10.38        10.38 o                         
   3   3  26         10.51        -11.41        11.41 o                         
   4   3  26          4.14         -4.12        12.87 o                         
   5   3  26         88.41         97.49        17.53 o                         
  -5   4  26         29.91         37.21        17.31 o                         
  -4   4  26         56.84         77.87        16.84 o                         
  -3   4  26         70.18         51.58        13.62 o                         
  -2   4  26          2.57         10.01        12.22 o                         
  -1   4  26        342.95        340.01        19.35 o                         
   0   4  26          2.35         10.77        11.27 o                         
   1   4  26         14.80         -2.41        11.03 o                         
   2   4  26          0.06          0.86        12.38 o                         
   3   4  26         29.46         20.16        13.94 o                         
   4   4  26         13.04         28.11        14.69 o                         
  -5   5  26          1.77         16.66        16.94 o                         
  -4   5  26         22.70         31.96        14.66 o                         
  -3   5  26         17.37         15.86        13.78 o                         
  -2   5  26         96.38         68.35        15.57 o                         
  -1   5  26          4.07         20.48        14.21 o                         
   0   5  26          2.51         -4.43        11.81 o                         
   1   5  26          9.99         12.04        12.54 o                         
   2   5  26          0.12        -12.10        12.10 o                         
   3   5  26         24.12         42.98        15.43 o                         
   4   5  26         38.24         34.05        15.83 o                         
  -4   6  26         14.14         12.03        13.80 o                         
  -3   6  26         73.26         33.12        15.74 o                         
  -2   6  26         30.64         25.27        13.97 o                         
  -1   6  26         33.96         17.46        13.55 o                         
   0   6  26          3.46         18.76        12.70 o                         
   1   6  26          0.64          0.19        12.52 o                         
   2   6  26         17.12         19.83        14.10 o                         
   3   6  26         42.83         32.41        15.21 o                         
  -3   7  26        129.28        164.05        22.34 o                         
  -2   7  26          0.01        -15.09        15.09 o                         
  -1   7  26         19.70         10.00        16.14 o                         
   0   7  26         64.12         59.19        16.06 o                         
   1   7  26         28.26          6.26        17.53 o                         
   2   7  26         10.33         17.34        14.60 o                         
  -1   8  26          8.68          4.98        17.11 o                         
   0   8  26         52.73         56.74        19.38 o                         
  -5   0  27          8.85          0.16        18.06 o                         
  -3   0  27        879.32        895.70        38.60 o                         
  -1   0  27        305.12        281.79        21.79 o                         
   1   0  27       1313.37       1408.42        45.96 o                         
   3   0  27        757.99        829.91        47.52 o                         
   5   0  27         44.03         43.09        24.28 o                         
  -6   1  27          0.52          3.29        17.56 o                         
  -5   1  27        102.94         64.62        18.48 o                         
  -4   1  27         42.80         36.84        14.64 o                         
  -3   1  27        845.46        857.78        33.02 o                         
  -2   1  27        141.47        138.34        14.02 o                         
  -1   1  27        145.07        105.95        11.95 o                         
   0   1  27         25.22         26.84        12.85 o                         
   1   1  27        145.99        156.51        14.28 o                         
   2   1  27         35.72         45.63        12.37 o                         
   3   1  27         31.50         31.44        12.83 o                         
   4   1  27         21.80         29.40        13.96 o                         
   5   1  27        145.15        175.09        18.90 o                         
  -5   2  27        169.16        195.08        23.50 o                         
  -4   2  27          2.63         -6.25        13.53 o                         
  -3   2  27         51.37         53.47        14.86 o                         
  -2   2  27         57.81         56.36        12.30 o                         
  -1   2  27        119.93        147.25        15.18 o                         
   0   2  27        254.62        279.29        18.38 o                         
   1   2  27         41.43         49.11        13.01 o                         
   2   2  27        363.29        388.61        27.23 o                         
   3   2  27        220.99        223.98        18.25 o                         
   4   2  27          2.45          4.06        13.40 o                         
   5   2  27          2.30          1.07        15.31 o                         
  -5   3  27         22.69         33.88        15.89 o                         
  -4   3  27        125.12        112.94        19.80 o                         
  -3   3  27          3.61        -12.80        12.80 o                         
  -2   3  27         27.87         39.44        12.49 o                         
  -1   3  27         27.97          5.78        11.51 o                         
   0   3  27         43.61         39.66        12.51 o                         
   1   3  27          0.69         -8.53        11.22 o                         
   2   3  27          6.06          8.42        11.17 o                         
   3   3  27         39.79         43.60        13.13 o                         
   4   3  27          3.24          4.05        14.28 o                         
  -5   4  27         88.10        101.95        19.51 o                         
  -4   4  27         23.54         16.81        15.14 o                         
  -3   4  27         28.85         13.95        13.40 o                         
  -2   4  27        348.40        374.81        22.04 o                         
  -1   4  27         59.13         57.82        13.17 o                         
   0   4  27         94.80         83.92        15.63 o                         
   1   4  27          1.24         -6.48        11.47 o                         
   2   4  27        217.54        225.58        26.88 o                         
   3   4  27          2.25          8.04        13.99 o                         
   4   4  27          2.28         12.85        15.07 o                         
  -4   5  27          6.04         -5.19        13.46 o                         
  -3   5  27          0.13         14.26        14.39 o                         
  -2   5  27          0.10         -6.62        12.96 o                         
  -1   5  27         22.10          2.47        12.65 o                         
   0   5  27          3.29          4.84        12.34 o                         
   1   5  27         52.40         66.17        14.85 o                         
   2   5  27         75.94        115.80        16.88 o                         
   3   5  27         35.63         23.38        14.70 o                         
  -3   6  27         13.84         -5.44        13.92 o                         
  -2   6  27        136.62        176.80        23.55 o                         
  -1   6  27          2.55        -12.89        12.89 o                         
   0   6  27          0.24         11.48        12.40 o                         
   1   6  27         34.23         30.28        16.60 o                         
   2   6  27          9.00          2.66        13.56 o                         
   3   6  27         42.77         50.15        16.09 o                         
  -2   7  27         10.76         22.63        22.01 o                         
  -1   7  27          9.27         -8.61        15.68 o                         
   0   7  27         19.22         29.58        15.27 o                         
   1   7  27          4.37          5.75        13.89 o                         
  -4   0  28         70.54         30.68        18.93 o                         
  -2   0  28        252.39        201.64        30.42 o                         
   0   0  28         41.10         47.67        15.80 o                         
   2   0  28         29.66         35.64        20.44 o                         
   4   0  28         62.29         55.41        21.93 o                         
  -5   1  28         21.67         43.98        18.27 o                         
  -4   1  28        117.35        109.00        17.98 o                         
  -3   1  28        168.91        221.10        18.58 o                         
  -2   1  28         19.08          6.14        11.51 o                         
  -1   1  28         48.77         35.92        11.93 o                         
   0   1  28         54.92         39.41        12.88 o                         
   1   1  28          1.07        -10.21        10.21 o                         
   2   1  28        137.89        137.30        15.74 o                         
   3   1  28         14.74         37.84        13.33 o                         
   4   1  28          7.71         -2.41        14.68 o                         
  -5   2  28         40.57         19.22        17.73 o                         
  -4   2  28        208.22        234.22        24.86 o                         
  -3   2  28          1.45        -12.91        12.91 o                         
  -2   2  28         42.48         39.72        11.83 o                         
  -1   2  28         26.06         20.49        12.25 o                         
   0   2  28          1.17        -11.22        11.22 o                         
   1   2  28          4.31         12.61        12.33 o                         
   2   2  28          2.77         11.68        12.54 o                         
   3   2  28         43.18         51.39        14.57 o                         
   4   2  28         86.27        121.37        18.25 o                         
  -5   3  28        322.46        344.79        25.58 o                         
  -4   3  28          9.51          1.22        14.53 o                         
  -3   3  28          0.75         -2.33        14.07 o                         
  -2   3  28         12.37          7.60        12.16 o                         
  -1   3  28         21.62         17.01        14.46 o                         
   0   3  28         48.85         54.27        13.09 o                         
   1   3  28        112.93        104.54        14.95 o                         
   2   3  28          0.03        -10.23        12.80 o                         
   3   3  28          0.90         -9.50        14.63 o                         
   4   3  28          1.64          2.39        20.51 o                         
  -4   4  28          8.13        -10.37        16.89 o                         
  -3   4  28         22.87         12.37        13.13 o                         
  -2   4  28          0.57          1.62        13.10 o                         
  -1   4  28         19.15         13.66        12.08 o                         
   0   4  28         36.80         35.74        13.05 o                         
   1   4  28         41.39         35.74        13.26 o                         
   2   4  28          1.24         29.80        13.98 o                         
   3   4  28         60.99         55.67        16.57 o                         
  -4   5  28         22.90         44.96        15.72 o                         
  -3   5  28         20.50         14.17        14.34 o                         
  -2   5  28         19.58          1.30        17.21 o                         
  -1   5  28          5.49         -6.88        13.57 o                         
   0   5  28         19.46          8.97        13.31 o                         
   1   5  28          0.38          0.44        13.09 o                         
   2   5  28        150.37        206.10        21.08 o                         
   3   5  28          0.96         12.37        14.20 o                         
  -3   6  28         20.48          8.35        14.70 o                         
  -2   6  28         95.98         71.37        16.60 o                         
  -1   6  28         45.96         45.66        15.75 o                         
   0   6  28          1.54         -2.61        13.17 o                         
   1   6  28         10.21         15.55        15.31 o                         
   2   6  28          2.27          1.42        14.02 o                         
  -1   7  28          1.73        -11.23        16.55 o                         
   0   7  28          4.08        -18.36        18.36 o                         
  -5   0  29         34.28         26.39        29.68 o                         
  -3   0  29        669.33        624.37        51.54 o                         
  -1   0  29         14.39          5.89        21.84 o                         
   1   0  29       1214.80       1366.38        48.40 o                         
   3   0  29         23.63         18.03        18.88 o                         
  -5   1  29        462.95        398.02        29.26 o                         
  -4   1  29        102.07        127.42        18.00 o                         
  -3   1  29         70.09         73.68        15.12 o                         
  -2   1  29        207.49        199.36        21.16 o                         
  -1   1  29         57.08         67.48        13.07 o                         
   0   1  29         11.86          6.62        12.11 o                         
   1   1  29         36.32         41.01        13.30 o                         
   2   1  29        142.83         85.73        15.85 o                         
   3   1  29         65.92         76.27        16.23 o                         
   4   1  29          8.12          9.68        14.17 o                         
  -5   2  29         87.85         70.58        23.88 o                         
  -4   2  29         67.90         95.92        22.60 o                         
  -3   2  29          0.87          8.70        14.07 o                         
  -2   2  29         47.87         27.66        11.89 o                         
  -1   2  29         41.87         43.54        12.71 o                         
   0   2  29        189.85        199.55        18.30 o                         
   1   2  29          0.01         -4.61        12.49 o                         
   2   2  29          6.06         27.27        13.50 o                         
   3   2  29          1.18         22.73        13.73 o                         
   4   2  29         19.24         41.67        14.99 o                         
  -4   3  29        331.15        336.65        40.94 o                         
  -3   3  29         78.93         61.87        18.53 o                         
  -2   3  29          0.04          2.45        12.82 o                         
  -1   3  29          4.84         17.38        13.28 o                         
   0   3  29         13.44         22.08        13.60 o                         
   1   3  29        103.07        101.45        16.32 o                         
   2   3  29         48.73         42.23        15.32 o                         
   3   3  29          0.49          4.49        14.52 o                         
  -4   4  29          4.98        -15.13        15.13 o                         
  -3   4  29          8.76        -13.44        15.25 o                         
  -2   4  29         70.51         50.34        17.16 o                         
  -1   4  29         29.90         26.24        12.95 o                         
   0   4  29          0.33        -11.89        11.89 o                         
   1   4  29          4.08         28.48        14.33 o                         
   2   4  29         11.35         -5.20        13.37 o                         
   3   4  29         79.18        100.07        19.17 o                         
  -3   5  29          2.64         -2.21        14.50 o                         
  -2   5  29          1.41         -3.38        14.63 o                         
  -1   5  29          8.16          6.32        13.48 o                         
   0   5  29         36.97         55.33        15.17 o                         
   1   5  29        154.61        178.56        19.17 o                         
   2   5  29         25.07         38.11        15.45 o                         
  -2   6  29         40.33         58.07        16.89 o                         
  -1   6  29         54.37         55.73        16.81 o                         
   0   6  29          2.16        -13.44        13.44 o                         
   1   6  29          9.04         20.39        14.55 o                         
  -4   0  30         32.99         80.94        31.92 o                         
  -2   0  30         76.47         54.46        17.09 o                         
   0   0  30          2.16        -12.34        14.36 o                         
   2   0  30        171.80        169.58        29.18 o                         
  -4   1  30         31.78         46.69        16.18 o                         
  -3   1  30         14.30          1.25        12.93 o                         
  -2   1  30         88.29         71.32        13.38 o                         
  -1   1  30         16.98         18.77        12.29 o                         
   0   1  30          7.40         -7.62        11.68 o                         
   1   1  30          8.99         10.85        13.31 o                         
   2   1  30         13.14         20.17        13.79 o                         
   3   1  30          1.32         -2.43        14.96 o                         
  -4   2  30         64.93         61.22        17.57 o                         
  -3   2  30         76.00         62.92        16.83 o                         
  -2   2  30          0.31        -11.55        11.55 o                         
  -1   2  30         35.86         43.20        12.93 o                         
   0   2  30          5.37          6.16        12.86 o                         
   1   2  30         38.43         55.11        14.33 o                         
   2   2  30         88.39        125.14        16.92 o                         
   3   2  30         81.23        118.49        17.69 o                         
  -4   3  30         25.85         18.14        16.07 o                         
  -3   3  30        104.97        100.05        17.94 o                         
  -2   3  30         11.61         48.71        14.41 o                         
  -1   3  30          2.55         -2.52        13.29 o                         
   0   3  30          3.50        -13.18        13.18 o                         
   1   3  30         23.20         40.25        14.85 o                         
   2   3  30          3.48          0.77        15.58 o                         
   3   3  30         23.66         27.22        16.99 o                         
  -3   4  30         47.28         54.12        18.73 o                         
  -2   4  30         12.41        -12.19        16.15 o                         
  -1   4  30         15.41         19.07        14.46 o                         
   0   4  30          0.01         12.34        15.19 o                         
   1   4  30          0.68        -14.09        14.09 o                         
   2   4  30         50.22         31.16        16.93 o                         
  -2   5  30         10.07         15.44        16.02 o                         
  -1   5  30          7.91        -10.17        13.40 o                         
   0   5  30        104.09         75.83        20.14 o                         
   1   5  30         12.61          5.38        14.30 o                         
  -3   0  31         84.61         46.55        23.85 o                         
  -1   0  31         85.23         73.18        23.26 o                         
   1   0  31         41.65         45.79        17.69 o                         
   3   0  31        104.64         78.40        26.85 o                         
  -4   1  31        113.10        124.88        23.18 o                         
  -3   1  31         36.37         26.03        15.85 o                         
  -2   1  31         23.77         39.84        13.01 o                         
  -1   1  31         85.42         81.36        14.23 o                         
   0   1  31         81.69         77.71        14.18 o                         
   1   1  31         62.49         91.17        16.12 o                         
   2   1  31         45.92         62.47        15.55 o                         
   3   1  31         55.15         56.54        15.92 o                         
  -3   2  31          1.71         -2.33        14.64 o                         
  -2   2  31          1.15         10.01        13.12 o                         
  -1   2  31         35.31         43.30        13.51 o                         
   0   2  31         14.14          4.52        13.29 o                         
   1   2  31        262.18        296.87        21.14 o                         
   2   2  31         10.16        -16.07        16.07 o                         
  -3   3  31          6.71         -3.26        16.16 o                         
  -2   3  31          5.28          8.24        15.03 o                         
  -1   3  31         30.72         30.24        17.29 o                         
   0   3  31        262.38        309.32        22.44 o                         
   1   3  31         10.35         12.11        14.63 o                         
   2   3  31         36.29         16.78        15.06 o                         
  -2   4  31          3.07         -1.30        16.77 o                         
  -1   4  31          5.93         11.41        15.23 o                         
   0   4  31        211.23        238.10        22.84 o                         
   1   4  31          0.69         -9.50        21.10 o                         
  -2   0  32          7.63         63.00        21.35 o                         
   0   0  32          2.56        -10.49        20.76 o                         
   2   0  32         51.88         46.14        26.23 o                         
  -3   1  32         39.09         13.60        15.60 o                         
  -2   1  32          5.01          1.78        12.79 o                         
  -1   1  32         10.59         23.37        12.70 o                         
   0   1  32         11.24         13.43        13.24 o                         
   1   1  32         16.05          0.40        13.87 o                         
   2   1  32         98.78         90.05        17.08 o                         
  -3   2  32          1.18        -13.06        14.55 o                         
  -2   2  32         15.64          1.97        14.77 o                         
  -1   2  32          5.65         16.84        15.09 o                         
   0   2  32          3.44         -5.58        14.46 o                         
   1   2  32         17.30         -9.85        13.72 o                         
   2   2  32         90.27        100.48        18.62 o                         
  -2   3  32          3.59         11.24        16.19 o                         
  -1   3  32          0.11          3.20        13.52 o                         
   0   3  32         10.04         12.98        14.96 o                         
   1   3  32          3.85         15.82        15.40 o                         
  -1   0  33        110.56        105.65        30.20 o                         
   1   0  33        118.61        114.44        25.46 o                         
  -2   1  33          3.12         13.81        16.62 o                         
  -1   1  33         62.02         45.37        14.40 o                         
   0   1  33         12.38          4.23        13.25 o                         
   1   1  33         43.33         54.47        16.40 o                         
  -1   2  33         53.03         91.70        16.55 o                         
   0   2  33        103.25         71.92        16.15 o                         
                                                                                
